# Supplementary material for: Evolutionary Conservation and Regulatory Diversification of AS1 Homologs in Soybean
Source: Int J Mol Sci. 2025 Nov 16;26(22):11089. doi: 10.3390/ijms262211089 (PMC12652363; doi:10.3390/ijms262211089)
Supplement: Supplementary file 1 [file ijms-26-11089-s001.zip]

Archive with 4 entries (4 files):
- Figure S1-S4.pdf
- File S1. MtrunA17r5.0 vs.Glycine_max_v4.0.collinearity
- File S2. TAIR10.1 vs.Glycine_max_v4.0.collinearity
- Supplementary Material.xlsx
