# Supplementary material for: Evolutionary Conservation and Regulatory Diversification of AS1 Homologs in Soybean
Source: Int J Mol Sci. 2025 Nov 16;26(22):11089. doi: 10.3390/ijms262211089 (PMC12652363; doi:10.3390/ijms262211089)
Supplement: Supplementary file 1 [file ijms-26-11089-s001.zip › File S1. MtrunA17r5.0 vs.Glycine_max_v4.0.collinearity]

############### Parameters ###############
# MATCH_SCORE: 50
# MATCH_SIZE: 5
# GAP_PENALTY: -1
# OVERLAP_WINDOW: 5
# E_VALUE: 1e-05
# MAX GAPS: 25
############### Statistics ###############
# Number of collinear genes: 50354, Percentage: 55.02
# Number of all genes: 91515
##########################################
## Alignment 0: score=809.0 e_value=8.9e-46 N=18 CM010648.1&NC_016088.4 plus
  0-  0:	rna-gnl|WGS:PSQE|mrna.MtrunA17_Chr1g0205071	rna-XM_003517520.5	      0
  0-  1:	rna-gnl|WGS:PSQE|mrna.MtrunA17_Chr1g0205211	rna-XM_026129147.2	  9e-91
  0-  2:	rna-gnl|WGS:PSQE|mrna.MtrunA17_Chr1g0205251	rna-XM_006573816.4	  8e-54
  0-  3:	rna-gnl|WGS:PSQE|mrna.MtrunA17_Chr1g0205281	rna-XM_003517526.4	  2e-47
  0-  4:	rna-gnl|WGS:PSQE|mrna.MtrunA17_Chr1g0205321	rna-XM_041017563.1	 6e-134
  0-  5:	rna-gnl|WGS:PSQE|mrna.MtrunA17_Chr1g0205451	rna-XM_014777426.3	      0
  0-  6:	rna-gnl|WGS:PSQE|mrna.MtrunA17_Chr1g0205501	rna-XM_003517529.5	 2e-172
  0-  7:	rna-gnl|WGS:PSQE|mrna.MtrunA17_Chr1g0205521	rna-XM_041017579.1	  8e-35
  0-  8:	rna-gnl|WGS:PSQE|mrna.MtrunA17_Chr1g0205621	rna-NM_001255200.3	      0
  0-  9:	rna-gnl|WGS:PSQE|mrna.MtrunA17_Chr1g0205671	rna-XM_003517533.5	      0
  0- 10:	rna-gnl|WGS:PSQE|mrna.MtrunA17_Chr1g0205701	rna-XM_003517534.3	  3e-75
  0- 11:	rna-gnl|WGS:PSQE|mrna.MtrunA17_Chr1g0205751	rna-XM_006573825.4	      0
  0- 12:	rna-gnl|WGS:PSQE|mrna.MtrunA17_Chr1g0205871	rna-XM_003516713.5	 8e-125
  0- 13:	rna-gnl|WGS:PSQE|mrna.MtrunA17_Chr1g0205911	rna-XM_006573826.4	  8e-28
  0- 14:	rna-gnl|WGS:PSQE|mrna.MtrunA17_Chr1g0205951	rna-NM_001254680.2	  1e-91
  0- 15:	rna-gnl|WGS:PSQE|mrna.MtrunA17_Chr1g0205981	rna-XM_003517541.5	  2e-43
  0- 16:	rna-gnl|WGS:PSQE|mrna.MtrunA17_Chr1g0206151	rna-XM_003516715.5	  2e-70
  0- 17:	rna-gnl|WGS:PSQE|mrna.MtrunA17_Chr1g0206211	rna-NM_001251563.2	 6e-100
## Alignment 1: score=704.0 e_value=4.2e-36 N=15 CM010648.1&NC_016088.4 plus
  1-  0:	rna-gnl|WGS:PSQE|mrna.MtrunA17_Chr1g0198531	rna-XM_003516790.5	      0
  1-  1:	rna-gnl|WGS:PSQE|mrna.MtrunA17_Chr1g0198601	rna-XM_003516798.5	 9e-135
  1-  2:	rna-gnl|WGS:PSQE|mrna.MtrunA17_Chr1g0198651	rna-XM_006573202.4	 9e-110
  1-  3:	rna-gnl|WGS:PSQE|mrna.MtrunA17_Chr1g0198661	rna-NM_001371117.1	 1e-179
  1-  4:	rna-gnl|WGS:PSQE|mrna.MtrunA17_Chr1g0198681	rna-XM_003517961.5	      0
  1-  5:	rna-gnl|WGS:PSQE|mrna.MtrunA17_Chr1g0198731	rna-XM_006573204.4	  2e-18
  1-  6:	rna-gnl|WGS:PSQE|mrna.MtrunA17_Chr1g0198741	rna-XM_003517962.5	  4e-91
  1-  7:	rna-gnl|WGS:PSQE|mrna.MtrunA17_Chr1g0198801	rna-XM_041012627.1	 3e-131
  1-  8:	rna-gnl|WGS:PSQE|mrna.MtrunA17_Chr1g0198811	rna-XM_003516811.5	      0
  1-  9:	rna-gnl|WGS:PSQE|mrna.MtrunA17_Chr1g0198861	rna-XM_006573213.4	      0
  1- 10:	rna-gnl|WGS:PSQE|mrna.MtrunA17_Chr1g0198871	rna-XM_006573215.4	      0
  1- 11:	rna-gnl|WGS:PSQE|mrna.MtrunA17_Chr1g0198881	rna-XM_006573217.4	      0
  1- 12:	rna-gnl|WGS:PSQE|mrna.MtrunA17_Chr1g0198891	rna-NM_001367476.1	  2e-22
  1- 13:	rna-gnl|WGS:PSQE|mrna.MtrunA17_Chr1g0198921	rna-XM_006573219.4	      0
  1- 14:	rna-gnl|WGS:PSQE|mrna.MtrunA17_Chr1g0198931	rna-XM_006573220.4	      0
## Alignment 2: score=608.0 e_value=7.4e-30 N=13 CM010648.1&NC_016088.4 plus
  2-  0:	rna-gnl|WGS:PSQE|mrna.MtrunA17_Chr1g0209701	rna-XM_006574002.3	  2e-58
  2-  1:	rna-gnl|WGS:PSQE|mrna.MtrunA17_Chr1g0209741	rna-XM_003516776.5	      0
  2-  2:	rna-gnl|WGS:PSQE|mrna.MtrunA17_Chr1g0209891	rna-XM_006573174.4	  8e-48
  2-  3:	rna-gnl|WGS:PSQE|mrna.MtrunA17_Chr1g0209901	rna-XM_003516778.5	      0
  2-  4:	rna-gnl|WGS:PSQE|mrna.MtrunA17_Chr1g0209971	rna-NM_001253272.2	      0
  2-  5:	rna-gnl|WGS:PSQE|mrna.MtrunA17_Chr1g0210021	rna-XM_003517930.5	      0
  2-  6:	rna-gnl|WGS:PSQE|mrna.MtrunA17_Chr1g0210031	rna-XM_003516784.5	  9e-43
  2-  7:	rna-gnl|WGS:PSQE|mrna.MtrunA17_Chr1g0210061	rna-XM_041017699.1	      0
  2-  8:	rna-gnl|WGS:PSQE|mrna.MtrunA17_Chr1g0210081	rna-NM_001252794.2	 2e-133
  2-  9:	rna-gnl|WGS:PSQE|mrna.MtrunA17_Chr1g0210101	rna-XM_003517937.5	      0
  2- 10:	rna-gnl|WGS:PSQE|mrna.MtrunA17_Chr1g0210151	rna-XM_014774098.3	 4e-144
  2- 11:	rna-gnl|WGS:PSQE|mrna.MtrunA17_Chr1g0210161	rna-XM_006573183.4	      0
  2- 12:	rna-gnl|WGS:PSQE|mrna.MtrunA17_Chr1g0210201	rna-XM_003517946.5	      0
## Alignment 3: score=351.0 e_value=1.7e-17 N=9 CM010648.1&NC_016088.4 minus
  3-  0:	rna-gnl|WGS:PSQE|mrna.MtrunA17_Chr1g0152241	rna-XM_006573610.4	  2e-17
  3-  1:	rna-gnl|WGS:PSQE|mrna.MtrunA17_Chr1g0152291	rna-XM_003517308.4	      0
  3-  2:	rna-gnl|WGS:PSQE|mrna.MtrunA17_Chr1g0152591	rna-NM_001254224.1	 7e-114
  3-  3:	rna-gnl|WGS:PSQE|mrna.MtrunA17_Chr1g0152761	rna-XM_003517284.5	  5e-33
  3-  4:	rna-gnl|WGS:PSQE|mrna.MtrunA17_Chr1g0152951	rna-XM_006573585.4	      0
  3-  5:	rna-gnl|WGS:PSQE|mrna.MtrunA17_Chr1g0153151	rna-NM_001251235.2	  6e-52
  3-  6:	rna-gnl|WGS:PSQE|mrna.MtrunA17_Chr1g0153241	rna-XM_003516553.5	  4e-34
  3-  7:	rna-gnl|WGS:PSQE|mrna.MtrunA17_Chr1g0153271	rna-NM_001253995.2	 7e-169
  3-  8:	rna-gnl|WGS:PSQE|mrna.MtrunA17_Chr1g0153281	rna-NM_001255302.2	  2e-64
## Alignment 4: score=334.0 e_value=4.5e-13 N=7 CM010648.1&NC_016088.4 minus
  4-  0:	rna-gnl|WGS:PSQE|mrna.MtrunA17_Chr1g0204941	rna-NM_001254076.2	 6e-176
  4-  1:	rna-gnl|WGS:PSQE|mrna.MtrunA17_Chr1g0204951	rna-NM_001251054.1	  2e-73
  4-  2:	rna-gnl|WGS:PSQE|mrna.MtrunA17_Chr1g0204981	rna-XM_014777395.3	      0
  4-  3:	rna-gnl|WGS:PSQE|mrna.MtrunA17_Chr1g0205001	rna-XM_003517521.5	  2e-19
  4-  4:	rna-gnl|WGS:PSQE|mrna.MtrunA17_Chr1g0205121	rna-XM_041017544.1	      0
  4-  5:	rna-gnl|WGS:PSQE|mrna.MtrunA17_Chr1g0205171	rna-XM_014762581.3	  3e-64
  4-  6:	rna-gnl|WGS:PSQE|mrna.MtrunA17_Chr1g0205181	rna-NM_001250232.1	  2e-37
## Alignment 5: score=268.0 e_value=2e-10 N=6 CM010648.1&NC_016088.4 minus
  5-  0:	rna-gnl|WGS:PSQE|mrna.MtrunA17_Chr1g0154301	rna-XM_003517222.5	 1e-173
  5-  1:	rna-gnl|WGS:PSQE|mrna.MtrunA17_Chr1g0154501	rna-XM_006573544.4	      0
  5-  2:	rna-gnl|WGS:PSQE|mrna.MtrunA17_Chr1g0154511	rna-XM_003517208.5	 2e-145
  5-  3:	rna-gnl|WGS:PSQE|mrna.MtrunA17_Chr1g0154521	rna-XM_041016364.1	      0
  5-  4:	rna-gnl|WGS:PSQE|mrna.MtrunA17_Chr1g0154561	rna-XM_006573541.2	  7e-99
  5-  5:	rna-gnl|WGS:PSQE|mrna.MtrunA17_Chr1g0154611	rna-XM_003517206.5	  5e-82
## Alignment 6: score=3986.0 e_value=0 N=82 CM010648.1&NC_016089.4 plus
  6-  0:	rna-gnl|WGS:PSQE|mrna.MtrunA17_Chr1g0193641	rna-XM_014764065.3	 2e-162
  6-  1:	rna-gnl|WGS:PSQE|mrna.MtrunA17_Chr1g0193751	rna-XM_003519673.5	      0
  6-  2:	rna-gnl|WGS:PSQE|mrna.MtrunA17_Chr1g0193761	rna-XM_003518078.5	      0
  6-  3:	rna-gnl|WGS:PSQE|mrna.MtrunA17_Chr1g0193801	rna-XM_003519674.4	 6e-175
  6-  4:	rna-gnl|WGS:PSQE|mrna.MtrunA17_Chr1g0193831	rna-XM_003519675.5	      0
  6-  5:	rna-gnl|WGS:PSQE|mrna.MtrunA17_Chr1g0193841	rna-XM_006574456.4	      0
  6-  6:	rna-gnl|WGS:PSQE|mrna.MtrunA17_Chr1g0193861	rna-XM_003519679.5	  2e-84
  6-  7:	rna-gnl|WGS:PSQE|mrna.MtrunA17_Chr1g0193961	rna-XM_003519683.5	      0
  6-  8:	rna-gnl|WGS:PSQE|mrna.MtrunA17_Chr1g0193971	rna-XM_006574458.4	      0
  6-  9:	rna-gnl|WGS:PSQE|mrna.MtrunA17_Chr1g0193981	rna-XM_003519684.5	      0
  6- 10:	rna-gnl|WGS:PSQE|mrna.MtrunA17_Chr1g0193991	rna-XM_003518551.4	      0
  6- 11:	rna-gnl|WGS:PSQE|mrna.MtrunA17_Chr1g0194051	rna-XM_003518557.3	      0
  6- 12:	rna-gnl|WGS:PSQE|mrna.MtrunA17_Chr1g0194081	rna-XM_003518565.4	      0
  6- 13:	rna-gnl|WGS:PSQE|mrna.MtrunA17_Chr1g0194091	rna-XM_003519688.5	      0
  6- 14:	rna-gnl|WGS:PSQE|mrna.MtrunA17_Chr1g0194101	rna-XM_006574402.4	      0
  6- 15:	rna-gnl|WGS:PSQE|mrna.MtrunA17_Chr1g0194121	rna-XM_003518575.5	      0
  6- 16:	rna-gnl|WGS:PSQE|mrna.MtrunA17_Chr1g0194141	rna-NM_001249031.2	  1e-74
  6- 17:	rna-gnl|WGS:PSQE|mrna.MtrunA17_Chr1g0194151	rna-XM_006574462.4	 3e-165
  6- 18:	rna-gnl|WGS:PSQE|mrna.MtrunA17_Chr1g0194171	rna-XM_006574463.4	  5e-67
  6- 19:	rna-gnl|WGS:PSQE|mrna.MtrunA17_Chr1g0194191	rna-XM_003518604.4	      0
  6- 20:	rna-gnl|WGS:PSQE|mrna.MtrunA17_Chr1g0194201	rna-XM_003518609.5	      0
  6- 21:	rna-gnl|WGS:PSQE|mrna.MtrunA17_Chr1g0194231	rna-XM_003518617.5	      0
  6- 22:	rna-gnl|WGS:PSQE|mrna.MtrunA17_Chr1g0194241	rna-NM_001251074.2	  6e-18
  6- 23:	rna-gnl|WGS:PSQE|mrna.MtrunA17_Chr1g0194251	rna-NM_001250336.3	  3e-12
  6- 24:	rna-gnl|WGS:PSQE|mrna.MtrunA17_Chr1g0194261	rna-XM_014764156.3	 2e-135
  6- 25:	rna-gnl|WGS:PSQE|mrna.MtrunA17_Chr1g0194281	rna-XM_003518629.5	      0
  6- 26:	rna-gnl|WGS:PSQE|mrna.MtrunA17_Chr1g0194301	rna-NM_001248832.1	 7e-105
  6- 27:	rna-gnl|WGS:PSQE|mrna.MtrunA17_Chr1g0194321	rna-XM_003518649.5	      0
  6- 28:	rna-gnl|WGS:PSQE|mrna.MtrunA17_Chr1g0194341	rna-XM_003518656.5	 3e-134
  6- 29:	rna-gnl|WGS:PSQE|mrna.MtrunA17_Chr1g0194371	rna-XM_006574464.4	      0
  6- 30:	rna-gnl|WGS:PSQE|mrna.MtrunA17_Chr1g0194381	rna-XM_003518669.5	      0
  6- 31:	rna-gnl|WGS:PSQE|mrna.MtrunA17_Chr1g0194391	rna-XM_003518674.5	      0
  6- 32:	rna-gnl|WGS:PSQE|mrna.MtrunA17_Chr1g0194401	rna-XM_003519691.4	  6e-63
  6- 33:	rna-gnl|WGS:PSQE|mrna.MtrunA17_Chr1g0194481	rna-NM_001255065.2	 9e-122
  6- 34:	rna-gnl|WGS:PSQE|mrna.MtrunA17_Chr1g0194501	rna-XM_014764192.2	      0
  6- 35:	rna-gnl|WGS:PSQE|mrna.MtrunA17_Chr1g0194521	rna-XM_041010299.1	      0
  6- 36:	rna-gnl|WGS:PSQE|mrna.MtrunA17_Chr1g0194531	rna-NM_001255779.1	 7e-145
  6- 37:	rna-gnl|WGS:PSQE|mrna.MtrunA17_Chr1g0194541	rna-XM_003519693.5	      0
  6- 38:	rna-gnl|WGS:PSQE|mrna.MtrunA17_Chr1g0194561	rna-XM_003519694.3	  9e-65
  6- 39:	rna-gnl|WGS:PSQE|mrna.MtrunA17_Chr1g0194601	rna-XM_006574365.4	      0
  6- 40:	rna-gnl|WGS:PSQE|mrna.MtrunA17_Chr1g0194611	rna-XM_003519696.5	 3e-109
  6- 41:	rna-gnl|WGS:PSQE|mrna.MtrunA17_Chr1g0194631	rna-XM_003519697.4	      0
  6- 42:	rna-gnl|WGS:PSQE|mrna.MtrunA17_Chr1g0194641	rna-XM_003518727.5	      0
  6- 43:	rna-gnl|WGS:PSQE|mrna.MtrunA17_Chr1g0194661	rna-XM_006574466.4	  3e-39
  6- 44:	rna-gnl|WGS:PSQE|mrna.MtrunA17_Chr1g0194671	rna-XM_003518740.5	  9e-47
  6- 45:	rna-gnl|WGS:PSQE|mrna.MtrunA17_Chr1g0194681	rna-NM_001251019.2	  1e-47
  6- 46:	rna-gnl|WGS:PSQE|mrna.MtrunA17_Chr1g0194711	rna-XM_006574467.4	      0
  6- 47:	rna-gnl|WGS:PSQE|mrna.MtrunA17_Chr1g0194721	rna-XM_006574468.4	      0
  6- 48:	rna-gnl|WGS:PSQE|mrna.MtrunA17_Chr1g0194751	rna-XM_006574472.4	 8e-115
  6- 49:	rna-gnl|WGS:PSQE|mrna.MtrunA17_Chr1g0194801	rna-XM_003518783.5	  8e-83
  6- 50:	rna-gnl|WGS:PSQE|mrna.MtrunA17_Chr1g0194831	rna-XM_003519701.5	  2e-78
  6- 51:	rna-gnl|WGS:PSQE|mrna.MtrunA17_Chr1g0194841	rna-XM_003519702.5	      0
  6- 52:	rna-gnl|WGS:PSQE|mrna.MtrunA17_Chr1g0194851	rna-XM_041010232.1	      0
  6- 53:	rna-gnl|WGS:PSQE|mrna.MtrunA17_Chr1g0194861	rna-XM_003518800.4	      0
  6- 54:	rna-gnl|WGS:PSQE|mrna.MtrunA17_Chr1g0194901	rna-NM_001369338.1	      0
  6- 55:	rna-gnl|WGS:PSQE|mrna.MtrunA17_Chr1g0194941	rna-XM_003519703.5	  9e-26
  6- 56:	rna-gnl|WGS:PSQE|mrna.MtrunA17_Chr1g0194951	rna-XM_006574473.4	 6e-113
  6- 57:	rna-gnl|WGS:PSQE|mrna.MtrunA17_Chr1g0194961	rna-NM_001249371.2	      0
  6- 58:	rna-gnl|WGS:PSQE|mrna.MtrunA17_Chr1g0194991	rna-XM_026124143.2	 4e-113
  6- 59:	rna-gnl|WGS:PSQE|mrna.MtrunA17_Chr1g0195001	rna-XM_003518843.5	      0
  6- 60:	rna-gnl|WGS:PSQE|mrna.MtrunA17_Chr1g0195011	rna-XM_003519704.5	  1e-86
  6- 61:	rna-gnl|WGS:PSQE|mrna.MtrunA17_Chr1g0195021	rna-XM_003519705.5	  3e-46
  6- 62:	rna-gnl|WGS:PSQE|mrna.MtrunA17_Chr1g0195061	rna-XM_003518868.5	      0
  6- 63:	rna-gnl|WGS:PSQE|mrna.MtrunA17_Chr1g0195071	rna-XM_003518881.5	  1e-64
  6- 64:	rna-gnl|WGS:PSQE|mrna.MtrunA17_Chr1g0195111	rna-XM_006574478.4	      0
  6- 65:	rna-gnl|WGS:PSQE|mrna.MtrunA17_Chr1g0195131	rna-XM_003518904.4	      0
  6- 66:	rna-gnl|WGS:PSQE|mrna.MtrunA17_Chr1g0195141	rna-NM_001254366.3	 8e-124
  6- 67:	rna-gnl|WGS:PSQE|mrna.MtrunA17_Chr1g0195151	rna-NM_001254494.2	 3e-123
  6- 68:	rna-gnl|WGS:PSQE|mrna.MtrunA17_Chr1g0195171	rna-NM_001251694.2	  8e-59
  6- 69:	rna-gnl|WGS:PSQE|mrna.MtrunA17_Chr1g0195221	rna-XM_003519708.4	      0
  6- 70:	rna-gnl|WGS:PSQE|mrna.MtrunA17_Chr1g0195271	rna-NM_001353415.1	      0
  6- 71:	rna-gnl|WGS:PSQE|mrna.MtrunA17_Chr1g0195311	rna-XM_003518932.5	 1e-159
  6- 72:	rna-gnl|WGS:PSQE|mrna.MtrunA17_Chr1g0195361	rna-NM_001250694.2	  5e-80
  6- 73:	rna-gnl|WGS:PSQE|mrna.MtrunA17_Chr1g0195391	rna-NM_001250667.2	  3e-37
  6- 74:	rna-gnl|WGS:PSQE|mrna.MtrunA17_Chr1g0195431	rna-XM_003518942.5	      0
  6- 75:	rna-gnl|WGS:PSQE|mrna.MtrunA17_Chr1g0195451	rna-XM_003518945.5	      0
  6- 76:	rna-gnl|WGS:PSQE|mrna.MtrunA17_Chr1g0195471	rna-NM_001249505.2	  2e-70
  6- 77:	rna-gnl|WGS:PSQE|mrna.MtrunA17_Chr1g0195501	rna-XM_006575718.4	 4e-163
  6- 78:	rna-gnl|WGS:PSQE|mrna.MtrunA17_Chr1g0195521	rna-XM_026124520.2	      0
  6- 79:	rna-gnl|WGS:PSQE|mrna.MtrunA17_Chr1g0195571	rna-XM_006574265.4	  9e-52
  6- 80:	rna-gnl|WGS:PSQE|mrna.MtrunA17_Chr1g0195591	rna-XM_003518958.5	 3e-119
  6- 81:	rna-gnl|WGS:PSQE|mrna.MtrunA17_Chr1g0195611	rna-NM_001249606.2	      0
## Alignment 7: score=2978.0 e_value=1.1e-227 N=61 CM010648.1&NC_016089.4 plus
  7-  0:	rna-gnl|WGS:PSQE|mrna.MtrunA17_Chr1g0184511	rna-XM_006574405.3	      0
  7-  1:	rna-gnl|WGS:PSQE|mrna.MtrunA17_Chr1g0184541	rna-XM_014767112.3	 6e-144
  7-  2:	rna-gnl|WGS:PSQE|mrna.MtrunA17_Chr1g0184661	rna-XM_003518839.5	  2e-32
  7-  3:	rna-gnl|WGS:PSQE|mrna.MtrunA17_Chr1g0184691	rna-NM_001250675.2	      0
  7-  4:	rna-gnl|WGS:PSQE|mrna.MtrunA17_Chr1g0184711	rna-XM_003518840.4	  6e-68
  7-  5:	rna-gnl|WGS:PSQE|mrna.MtrunA17_Chr1g0184741	rna-XM_041006827.1	  1e-57
  7-  6:	rna-gnl|WGS:PSQE|mrna.MtrunA17_Chr1g0184751	rna-XM_006574982.4	      0
  7-  7:	rna-gnl|WGS:PSQE|mrna.MtrunA17_Chr1g0184761	rna-NM_001249477.2	  4e-58
  7-  8:	rna-gnl|WGS:PSQE|mrna.MtrunA17_Chr1g0184771	rna-XM_026124367.2	      0
  7-  9:	rna-gnl|WGS:PSQE|mrna.MtrunA17_Chr1g0184781	rna-XM_003520142.5	      0
  7- 10:	rna-gnl|WGS:PSQE|mrna.MtrunA17_Chr1g0184791	rna-NM_001317623.1	 3e-124
  7- 11:	rna-gnl|WGS:PSQE|mrna.MtrunA17_Chr1g0184801	rna-NM_001255800.2	 1e-109
  7- 12:	rna-gnl|WGS:PSQE|mrna.MtrunA17_Chr1g0184811	rna-XM_003518848.5	 7e-134
  7- 13:	rna-gnl|WGS:PSQE|mrna.MtrunA17_Chr1g0184841	rna-XM_041006843.1	 1e-142
  7- 14:	rna-gnl|WGS:PSQE|mrna.MtrunA17_Chr1g0184851	rna-XM_041006844.1	  2e-52
  7- 15:	rna-gnl|WGS:PSQE|mrna.MtrunA17_Chr1g0184861	rna-XM_003520146.5	      0
  7- 16:	rna-gnl|WGS:PSQE|mrna.MtrunA17_Chr1g0184881	rna-XM_006574984.4	 2e-159
  7- 17:	rna-gnl|WGS:PSQE|mrna.MtrunA17_Chr1g0184901	rna-XM_003518850.5	  2e-89
  7- 18:	rna-gnl|WGS:PSQE|mrna.MtrunA17_Chr1g0184911	rna-XM_006574985.4	 1e-127
  7- 19:	rna-gnl|WGS:PSQE|mrna.MtrunA17_Chr1g0184931	rna-XM_003520147.5	      0
  7- 20:	rna-gnl|WGS:PSQE|mrna.MtrunA17_Chr1g0184941	rna-XM_026125523.2	  3e-56
  7- 21:	rna-gnl|WGS:PSQE|mrna.MtrunA17_Chr1g0184951	rna-NM_001253319.2	      0
  7- 22:	rna-gnl|WGS:PSQE|mrna.MtrunA17_Chr1g0185001	rna-XM_041006863.1	  2e-74
  7- 23:	rna-gnl|WGS:PSQE|mrna.MtrunA17_Chr1g0185101	rna-XM_003518854.5	      0
  7- 24:	rna-gnl|WGS:PSQE|mrna.MtrunA17_Chr1g0185121	rna-XM_003520151.5	      0
  7- 25:	rna-gnl|WGS:PSQE|mrna.MtrunA17_Chr1g0185141	rna-XM_006574992.4	      0
  7- 26:	rna-gnl|WGS:PSQE|mrna.MtrunA17_Chr1g0185181	rna-XM_006574997.4	      0
  7- 27:	rna-gnl|WGS:PSQE|mrna.MtrunA17_Chr1g0185191	rna-XM_003518856.5	 6e-150
  7- 28:	rna-gnl|WGS:PSQE|mrna.MtrunA17_Chr1g0185201	rna-XM_003520155.5	      0
  7- 29:	rna-gnl|WGS:PSQE|mrna.MtrunA17_Chr1g0185211	rna-XM_041006896.1	      0
  7- 30:	rna-gnl|WGS:PSQE|mrna.MtrunA17_Chr1g0185221	rna-XM_006574999.4	      0
  7- 31:	rna-gnl|WGS:PSQE|mrna.MtrunA17_Chr1g0185231	rna-XM_003518860.5	      0
  7- 32:	rna-gnl|WGS:PSQE|mrna.MtrunA17_Chr1g0185241	rna-XM_006575000.4	      0
  7- 33:	rna-gnl|WGS:PSQE|mrna.MtrunA17_Chr1g0185251	rna-NM_001360310.1	      0
  7- 34:	rna-gnl|WGS:PSQE|mrna.MtrunA17_Chr1g0185271	rna-NM_001248889.2	  4e-79
  7- 35:	rna-gnl|WGS:PSQE|mrna.MtrunA17_Chr1g0185281	rna-XM_041006908.1	      0
  7- 36:	rna-gnl|WGS:PSQE|mrna.MtrunA17_Chr1g0185301	rna-NM_001250315.1	      0
  7- 37:	rna-gnl|WGS:PSQE|mrna.MtrunA17_Chr1g0185331	rna-XM_003518865.5	  1e-80
  7- 38:	rna-gnl|WGS:PSQE|mrna.MtrunA17_Chr1g0185341	rna-XM_003518867.5	  3e-41
  7- 39:	rna-gnl|WGS:PSQE|mrna.MtrunA17_Chr1g0185401	rna-XM_003520157.4	  1e-67
  7- 40:	rna-gnl|WGS:PSQE|mrna.MtrunA17_Chr1g0185481	rna-XM_006575007.3	  1e-79
  7- 41:	rna-gnl|WGS:PSQE|mrna.MtrunA17_Chr1g0185491	rna-XM_003520158.5	      0
  7- 42:	rna-gnl|WGS:PSQE|mrna.MtrunA17_Chr1g0185501	rna-XM_003518872.5	      0
  7- 43:	rna-gnl|WGS:PSQE|mrna.MtrunA17_Chr1g0185511	rna-XM_003520159.5	      0
  7- 44:	rna-gnl|WGS:PSQE|mrna.MtrunA17_Chr1g0185521	rna-NM_001254359.1	 3e-132
  7- 45:	rna-gnl|WGS:PSQE|mrna.MtrunA17_Chr1g0185551	rna-XM_003518875.4	      0
  7- 46:	rna-gnl|WGS:PSQE|mrna.MtrunA17_Chr1g0185561	rna-XM_003518877.5	      0
  7- 47:	rna-gnl|WGS:PSQE|mrna.MtrunA17_Chr1g0185571	rna-XM_003518876.5	      0
  7- 48:	rna-gnl|WGS:PSQE|mrna.MtrunA17_Chr1g0185581	rna-XM_003520160.5	      0
  7- 49:	rna-gnl|WGS:PSQE|mrna.MtrunA17_Chr1g0185611	rna-XM_003520161.5	  2e-87
  7- 50:	rna-gnl|WGS:PSQE|mrna.MtrunA17_Chr1g0185621	rna-XM_006575011.4	      0
  7- 51:	rna-gnl|WGS:PSQE|mrna.MtrunA17_Chr1g0185631	rna-XM_006575013.4	      0
  7- 52:	rna-gnl|WGS:PSQE|mrna.MtrunA17_Chr1g0185651	rna-XM_003518878.5	      0
  7- 53:	rna-gnl|WGS:PSQE|mrna.MtrunA17_Chr1g0185691	rna-XM_003518879.4	 3e-153
  7- 54:	rna-gnl|WGS:PSQE|mrna.MtrunA17_Chr1g0185741	rna-XM_041006988.1	  5e-99
  7- 55:	rna-gnl|WGS:PSQE|mrna.MtrunA17_Chr1g0185751	rna-XM_003518882.4	 1e-155
  7- 56:	rna-gnl|WGS:PSQE|mrna.MtrunA17_Chr1g0185771	rna-XM_006575021.4	      0
  7- 57:	rna-gnl|WGS:PSQE|mrna.MtrunA17_Chr1g0185781	rna-XM_026125582.2	  2e-13
  7- 58:	rna-gnl|WGS:PSQE|mrna.MtrunA17_Chr1g0185791	rna-NM_001250593.2	 8e-106
  7- 59:	rna-gnl|WGS:PSQE|mrna.MtrunA17_Chr1g0185801	rna-XM_006575025.4	      0
  7- 60:	rna-gnl|WGS:PSQE|mrna.MtrunA17_Chr1g0185861	rna-XM_014767335.3	      0
## Alignment 8: score=1286.0 e_value=7.2e-88 N=28 CM010648.1&NC_016089.4 plus
  8-  0:	rna-gnl|WGS:PSQE|mrna.MtrunA17_Chr1g0200791	rna-XM_003519912.5	      0
  8-  1:	rna-gnl|WGS:PSQE|mrna.MtrunA17_Chr1g0200811	rna-XM_003518300.4	      0
  8-  2:	rna-gnl|WGS:PSQE|mrna.MtrunA17_Chr1g0200861	rna-XM_003518331.4	  2e-41
  8-  3:	rna-gnl|WGS:PSQE|mrna.MtrunA17_Chr1g0200911	rna-XM_003518348.4	      0
  8-  4:	rna-gnl|WGS:PSQE|mrna.MtrunA17_Chr1g0200981	rna-XM_003518363.5	      0
  8-  5:	rna-gnl|WGS:PSQE|mrna.MtrunA17_Chr1g0201151	rna-XM_003519923.5	      0
  8-  6:	rna-gnl|WGS:PSQE|mrna.MtrunA17_Chr1g0201341	rna-XM_041006642.1	      0
  8-  7:	rna-gnl|WGS:PSQE|mrna.MtrunA17_Chr1g0201461	rna-XM_041007586.1	  2e-56
  8-  8:	rna-gnl|WGS:PSQE|mrna.MtrunA17_Chr1g0201481	rna-XM_006574723.4	 1e-106
  8-  9:	rna-gnl|WGS:PSQE|mrna.MtrunA17_Chr1g0201531	rna-XM_041011498.1	      0
  8- 10:	rna-gnl|WGS:PSQE|mrna.MtrunA17_Chr1g0201541	rna-NM_001255221.3	 3e-104
  8- 11:	rna-gnl|WGS:PSQE|mrna.MtrunA17_Chr1g0201551	rna-NM_001369337.1	  1e-86
  8- 12:	rna-gnl|WGS:PSQE|mrna.MtrunA17_Chr1g0201561	rna-XM_003518485.5	  2e-67
  8- 13:	rna-gnl|WGS:PSQE|mrna.MtrunA17_Chr1g0201581	rna-XM_003518492.5	  5e-41
  8- 14:	rna-gnl|WGS:PSQE|mrna.MtrunA17_Chr1g0201631	rna-XM_003518507.5	      0
  8- 15:	rna-gnl|WGS:PSQE|mrna.MtrunA17_Chr1g0201641	rna-XM_006574724.3	  4e-40
  8- 16:	rna-gnl|WGS:PSQE|mrna.MtrunA17_Chr1g0201661	rna-NM_001248805.2	  2e-34
  8- 17:	rna-gnl|WGS:PSQE|mrna.MtrunA17_Chr1g0201671	rna-XM_041011515.1	  3e-61
  8- 18:	rna-gnl|WGS:PSQE|mrna.MtrunA17_Chr1g0201711	rna-XM_003518539.5	      0
  8- 19:	rna-gnl|WGS:PSQE|mrna.MtrunA17_Chr1g0201731	rna-XM_003518544.5	      0
  8- 20:	rna-gnl|WGS:PSQE|mrna.MtrunA17_Chr1g0201761	rna-XM_014765743.3	      0
  8- 21:	rna-gnl|WGS:PSQE|mrna.MtrunA17_Chr1g0201801	rna-XM_006574737.4	  4e-39
  8- 22:	rna-gnl|WGS:PSQE|mrna.MtrunA17_Chr1g0201811	rna-XM_003519937.5	      0
  8- 23:	rna-gnl|WGS:PSQE|mrna.MtrunA17_Chr1g0201891	rna-XM_003518550.4	      0
  8- 24:	rna-gnl|WGS:PSQE|mrna.MtrunA17_Chr1g0201911	rna-XM_026125004.2	      0
  8- 25:	rna-gnl|WGS:PSQE|mrna.MtrunA17_Chr1g0202031	rna-XM_003518555.5	 2e-109
  8- 26:	rna-gnl|WGS:PSQE|mrna.MtrunA17_Chr1g0202051	rna-NM_001250265.2	  4e-18
  8- 27:	rna-gnl|WGS:PSQE|mrna.MtrunA17_Chr1g0202151	rna-XM_003518560.5	      0
## Alignment 9: score=949.0 e_value=5.5e-55 N=20 CM010648.1&NC_016089.4 plus
  9-  0:	rna-gnl|WGS:PSQE|mrna.MtrunA17_Chr1g0161041	rna-XM_026125018.2	      0
  9-  1:	rna-gnl|WGS:PSQE|mrna.MtrunA17_Chr1g0161121	rna-XM_003519946.5	      0
  9-  2:	rna-gnl|WGS:PSQE|mrna.MtrunA17_Chr1g0161131	rna-XM_014772926.2	 2e-102
  9-  3:	rna-gnl|WGS:PSQE|mrna.MtrunA17_Chr1g0161231	rna-XM_014765823.3	      0
  9-  4:	rna-gnl|WGS:PSQE|mrna.MtrunA17_Chr1g0161241	rna-XM_014765838.2	      0
  9-  5:	rna-gnl|WGS:PSQE|mrna.MtrunA17_Chr1g0161281	rna-XM_003519949.5	      0
  9-  6:	rna-gnl|WGS:PSQE|mrna.MtrunA17_Chr1g0161291	rna-XM_003518564.5	      0
  9-  7:	rna-gnl|WGS:PSQE|mrna.MtrunA17_Chr1g0161301	rna-XM_006574752.4	 1e-166
  9-  8:	rna-gnl|WGS:PSQE|mrna.MtrunA17_Chr1g0161361	rna-XM_006574753.3	      0
  9-  9:	rna-gnl|WGS:PSQE|mrna.MtrunA17_Chr1g0161371	rna-XM_006574755.4	      0
  9- 10:	rna-gnl|WGS:PSQE|mrna.MtrunA17_Chr1g0161391	rna-XM_003518567.5	  2e-62
  9- 11:	rna-gnl|WGS:PSQE|mrna.MtrunA17_Chr1g0161421	rna-XM_014765861.3	  7e-74
  9- 12:	rna-gnl|WGS:PSQE|mrna.MtrunA17_Chr1g0161431	rna-XM_003519954.5	      0
  9- 13:	rna-gnl|WGS:PSQE|mrna.MtrunA17_Chr1g0161441	rna-XM_003518570.3	 2e-143
  9- 14:	rna-gnl|WGS:PSQE|mrna.MtrunA17_Chr1g0161451	rna-XM_006574759.3	      0
  9- 15:	rna-gnl|WGS:PSQE|mrna.MtrunA17_Chr1g0161531	rna-XM_041011621.1	      0
  9- 16:	rna-gnl|WGS:PSQE|mrna.MtrunA17_Chr1g0161551	rna-XM_006574761.4	  3e-36
  9- 17:	rna-gnl|WGS:PSQE|mrna.MtrunA17_Chr1g0161581	rna-XM_003519955.5	      0
  9- 18:	rna-gnl|WGS:PSQE|mrna.MtrunA17_Chr1g0161591	rna-NM_001253939.2	      0
  9- 19:	rna-gnl|WGS:PSQE|mrna.MtrunA17_Chr1g0161731	rna-XM_003519958.4	 5e-155
## Alignment 10: score=897.0 e_value=1.3e-56 N=19 CM010648.1&NC_016089.4 plus
 10-  0:	rna-gnl|WGS:PSQE|mrna.MtrunA17_Chr1g0177691	rna-XM_041007910.1	  9e-43
 10-  1:	rna-gnl|WGS:PSQE|mrna.MtrunA17_Chr1g0177871	rna-XM_003518149.5	  6e-99
 10-  2:	rna-gnl|WGS:PSQE|mrna.MtrunA17_Chr1g0177881	rna-XM_003519081.5	  4e-64
 10-  3:	rna-gnl|WGS:PSQE|mrna.MtrunA17_Chr1g0177971	rna-XM_006575231.4	 9e-108
 10-  4:	rna-gnl|WGS:PSQE|mrna.MtrunA17_Chr1g0177981	rna-XM_006575232.3	      0
 10-  5:	rna-gnl|WGS:PSQE|mrna.MtrunA17_Chr1g0177991	rna-XM_026127339.1	  8e-38
 10-  6:	rna-gnl|WGS:PSQE|mrna.MtrunA17_Chr1g0178041	rna-XM_003519082.5	  5e-85
 10-  7:	rna-gnl|WGS:PSQE|mrna.MtrunA17_Chr1g0178071	rna-XM_003518156.5	 2e-113
 10-  8:	rna-gnl|WGS:PSQE|mrna.MtrunA17_Chr1g0178081	rna-XM_026126009.2	      0
 10-  9:	rna-gnl|WGS:PSQE|mrna.MtrunA17_Chr1g0178091	rna-XM_006575235.4	      0
 10- 10:	rna-gnl|WGS:PSQE|mrna.MtrunA17_Chr1g0178161	rna-NM_001255156.2	  3e-87
 10- 11:	rna-gnl|WGS:PSQE|mrna.MtrunA17_Chr1g0178181	rna-XM_003519085.5	  1e-95
 10- 12:	rna-gnl|WGS:PSQE|mrna.MtrunA17_Chr1g0178301	rna-XM_006574322.4	      0
 10- 13:	rna-gnl|WGS:PSQE|mrna.MtrunA17_Chr1g0178331	rna-XM_003518159.5	      0
 10- 14:	rna-gnl|WGS:PSQE|mrna.MtrunA17_Chr1g0178341	rna-NM_001248080.1	  3e-77
 10- 15:	rna-gnl|WGS:PSQE|mrna.MtrunA17_Chr1g0178361	rna-XM_006575238.4	 6e-173
 10- 16:	rna-gnl|WGS:PSQE|mrna.MtrunA17_Chr1g0178401	rna-XM_006575240.4	      0
 10- 17:	rna-gnl|WGS:PSQE|mrna.MtrunA17_Chr1g0178421	rna-XM_003518163.5	 4e-107
 10- 18:	rna-gnl|WGS:PSQE|mrna.MtrunA17_Chr1g0178451	rna-XM_006575242.4	  1e-72
## Alignment 11: score=838.0 e_value=1.1e-51 N=18 CM010648.1&NC_016089.4 plus
 11-  0:	rna-gnl|WGS:PSQE|mrna.MtrunA17_Chr1g0176591	rna-XM_006575209.3	      0
 11-  1:	rna-gnl|WGS:PSQE|mrna.MtrunA17_Chr1g0176611	rna-XM_014768337.3	      0
 11-  2:	rna-gnl|WGS:PSQE|mrna.MtrunA17_Chr1g0176751	rna-XM_003518113.4	      0
 11-  3:	rna-gnl|WGS:PSQE|mrna.MtrunA17_Chr1g0176791	rna-XM_003518114.4	      0
 11-  4:	rna-gnl|WGS:PSQE|mrna.MtrunA17_Chr1g0176801	rna-XM_003519056.5	 4e-126
 11-  5:	rna-gnl|WGS:PSQE|mrna.MtrunA17_Chr1g0176821	rna-XM_003519057.5	      0
 11-  6:	rna-gnl|WGS:PSQE|mrna.MtrunA17_Chr1g0176881	rna-XM_014768354.3	      0
 11-  7:	rna-gnl|WGS:PSQE|mrna.MtrunA17_Chr1g0176961	rna-XM_003518117.5	      0
 11-  8:	rna-gnl|WGS:PSQE|mrna.MtrunA17_Chr1g0177041	rna-XM_041007923.1	  2e-81
 11-  9:	rna-gnl|WGS:PSQE|mrna.MtrunA17_Chr1g0177061	rna-XM_003519060.5	 3e-147
 11- 10:	rna-gnl|WGS:PSQE|mrna.MtrunA17_Chr1g0177091	rna-XM_006575221.4	 1e-169
 11- 11:	rna-gnl|WGS:PSQE|mrna.MtrunA17_Chr1g0177121	rna-NM_001317427.2	 8e-177
 11- 12:	rna-gnl|WGS:PSQE|mrna.MtrunA17_Chr1g0177141	rna-XM_041007746.1	      0
 11- 13:	rna-gnl|WGS:PSQE|mrna.MtrunA17_Chr1g0177241	rna-XM_006575222.4	      0
 11- 14:	rna-gnl|WGS:PSQE|mrna.MtrunA17_Chr1g0177251	rna-XM_026127303.2	 1e-107
 11- 15:	rna-gnl|WGS:PSQE|mrna.MtrunA17_Chr1g0177261	rna-XM_003518129.5	      0
 11- 16:	rna-gnl|WGS:PSQE|mrna.MtrunA17_Chr1g0177301	rna-XM_014768409.3	      0
 11- 17:	rna-gnl|WGS:PSQE|mrna.MtrunA17_Chr1g0177441	rna-XM_006575980.1	  7e-22
## Alignment 12: score=825.0 e_value=6e-51 N=18 CM010648.1&NC_016089.4 plus
 12-  0:	rna-gnl|WGS:PSQE|mrna.MtrunA17_Chr1g0174131	rna-XM_003518998.5	  4e-58
 12-  1:	rna-gnl|WGS:PSQE|mrna.MtrunA17_Chr1g0174141	rna-XM_006575153.4	      0
 12-  2:	rna-gnl|WGS:PSQE|mrna.MtrunA17_Chr1g0174161	rna-XM_003518016.5	 6e-164
 12-  3:	rna-gnl|WGS:PSQE|mrna.MtrunA17_Chr1g0174201	rna-XM_041013674.1	  7e-79
 12-  4:	rna-gnl|WGS:PSQE|mrna.MtrunA17_Chr1g0174251	rna-XM_003518018.5	      0
 12-  5:	rna-gnl|WGS:PSQE|mrna.MtrunA17_Chr1g0174271	rna-XM_003519001.5	 4e-180
 12-  6:	rna-gnl|WGS:PSQE|mrna.MtrunA17_Chr1g0174281	rna-XM_014767935.3	 1e-150
 12-  7:	rna-gnl|WGS:PSQE|mrna.MtrunA17_Chr1g0174421	rna-XM_014773122.3	 2e-151
 12-  8:	rna-gnl|WGS:PSQE|mrna.MtrunA17_Chr1g0174581	rna-XM_003518028.5	      0
 12-  9:	rna-gnl|WGS:PSQE|mrna.MtrunA17_Chr1g0174701	rna-XM_003519005.5	      0
 12- 10:	rna-gnl|WGS:PSQE|mrna.MtrunA17_Chr1g0174831	rna-XM_003519006.5	      0
 12- 11:	rna-gnl|WGS:PSQE|mrna.MtrunA17_Chr1g0174841	rna-XM_014773124.2	      0
 12- 12:	rna-gnl|WGS:PSQE|mrna.MtrunA17_Chr1g0174901	rna-XM_003519007.5	 1e-126
 12- 13:	rna-gnl|WGS:PSQE|mrna.MtrunA17_Chr1g0175021	rna-NM_001367935.1	  2e-69
 12- 14:	rna-gnl|WGS:PSQE|mrna.MtrunA17_Chr1g0175071	rna-XM_006575163.4	  4e-44
 12- 15:	rna-gnl|WGS:PSQE|mrna.MtrunA17_Chr1g0175081	rna-XM_006575168.4	  1e-29
 12- 16:	rna-gnl|WGS:PSQE|mrna.MtrunA17_Chr1g0175131	rna-XM_003519011.4	  7e-58
 12- 17:	rna-gnl|WGS:PSQE|mrna.MtrunA17_Chr1g0175141	rna-XM_006575170.4	      0
## Alignment 13: score=571.0 e_value=1.8e-25 N=12 CM010648.1&NC_016089.4 plus
 13-  0:	rna-gnl|WGS:PSQE|mrna.MtrunA17_Chr1g0198531	rna-XM_041011884.1	      0
 13-  1:	rna-gnl|WGS:PSQE|mrna.MtrunA17_Chr1g0198601	rna-XM_003518631.5	 4e-127
 13-  2:	rna-gnl|WGS:PSQE|mrna.MtrunA17_Chr1g0198651	rna-XM_006574818.4	 4e-115
 13-  3:	rna-gnl|WGS:PSQE|mrna.MtrunA17_Chr1g0198661	rna-XM_003518634.5	 5e-176
 13-  4:	rna-gnl|WGS:PSQE|mrna.MtrunA17_Chr1g0198681	rna-XM_003518635.5	      0
 13-  5:	rna-gnl|WGS:PSQE|mrna.MtrunA17_Chr1g0198731	rna-XM_006574820.4	  2e-18
 13-  6:	rna-gnl|WGS:PSQE|mrna.MtrunA17_Chr1g0198741	rna-XM_003518638.5	  2e-90
 13-  7:	rna-gnl|WGS:PSQE|mrna.MtrunA17_Chr1g0198801	rna-XM_003520001.5	 1e-111
 13-  8:	rna-gnl|WGS:PSQE|mrna.MtrunA17_Chr1g0198811	rna-XM_003518640.4	      0
 13-  9:	rna-gnl|WGS:PSQE|mrna.MtrunA17_Chr1g0198861	rna-XM_014766216.3	      0
 13- 10:	rna-gnl|WGS:PSQE|mrna.MtrunA17_Chr1g0198871	rna-XM_003518644.5	      0
 13- 11:	rna-gnl|WGS:PSQE|mrna.MtrunA17_Chr1g0198881	rna-XM_041011958.1	      0
## Alignment 14: score=547.0 e_value=7.6e-29 N=12 CM010648.1&NC_016089.4 plus
 14-  0:	rna-gnl|WGS:PSQE|mrna.MtrunA17_Chr1g0165791	rna-NM_001252714.1	      0
 14-  1:	rna-gnl|WGS:PSQE|mrna.MtrunA17_Chr1g0165831	rna-XM_006574427.3	  1e-93
 14-  2:	rna-gnl|WGS:PSQE|mrna.MtrunA17_Chr1g0166111	rna-XM_003518918.4	  2e-36
 14-  3:	rna-gnl|WGS:PSQE|mrna.MtrunA17_Chr1g0166121	rna-XM_006574435.3	  6e-28
 14-  4:	rna-gnl|WGS:PSQE|mrna.MtrunA17_Chr1g0166191	rna-XM_003518961.5	      0
 14-  5:	rna-gnl|WGS:PSQE|mrna.MtrunA17_Chr1g0166201	rna-XM_003518992.5	      0
 14-  6:	rna-gnl|WGS:PSQE|mrna.MtrunA17_Chr1g0166241	rna-XM_003519012.5	 3e-154
 14-  7:	rna-gnl|WGS:PSQE|mrna.MtrunA17_Chr1g0166271	rna-XM_003519066.5	      0
 14-  8:	rna-gnl|WGS:PSQE|mrna.MtrunA17_Chr1g0166281	rna-NM_001251325.1	  5e-96
 14-  9:	rna-gnl|WGS:PSQE|mrna.MtrunA17_Chr1g0166291	rna-XM_006574438.4	 2e-134
 14- 10:	rna-gnl|WGS:PSQE|mrna.MtrunA17_Chr1g0166341	rna-XM_014764001.3	      0
 14- 11:	rna-gnl|WGS:PSQE|mrna.MtrunA17_Chr1g0166501	rna-XM_006574299.4	 3e-135
## Alignment 15: score=486.0 e_value=9.9e-29 N=11 CM010648.1&NC_016089.4 plus
 15-  0:	rna-gnl|WGS:PSQE|mrna.MtrunA17_Chr1g0187041	rna-NM_001252714.1	 5e-149
 15-  1:	rna-gnl|WGS:PSQE|mrna.MtrunA17_Chr1g0187241	rna-XM_006574443.3	      0
 15-  2:	rna-gnl|WGS:PSQE|mrna.MtrunA17_Chr1g0187381	rna-XM_006574446.3	      0
 15-  3:	rna-gnl|WGS:PSQE|mrna.MtrunA17_Chr1g0187421	rna-XM_003519663.5	  2e-31
 15-  4:	rna-gnl|WGS:PSQE|mrna.MtrunA17_Chr1g0187431	rna-XM_006574299.4	  1e-76
 15-  5:	rna-gnl|WGS:PSQE|mrna.MtrunA17_Chr1g0187471	rna-NM_001377985.1	  2e-79
 15-  6:	rna-gnl|WGS:PSQE|mrna.MtrunA17_Chr1g0187491	rna-XM_003519664.5	      0
 15-  7:	rna-gnl|WGS:PSQE|mrna.MtrunA17_Chr1g0187721	rna-XM_003519669.5	  4e-34
 15-  8:	rna-gnl|WGS:PSQE|mrna.MtrunA17_Chr1g0187751	rna-NM_001249732.2	      0
 15-  9:	rna-gnl|WGS:PSQE|mrna.MtrunA17_Chr1g0187761	rna-XM_003517974.5	 6e-132
 15- 10:	rna-gnl|WGS:PSQE|mrna.MtrunA17_Chr1g0187801	rna-NM_001254622.1	      0
## Alignment 16: score=460.0 e_value=6.7e-23 N=10 CM010648.1&NC_016089.4 plus
 16-  0:	rna-gnl|WGS:PSQE|mrna.MtrunA17_Chr1g0167311	rna-XM_003519605.5	      0
 16-  1:	rna-gnl|WGS:PSQE|mrna.MtrunA17_Chr1g0167421	rna-XM_003520233.5	      0
 16-  2:	rna-gnl|WGS:PSQE|mrna.MtrunA17_Chr1g0167471	rna-XM_041007328.1	      0
 16-  3:	rna-gnl|WGS:PSQE|mrna.MtrunA17_Chr1g0167501	rna-XM_003519669.5	  2e-59
 16-  4:	rna-gnl|WGS:PSQE|mrna.MtrunA17_Chr1g0167651	rna-NM_001249732.2	      0
 16-  5:	rna-gnl|WGS:PSQE|mrna.MtrunA17_Chr1g0167661	rna-XM_003517974.5	 4e-115
 16-  6:	rna-gnl|WGS:PSQE|mrna.MtrunA17_Chr1g0167721	rna-NM_001254622.1	      0
 16-  7:	rna-gnl|WGS:PSQE|mrna.MtrunA17_Chr1g0167731	rna-XM_006574329.3	      0
 16-  8:	rna-gnl|WGS:PSQE|mrna.MtrunA17_Chr1g0167751	rna-XM_006574450.4	      0
 16-  9:	rna-gnl|WGS:PSQE|mrna.MtrunA17_Chr1g0167781	rna-XM_003519671.5	  7e-70
## Alignment 17: score=424.0 e_value=5.7e-17 N=9 CM010648.1&NC_016089.4 plus
 17-  0:	rna-gnl|WGS:PSQE|mrna.MtrunA17_Chr1g0212511	rna-XM_041011794.1	 3e-124
 17-  1:	rna-gnl|WGS:PSQE|mrna.MtrunA17_Chr1g0212521	rna-XM_003518606.5	 1e-146
 17-  2:	rna-gnl|WGS:PSQE|mrna.MtrunA17_Chr1g0212551	rna-XM_003518607.5	      0
 17-  3:	rna-gnl|WGS:PSQE|mrna.MtrunA17_Chr1g0212561	rna-NM_001250091.2	  5e-60
 17-  4:	rna-gnl|WGS:PSQE|mrna.MtrunA17_Chr1g0212641	rna-XM_041011808.1	  4e-44
 17-  5:	rna-gnl|WGS:PSQE|mrna.MtrunA17_Chr1g0212671	rna-XM_003518610.5	 6e-155
 17-  6:	rna-gnl|WGS:PSQE|mrna.MtrunA17_Chr1g0212701	rna-XM_003518611.5	      0
 17-  7:	rna-gnl|WGS:PSQE|mrna.MtrunA17_Chr1g0212791	rna-XM_003518614.5	      0
 17-  8:	rna-gnl|WGS:PSQE|mrna.MtrunA17_Chr1g0212831	rna-XM_026125152.2	  1e-37
## Alignment 18: score=282.0 e_value=2.6e-08 N=6 CM010648.1&NC_016089.4 plus
 18-  0:	rna-gnl|WGS:PSQE|mrna.MtrunA17_Chr1g0187961	rna-XM_003520111.5	  7e-92
 18-  1:	rna-gnl|WGS:PSQE|mrna.MtrunA17_Chr1g0188041	rna-XM_006574435.3	      0
 18-  2:	rna-gnl|WGS:PSQE|mrna.MtrunA17_Chr1g0188051	rna-XM_003518961.5	      0
 18-  3:	rna-gnl|WGS:PSQE|mrna.MtrunA17_Chr1g0188091	rna-XM_003519012.5	 3e-137
 18-  4:	rna-gnl|WGS:PSQE|mrna.MtrunA17_Chr1g0188121	rna-XM_003519110.5	      0
 18-  5:	rna-gnl|WGS:PSQE|mrna.MtrunA17_Chr1g0188171	rna-NM_001251325.1	  2e-92
## Alignment 19: score=2251.0 e_value=7.1e-161 N=46 CM010648.1&NC_016089.4 minus
 19-  0:	rna-gnl|WGS:PSQE|mrna.MtrunA17_Chr1g0195611	rna-XM_006575808.3	      0
 19-  1:	rna-gnl|WGS:PSQE|mrna.MtrunA17_Chr1g0195641	rna-XM_041012689.1	      0
 19-  2:	rna-gnl|WGS:PSQE|mrna.MtrunA17_Chr1g0195651	rna-XM_026127064.2	  6e-35
 19-  3:	rna-gnl|WGS:PSQE|mrna.MtrunA17_Chr1g0195661	rna-NM_001253157.1	  1e-89
 19-  4:	rna-gnl|WGS:PSQE|mrna.MtrunA17_Chr1g0195681	rna-NM_001250351.2	  2e-88
 19-  5:	rna-gnl|WGS:PSQE|mrna.MtrunA17_Chr1g0195711	rna-NM_001361197.1	  3e-47
 19-  6:	rna-gnl|WGS:PSQE|mrna.MtrunA17_Chr1g0195721	rna-XM_006575052.3	      0
 19-  7:	rna-gnl|WGS:PSQE|mrna.MtrunA17_Chr1g0195731	rna-XM_014767427.3	      0
 19-  8:	rna-gnl|WGS:PSQE|mrna.MtrunA17_Chr1g0195751	rna-XM_006575047.4	  9e-22
 19-  9:	rna-gnl|WGS:PSQE|mrna.MtrunA17_Chr1g0195771	rna-XM_003518908.4	      0
 19- 10:	rna-gnl|WGS:PSQE|mrna.MtrunA17_Chr1g0195791	rna-XM_026125627.2	  1e-26
 19- 11:	rna-gnl|WGS:PSQE|mrna.MtrunA17_Chr1g0195811	rna-NM_001255110.3	  1e-59
 19- 12:	rna-gnl|WGS:PSQE|mrna.MtrunA17_Chr1g0195851	rna-XM_003518916.4	  2e-78
 19- 13:	rna-gnl|WGS:PSQE|mrna.MtrunA17_Chr1g0195861	rna-XM_003518906.5	  5e-51
 19- 14:	rna-gnl|WGS:PSQE|mrna.MtrunA17_Chr1g0195891	rna-XM_041007064.1	      0
 19- 15:	rna-gnl|WGS:PSQE|mrna.MtrunA17_Chr1g0195911	rna-XM_003518911.5	      0
 19- 16:	rna-gnl|WGS:PSQE|mrna.MtrunA17_Chr1g0195931	rna-XM_006575042.4	  7e-43
 19- 17:	rna-gnl|WGS:PSQE|mrna.MtrunA17_Chr1g0195971	rna-XM_006575041.3	  1e-67
 19- 18:	rna-gnl|WGS:PSQE|mrna.MtrunA17_Chr1g0195981	rna-NM_001251229.1	  4e-61
 19- 19:	rna-gnl|WGS:PSQE|mrna.MtrunA17_Chr1g0196061	rna-NM_001358243.1	      0
 19- 20:	rna-gnl|WGS:PSQE|mrna.MtrunA17_Chr1g0196071	rna-NM_001255104.2	      0
 19- 21:	rna-gnl|WGS:PSQE|mrna.MtrunA17_Chr1g0196081	rna-XM_014763166.3	 5e-165
 19- 22:	rna-gnl|WGS:PSQE|mrna.MtrunA17_Chr1g0196091	rna-XM_003518900.5	  1e-47
 19- 23:	rna-gnl|WGS:PSQE|mrna.MtrunA17_Chr1g0196111	rna-XM_003520177.4	      0
 19- 24:	rna-gnl|WGS:PSQE|mrna.MtrunA17_Chr1g0196141	rna-XM_003520176.5	  5e-76
 19- 25:	rna-gnl|WGS:PSQE|mrna.MtrunA17_Chr1g0196151	rna-XM_003518899.5	  2e-32
 19- 26:	rna-gnl|WGS:PSQE|mrna.MtrunA17_Chr1g0196171	rna-XM_006575806.1	  8e-16
 19- 27:	rna-gnl|WGS:PSQE|mrna.MtrunA17_Chr1g0196181	rna-XM_003518897.4	      0
 19- 28:	rna-gnl|WGS:PSQE|mrna.MtrunA17_Chr1g0196191	rna-XM_003518896.4	  8e-29
 19- 29:	rna-gnl|WGS:PSQE|mrna.MtrunA17_Chr1g0196201	rna-XM_003518895.5	      0
 19- 30:	rna-gnl|WGS:PSQE|mrna.MtrunA17_Chr1g0196211	rna-XM_003518894.5	 9e-174
 19- 31:	rna-gnl|WGS:PSQE|mrna.MtrunA17_Chr1g0196261	rna-XM_006575035.4	      0
 19- 32:	rna-gnl|WGS:PSQE|mrna.MtrunA17_Chr1g0196311	rna-XM_003518892.5	      0
 19- 33:	rna-gnl|WGS:PSQE|mrna.MtrunA17_Chr1g0196321	rna-XM_041012677.1	  3e-93
 19- 34:	rna-gnl|WGS:PSQE|mrna.MtrunA17_Chr1g0196341	rna-XM_003520174.5	      0
 19- 35:	rna-gnl|WGS:PSQE|mrna.MtrunA17_Chr1g0196361	rna-XM_003518890.5	  2e-84
 19- 36:	rna-gnl|WGS:PSQE|mrna.MtrunA17_Chr1g0196381	rna-XM_003518889.4	      0
 19- 37:	rna-gnl|WGS:PSQE|mrna.MtrunA17_Chr1g0196391	rna-XM_003520173.5	      0
 19- 38:	rna-gnl|WGS:PSQE|mrna.MtrunA17_Chr1g0196471	rna-XM_006575033.4	      0
 19- 39:	rna-gnl|WGS:PSQE|mrna.MtrunA17_Chr1g0196481	rna-NM_001252946.2	  3e-78
 19- 40:	rna-gnl|WGS:PSQE|mrna.MtrunA17_Chr1g0196491	rna-XM_006575029.4	      0
 19- 41:	rna-gnl|WGS:PSQE|mrna.MtrunA17_Chr1g0196501	rna-XM_003518887.5	 5e-115
 19- 42:	rna-gnl|WGS:PSQE|mrna.MtrunA17_Chr1g0196521	rna-XM_003520170.5	 5e-155
 19- 43:	rna-gnl|WGS:PSQE|mrna.MtrunA17_Chr1g0196531	rna-XM_003520169.5	      0
 19- 44:	rna-gnl|WGS:PSQE|mrna.MtrunA17_Chr1g0196561	rna-XM_003518885.5	      0
 19- 45:	rna-gnl|WGS:PSQE|mrna.MtrunA17_Chr1g0196611	rna-NM_001289349.2	      0
## Alignment 20: score=1369.0 e_value=1.4e-103 N=30 CM010648.1&NC_016089.4 minus
 20-  0:	rna-gnl|WGS:PSQE|mrna.MtrunA17_Chr1g0172321	rna-XM_006575208.4	  4e-96
 20-  1:	rna-gnl|WGS:PSQE|mrna.MtrunA17_Chr1g0172361	rna-XM_014768307.2	      0
 20-  2:	rna-gnl|WGS:PSQE|mrna.MtrunA17_Chr1g0172381	rna-NM_001248896.2	      0
 20-  3:	rna-gnl|WGS:PSQE|mrna.MtrunA17_Chr1g0172391	rna-XM_014768301.3	      0
 20-  4:	rna-gnl|WGS:PSQE|mrna.MtrunA17_Chr1g0172491	rna-NM_001254305.2	      0
 20-  5:	rna-gnl|WGS:PSQE|mrna.MtrunA17_Chr1g0172501	rna-XM_006575204.4	      0
 20-  6:	rna-gnl|WGS:PSQE|mrna.MtrunA17_Chr1g0172621	rna-XM_003519042.4	      0
 20-  7:	rna-gnl|WGS:PSQE|mrna.MtrunA17_Chr1g0172721	rna-XM_041013082.1	  2e-57
 20-  8:	rna-gnl|WGS:PSQE|mrna.MtrunA17_Chr1g0172821	rna-XM_003519040.5	  2e-70
 20-  9:	rna-gnl|WGS:PSQE|mrna.MtrunA17_Chr1g0173111	rna-XM_003519032.5	      0
 20- 10:	rna-gnl|WGS:PSQE|mrna.MtrunA17_Chr1g0173121	rna-XM_003519031.5	      0
 20- 11:	rna-gnl|WGS:PSQE|mrna.MtrunA17_Chr1g0173141	rna-XM_003519029.5	 8e-117
 20- 12:	rna-gnl|WGS:PSQE|mrna.MtrunA17_Chr1g0173161	rna-XM_006575196.4	  4e-34
 20- 13:	rna-gnl|WGS:PSQE|mrna.MtrunA17_Chr1g0173171	rna-XM_003518083.5	 6e-139
 20- 14:	rna-gnl|WGS:PSQE|mrna.MtrunA17_Chr1g0173181	rna-XM_014768193.3	      0
 20- 15:	rna-gnl|WGS:PSQE|mrna.MtrunA17_Chr1g0173231	rna-XM_003518086.5	      0
 20- 16:	rna-gnl|WGS:PSQE|mrna.MtrunA17_Chr1g0173371	rna-XM_006575191.4	      0
 20- 17:	rna-gnl|WGS:PSQE|mrna.MtrunA17_Chr1g0173391	rna-XM_003519023.5	      0
 20- 18:	rna-gnl|WGS:PSQE|mrna.MtrunA17_Chr1g0173411	rna-XM_041007380.1	  1e-56
 20- 19:	rna-gnl|WGS:PSQE|mrna.MtrunA17_Chr1g0173421	rna-XM_026125892.2	 1e-175
 20- 20:	rna-gnl|WGS:PSQE|mrna.MtrunA17_Chr1g0173451	rna-XM_014773163.2	      0
 20- 21:	rna-gnl|WGS:PSQE|mrna.MtrunA17_Chr1g0173541	rna-XM_003518067.4	      0
 20- 22:	rna-gnl|WGS:PSQE|mrna.MtrunA17_Chr1g0173551	rna-XM_003519020.4	      0
 20- 23:	rna-gnl|WGS:PSQE|mrna.MtrunA17_Chr1g0173571	rna-XM_003519019.5	 5e-102
 20- 24:	rna-gnl|WGS:PSQE|mrna.MtrunA17_Chr1g0173651	rna-XM_003519017.5	      0
 20- 25:	rna-gnl|WGS:PSQE|mrna.MtrunA17_Chr1g0173711	rna-XM_003518060.5	      0
 20- 26:	rna-gnl|WGS:PSQE|mrna.MtrunA17_Chr1g0173841	rna-XM_003519016.5	 9e-152
 20- 27:	rna-gnl|WGS:PSQE|mrna.MtrunA17_Chr1g0173921	rna-XM_006575179.4	      0
 20- 28:	rna-gnl|WGS:PSQE|mrna.MtrunA17_Chr1g0173931	rna-XM_003519014.5	 2e-164
 20- 29:	rna-gnl|WGS:PSQE|mrna.MtrunA17_Chr1g0173941	rna-XM_026127242.2	      0
## Alignment 21: score=1301.0 e_value=3e-86 N=28 CM010648.1&NC_016089.4 minus
 21-  0:	rna-gnl|WGS:PSQE|mrna.MtrunA17_Chr1g0175161	rna-XM_003518013.5	 5e-152
 21-  1:	rna-gnl|WGS:PSQE|mrna.MtrunA17_Chr1g0175191	rna-XM_003518011.5	      0
 21-  2:	rna-gnl|WGS:PSQE|mrna.MtrunA17_Chr1g0175201	rna-NM_001255162.2	 2e-157
 21-  3:	rna-gnl|WGS:PSQE|mrna.MtrunA17_Chr1g0175321	rna-XM_003518994.5	 2e-159
 21-  4:	rna-gnl|WGS:PSQE|mrna.MtrunA17_Chr1g0175381	rna-XM_041013639.1	      0
 21-  5:	rna-gnl|WGS:PSQE|mrna.MtrunA17_Chr1g0175401	rna-XM_003518987.5	 4e-112
 21-  6:	rna-gnl|WGS:PSQE|mrna.MtrunA17_Chr1g0175411	rna-XM_003518002.5	      0
 21-  7:	rna-gnl|WGS:PSQE|mrna.MtrunA17_Chr1g0175521	rna-XM_006575143.4	  4e-91
 21-  8:	rna-gnl|WGS:PSQE|mrna.MtrunA17_Chr1g0175561	rna-XM_006575142.4	      0
 21-  9:	rna-gnl|WGS:PSQE|mrna.MtrunA17_Chr1g0175651	rna-XM_003517997.5	 1e-137
 21- 10:	rna-gnl|WGS:PSQE|mrna.MtrunA17_Chr1g0175671	rna-XM_006575141.4	      0
 21- 11:	rna-gnl|WGS:PSQE|mrna.MtrunA17_Chr1g0175701	rna-XM_006575140.4	      0
 21- 12:	rna-gnl|WGS:PSQE|mrna.MtrunA17_Chr1g0175741	rna-XM_014767832.3	      0
 21- 13:	rna-gnl|WGS:PSQE|mrna.MtrunA17_Chr1g0175851	rna-XM_041013517.1	  6e-66
 21- 14:	rna-gnl|WGS:PSQE|mrna.MtrunA17_Chr1g0175861	rna-XM_014762739.3	  6e-84
 21- 15:	rna-gnl|WGS:PSQE|mrna.MtrunA17_Chr1g0175911	rna-XM_003518964.5	  4e-95
 21- 16:	rna-gnl|WGS:PSQE|mrna.MtrunA17_Chr1g0176041	rna-XM_006575111.4	      0
 21- 17:	rna-gnl|WGS:PSQE|mrna.MtrunA17_Chr1g0176051	rna-XM_003520272.5	  4e-20
 21- 18:	rna-gnl|WGS:PSQE|mrna.MtrunA17_Chr1g0176101	rna-XM_003518967.5	      0
 21- 19:	rna-gnl|WGS:PSQE|mrna.MtrunA17_Chr1g0176181	rna-XM_006575116.4	      0
 21- 20:	rna-gnl|WGS:PSQE|mrna.MtrunA17_Chr1g0176191	rna-XM_041007241.1	      0
 21- 21:	rna-gnl|WGS:PSQE|mrna.MtrunA17_Chr1g0176231	rna-XM_014767762.3	      0
 21- 22:	rna-gnl|WGS:PSQE|mrna.MtrunA17_Chr1g0176251	rna-NM_001250971.1	      0
 21- 23:	rna-gnl|WGS:PSQE|mrna.MtrunA17_Chr1g0176261	rna-XM_003518970.5	 1e-132
 21- 24:	rna-gnl|WGS:PSQE|mrna.MtrunA17_Chr1g0176271	rna-XM_003518971.5	 3e-140
 21- 25:	rna-gnl|WGS:PSQE|mrna.MtrunA17_Chr1g0176311	rna-XM_003518972.5	 2e-102
 21- 26:	rna-gnl|WGS:PSQE|mrna.MtrunA17_Chr1g0176331	rna-XM_003517977.4	 4e-178
 21- 27:	rna-gnl|WGS:PSQE|mrna.MtrunA17_Chr1g0176391	rna-XM_003518976.5	      0
## Alignment 22: score=652.0 e_value=4.9e-33 N=14 CM010648.1&NC_016089.4 minus
 22-  0:	rna-gnl|WGS:PSQE|mrna.MtrunA17_Chr1g0166381	rna-XM_006574448.4	      0
 22-  1:	rna-gnl|WGS:PSQE|mrna.MtrunA17_Chr1g0166391	rna-XM_041010046.1	      0
 22-  2:	rna-gnl|WGS:PSQE|mrna.MtrunA17_Chr1g0166401	rna-XM_014764041.3	 2e-115
 22-  3:	rna-gnl|WGS:PSQE|mrna.MtrunA17_Chr1g0166431	rna-XM_006574393.4	      0
 22-  4:	rna-gnl|WGS:PSQE|mrna.MtrunA17_Chr1g0166441	rna-NM_001254344.3	      0
 22-  5:	rna-gnl|WGS:PSQE|mrna.MtrunA17_Chr1g0166471	rna-XM_003519664.5	      0
 22-  6:	rna-gnl|WGS:PSQE|mrna.MtrunA17_Chr1g0166511	rna-XM_003519663.5	  3e-68
 22-  7:	rna-gnl|WGS:PSQE|mrna.MtrunA17_Chr1g0166641	rna-XM_003519899.5	      0
 22-  8:	rna-gnl|WGS:PSQE|mrna.MtrunA17_Chr1g0166651	rna-XM_006574446.3	      0
 22-  9:	rna-gnl|WGS:PSQE|mrna.MtrunA17_Chr1g0166661	rna-XM_041010030.1	  9e-86
 22- 10:	rna-gnl|WGS:PSQE|mrna.MtrunA17_Chr1g0166711	rna-XM_006574443.3	      0
 22- 11:	rna-gnl|WGS:PSQE|mrna.MtrunA17_Chr1g0166811	rna-XM_006574442.3	      0
 22- 12:	rna-gnl|WGS:PSQE|mrna.MtrunA17_Chr1g0167361	rna-XM_006574440.4	      0
 22- 13:	rna-gnl|WGS:PSQE|mrna.MtrunA17_Chr1g0167381	rna-XM_003519419.5	      0
## Alignment 23: score=469.0 e_value=2.2e-20 N=10 CM010648.1&NC_016089.4 minus
 23-  0:	rna-gnl|WGS:PSQE|mrna.MtrunA17_Chr1g0177351	rna-XM_006575228.4	      0
 23-  1:	rna-gnl|WGS:PSQE|mrna.MtrunA17_Chr1g0177361	rna-XM_003519079.5	 3e-157
 23-  2:	rna-gnl|WGS:PSQE|mrna.MtrunA17_Chr1g0177391	rna-XM_003519078.4	 9e-148
 23-  3:	rna-gnl|WGS:PSQE|mrna.MtrunA17_Chr1g0177411	rna-XM_041007765.1	      0
 23-  4:	rna-gnl|WGS:PSQE|mrna.MtrunA17_Chr1g0177421	rna-XM_003518143.5	      0
 23-  5:	rna-gnl|WGS:PSQE|mrna.MtrunA17_Chr1g0177471	rna-XM_003519074.5	  2e-94
 23-  6:	rna-gnl|WGS:PSQE|mrna.MtrunA17_Chr1g0177571	rna-XM_003519073.5	 5e-108
 23-  7:	rna-gnl|WGS:PSQE|mrna.MtrunA17_Chr1g0177701	rna-XM_041006383.1	 2e-173
 23-  8:	rna-gnl|WGS:PSQE|mrna.MtrunA17_Chr1g0177711	rna-XM_003519069.5	 2e-161
 23-  9:	rna-gnl|WGS:PSQE|mrna.MtrunA17_Chr1g0177751	rna-XM_003519067.5	      0
## Alignment 24: score=352.0 e_value=8.9e-14 N=8 CM010648.1&NC_016089.4 minus
 24-  0:	rna-gnl|WGS:PSQE|mrna.MtrunA17_Chr1g0155071	rna-XM_006574372.4	 5e-150
 24-  1:	rna-gnl|WGS:PSQE|mrna.MtrunA17_Chr1g0155191	rna-XM_003520271.4	  1e-88
 24-  2:	rna-gnl|WGS:PSQE|mrna.MtrunA17_Chr1g0155221	rna-XM_003520264.5	      0
 24-  3:	rna-gnl|WGS:PSQE|mrna.MtrunA17_Chr1g0155261	rna-XM_026124797.2	  5e-41
 24-  4:	rna-gnl|WGS:PSQE|mrna.MtrunA17_Chr1g0155301	rna-XM_006574635.4	      0
 24-  5:	rna-gnl|WGS:PSQE|mrna.MtrunA17_Chr1g0155381	rna-XM_003519845.5	  3e-99
 24-  6:	rna-gnl|WGS:PSQE|mrna.MtrunA17_Chr1g0155451	rna-NM_001250193.1	  8e-59
 24-  7:	rna-gnl|WGS:PSQE|mrna.MtrunA17_Chr1g0155611	rna-XM_003520236.5	 1e-135
## Alignment 25: score=328.0 e_value=2.4e-11 N=7 CM010648.1&NC_016089.4 minus
 25-  0:	rna-gnl|WGS:PSQE|mrna.MtrunA17_Chr1g0171291	rna-NM_001250115.3	  3e-84
 25-  1:	rna-gnl|WGS:PSQE|mrna.MtrunA17_Chr1g0171311	rna-XM_003518933.5	      0
 25-  2:	rna-gnl|WGS:PSQE|mrna.MtrunA17_Chr1g0171321	rna-XM_006575070.4	      0
 25-  3:	rna-gnl|WGS:PSQE|mrna.MtrunA17_Chr1g0171351	rna-XM_006575069.4	      0
 25-  4:	rna-gnl|WGS:PSQE|mrna.MtrunA17_Chr1g0171381	rna-XM_003520213.5	      0
 25-  5:	rna-gnl|WGS:PSQE|mrna.MtrunA17_Chr1g0171421	rna-XM_003518925.5	  3e-54
 25-  6:	rna-gnl|WGS:PSQE|mrna.MtrunA17_Chr1g0171431	rna-XM_006575065.4	      0
## Alignment 26: score=296.0 e_value=3.6e-14 N=7 CM010648.1&NC_016089.4 minus
 26-  0:	rna-gnl|WGS:PSQE|mrna.MtrunA17_Chr1g0171451	rna-XM_014767718.2	      0
 26-  1:	rna-gnl|WGS:PSQE|mrna.MtrunA17_Chr1g0171461	rna-XM_041007125.1	  5e-37
 26-  2:	rna-gnl|WGS:PSQE|mrna.MtrunA17_Chr1g0171471	rna-XM_006575128.4	      0
 26-  3:	rna-gnl|WGS:PSQE|mrna.MtrunA17_Chr1g0171481	rna-XM_003518981.5	      0
 26-  4:	rna-gnl|WGS:PSQE|mrna.MtrunA17_Chr1g0171491	rna-XM_003518935.4	      0
 26-  5:	rna-gnl|WGS:PSQE|mrna.MtrunA17_Chr1g0171571	rna-XM_003518940.5	      0
 26-  6:	rna-gnl|WGS:PSQE|mrna.MtrunA17_Chr1g0171791	rna-XM_006575092.3	 5e-115
## Alignment 27: score=1912.0 e_value=2.3e-149 N=42 CM010648.1&NC_016090.4 plus
 27-  0:	rna-gnl|WGS:PSQE|mrna.MtrunA17_Chr1g0173111	rna-XM_003521116.5	      0
 27-  1:	rna-gnl|WGS:PSQE|mrna.MtrunA17_Chr1g0173121	rna-XM_003521117.5	      0
 27-  2:	rna-gnl|WGS:PSQE|mrna.MtrunA17_Chr1g0173141	rna-XM_003521118.5	 3e-115
 27-  3:	rna-gnl|WGS:PSQE|mrna.MtrunA17_Chr1g0173371	rna-XM_003521125.5	      0
 27-  4:	rna-gnl|WGS:PSQE|mrna.MtrunA17_Chr1g0173381	rna-NM_001250974.2	      0
 27-  5:	rna-gnl|WGS:PSQE|mrna.MtrunA17_Chr1g0173421	rna-NM_001253025.2	 8e-160
 27-  6:	rna-gnl|WGS:PSQE|mrna.MtrunA17_Chr1g0173451	rna-XM_006577614.4	      0
 27-  7:	rna-gnl|WGS:PSQE|mrna.MtrunA17_Chr1g0173521	rna-XM_006576763.4	      0
 27-  8:	rna-gnl|WGS:PSQE|mrna.MtrunA17_Chr1g0173541	rna-XM_003521134.5	      0
 27-  9:	rna-gnl|WGS:PSQE|mrna.MtrunA17_Chr1g0173571	rna-XM_006576765.4	  4e-57
 27- 10:	rna-gnl|WGS:PSQE|mrna.MtrunA17_Chr1g0173651	rna-XM_041014045.1	      0
 27- 11:	rna-gnl|WGS:PSQE|mrna.MtrunA17_Chr1g0173711	rna-XM_003521142.5	      0
 27- 12:	rna-gnl|WGS:PSQE|mrna.MtrunA17_Chr1g0173841	rna-XM_003521144.5	      0
 27- 13:	rna-gnl|WGS:PSQE|mrna.MtrunA17_Chr1g0173921	rna-XM_006576773.4	      0
 27- 14:	rna-gnl|WGS:PSQE|mrna.MtrunA17_Chr1g0173971	rna-NM_001250457.3	  4e-89
 27- 15:	rna-gnl|WGS:PSQE|mrna.MtrunA17_Chr1g0174161	rna-XM_014773771.3	 2e-154
 27- 16:	rna-gnl|WGS:PSQE|mrna.MtrunA17_Chr1g0174201	rna-XM_041014052.1	  1e-66
 27- 17:	rna-gnl|WGS:PSQE|mrna.MtrunA17_Chr1g0174251	rna-XM_006576781.4	      0
 27- 18:	rna-gnl|WGS:PSQE|mrna.MtrunA17_Chr1g0174271	rna-XM_003521146.5	 6e-116
 27- 19:	rna-gnl|WGS:PSQE|mrna.MtrunA17_Chr1g0174421	rna-XM_003520483.5	  1e-97
 27- 20:	rna-gnl|WGS:PSQE|mrna.MtrunA17_Chr1g0174701	rna-XM_014773772.3	      0
 27- 21:	rna-gnl|WGS:PSQE|mrna.MtrunA17_Chr1g0174761	rna-XM_003521154.5	      0
 27- 22:	rna-gnl|WGS:PSQE|mrna.MtrunA17_Chr1g0174771	rna-XM_003521155.5	      0
 27- 23:	rna-gnl|WGS:PSQE|mrna.MtrunA17_Chr1g0174841	rna-XM_006576788.3	 2e-169
 27- 24:	rna-gnl|WGS:PSQE|mrna.MtrunA17_Chr1g0175021	rna-XM_006576789.4	  1e-80
 27- 25:	rna-gnl|WGS:PSQE|mrna.MtrunA17_Chr1g0175071	rna-XM_006576790.3	  2e-68
 27- 26:	rna-gnl|WGS:PSQE|mrna.MtrunA17_Chr1g0175081	rna-NM_001354665.1	  2e-32
 27- 27:	rna-gnl|WGS:PSQE|mrna.MtrunA17_Chr1g0175131	rna-XM_003521162.5	  6e-59
 27- 28:	rna-gnl|WGS:PSQE|mrna.MtrunA17_Chr1g0175201	rna-XM_003521164.5	 2e-156
 27- 29:	rna-gnl|WGS:PSQE|mrna.MtrunA17_Chr1g0175211	rna-NM_001249199.2	  1e-39
 27- 30:	rna-gnl|WGS:PSQE|mrna.MtrunA17_Chr1g0175301	rna-NM_001251429.2	      0
 27- 31:	rna-gnl|WGS:PSQE|mrna.MtrunA17_Chr1g0175521	rna-XM_003521169.5	  3e-81
 27- 32:	rna-gnl|WGS:PSQE|mrna.MtrunA17_Chr1g0175561	rna-XM_003521172.4	      0
 27- 33:	rna-gnl|WGS:PSQE|mrna.MtrunA17_Chr1g0175641	rna-XM_003521171.5	  2e-44
 27- 34:	rna-gnl|WGS:PSQE|mrna.MtrunA17_Chr1g0175651	rna-XM_003520491.5	 2e-113
 27- 35:	rna-gnl|WGS:PSQE|mrna.MtrunA17_Chr1g0175671	rna-XM_003520492.4	      0
 27- 36:	rna-gnl|WGS:PSQE|mrna.MtrunA17_Chr1g0175701	rna-XM_041014060.1	      0
 27- 37:	rna-gnl|WGS:PSQE|mrna.MtrunA17_Chr1g0175721	rna-XM_041014061.1	      0
 27- 38:	rna-gnl|WGS:PSQE|mrna.MtrunA17_Chr1g0175731	rna-XM_003520494.4	      0
 27- 39:	rna-gnl|WGS:PSQE|mrna.MtrunA17_Chr1g0175741	rna-XM_006576805.3	      0
 27- 40:	rna-gnl|WGS:PSQE|mrna.MtrunA17_Chr1g0175851	rna-XM_003520499.4	  2e-69
 27- 41:	rna-gnl|WGS:PSQE|mrna.MtrunA17_Chr1g0175911	rna-XM_003521184.4	  1e-68
## Alignment 28: score=431.0 e_value=4.1e-18 N=9 CM010648.1&NC_016090.4 plus
 28-  0:	rna-gnl|WGS:PSQE|mrna.MtrunA17_Chr1g0196311	rna-XM_006576817.4	      0
 28-  1:	rna-gnl|WGS:PSQE|mrna.MtrunA17_Chr1g0196341	rna-XM_003520501.5	      0
 28-  2:	rna-gnl|WGS:PSQE|mrna.MtrunA17_Chr1g0196371	rna-XM_003521177.4	      0
 28-  3:	rna-gnl|WGS:PSQE|mrna.MtrunA17_Chr1g0196381	rna-XM_003521180.5	      0
 28-  4:	rna-gnl|WGS:PSQE|mrna.MtrunA17_Chr1g0196391	rna-XM_003521178.5	      0
 28-  5:	rna-gnl|WGS:PSQE|mrna.MtrunA17_Chr1g0196421	rna-XM_003520504.5	      0
 28-  6:	rna-gnl|WGS:PSQE|mrna.MtrunA17_Chr1g0196521	rna-XM_006576819.3	 3e-104
 28-  7:	rna-gnl|WGS:PSQE|mrna.MtrunA17_Chr1g0196531	rna-NM_001371042.1	      0
 28-  8:	rna-gnl|WGS:PSQE|mrna.MtrunA17_Chr1g0196611	rna-XM_003521189.5	 2e-163
## Alignment 29: score=303.0 e_value=6.8e-11 N=7 CM010648.1&NC_016090.4 plus
 29-  0:	rna-gnl|WGS:PSQE|mrna.MtrunA17_Chr1g0197911	rna-XM_003521384.5	      0
 29-  1:	rna-gnl|WGS:PSQE|mrna.MtrunA17_Chr1g0198111	rna-XM_003521388.5	      0
 29-  2:	rna-gnl|WGS:PSQE|mrna.MtrunA17_Chr1g0198151	rna-XM_006576990.4	      0
 29-  3:	rna-gnl|WGS:PSQE|mrna.MtrunA17_Chr1g0198171	rna-XM_003521399.5	 8e-105
 29-  4:	rna-gnl|WGS:PSQE|mrna.MtrunA17_Chr1g0198271	rna-NM_001363190.1	  1e-58
 29-  5:	rna-gnl|WGS:PSQE|mrna.MtrunA17_Chr1g0198291	rna-XM_041014138.1	      0
 29-  6:	rna-gnl|WGS:PSQE|mrna.MtrunA17_Chr1g0198351	rna-XM_003521404.5	 7e-101
## Alignment 30: score=303.0 e_value=3.3e-12 N=7 CM010648.1&NC_016090.4 plus
 30-  0:	rna-gnl|WGS:PSQE|mrna.MtrunA17_Chr1g0192081	rna-XM_003521504.5	      0
 30-  1:	rna-gnl|WGS:PSQE|mrna.MtrunA17_Chr1g0192221	rna-XM_026127919.2	  3e-96
 30-  2:	rna-gnl|WGS:PSQE|mrna.MtrunA17_Chr1g0192271	rna-NM_001249142.2	 1e-121
 30-  3:	rna-gnl|WGS:PSQE|mrna.MtrunA17_Chr1g0192331	rna-XM_003521525.5	      0
 30-  4:	rna-gnl|WGS:PSQE|mrna.MtrunA17_Chr1g0192481	rna-XM_006577094.4	      0
 30-  5:	rna-gnl|WGS:PSQE|mrna.MtrunA17_Chr1g0192501	rna-XM_003521533.3	  9e-12
 30-  6:	rna-gnl|WGS:PSQE|mrna.MtrunA17_Chr1g0192521	rna-XM_003521534.5	 3e-160
## Alignment 31: score=270.0 e_value=5.1e-09 N=6 CM010648.1&NC_016090.4 plus
 31-  0:	rna-gnl|WGS:PSQE|mrna.MtrunA17_Chr1g0177391	rna-XM_003521441.5	 6e-144
 31-  1:	rna-gnl|WGS:PSQE|mrna.MtrunA17_Chr1g0177471	rna-XM_003521442.5	  3e-77
 31-  2:	rna-gnl|WGS:PSQE|mrna.MtrunA17_Chr1g0177521	rna-NM_001253965.3	  2e-70
 31-  3:	rna-gnl|WGS:PSQE|mrna.MtrunA17_Chr1g0177571	rna-XM_006577032.4	 7e-108
 31-  4:	rna-gnl|WGS:PSQE|mrna.MtrunA17_Chr1g0177731	rna-XM_003521446.5	      0
 31-  5:	rna-gnl|WGS:PSQE|mrna.MtrunA17_Chr1g0177751	rna-XM_003521448.5	      0
## Alignment 32: score=7873.0 e_value=0 N=168 CM010648.1&NC_016090.4 minus
 32-  0:	rna-gnl|WGS:PSQE|mrna.MtrunA17_Chr1g0189531	rna-XM_003521741.5	  2e-15
 32-  1:	rna-gnl|WGS:PSQE|mrna.MtrunA17_Chr1g0189791	rna-XM_003520808.5	      0
 32-  2:	rna-gnl|WGS:PSQE|mrna.MtrunA17_Chr1g0189811	rna-XM_003520806.5	      0
 32-  3:	rna-gnl|WGS:PSQE|mrna.MtrunA17_Chr1g0189891	rna-XM_003521736.5	 1e-172
 32-  4:	rna-gnl|WGS:PSQE|mrna.MtrunA17_Chr1g0189901	rna-XM_003521735.5	      0
 32-  5:	rna-gnl|WGS:PSQE|mrna.MtrunA17_Chr1g0189961	rna-XM_006577263.4	      0
 32-  6:	rna-gnl|WGS:PSQE|mrna.MtrunA17_Chr1g0190001	rna-XM_003521732.5	      0
 32-  7:	rna-gnl|WGS:PSQE|mrna.MtrunA17_Chr1g0190011	rna-XM_014774040.3	 2e-106
 32-  8:	rna-gnl|WGS:PSQE|mrna.MtrunA17_Chr1g0190021	rna-XM_003520803.5	      0
 32-  9:	rna-gnl|WGS:PSQE|mrna.MtrunA17_Chr1g0190121	rna-XM_006577257.4	      0
 32- 10:	rna-gnl|WGS:PSQE|mrna.MtrunA17_Chr1g0190131	rna-NM_001254652.1	 2e-131
 32- 11:	rna-gnl|WGS:PSQE|mrna.MtrunA17_Chr1g0190151	rna-XM_003521726.5	      0
 32- 12:	rna-gnl|WGS:PSQE|mrna.MtrunA17_Chr1g0190191	rna-XM_003521725.5	      0
 32- 13:	rna-gnl|WGS:PSQE|mrna.MtrunA17_Chr1g0190231	rna-XM_003520801.5	  2e-80
 32- 14:	rna-gnl|WGS:PSQE|mrna.MtrunA17_Chr1g0190251	rna-XM_006577254.4	      0
 32- 15:	rna-gnl|WGS:PSQE|mrna.MtrunA17_Chr1g0190281	rna-XM_006577247.4	      0
 32- 16:	rna-gnl|WGS:PSQE|mrna.MtrunA17_Chr1g0190291	rna-XM_006577248.4	      0
 32- 17:	rna-gnl|WGS:PSQE|mrna.MtrunA17_Chr1g0190301	rna-XM_014774035.3	 1e-132
 32- 18:	rna-gnl|WGS:PSQE|mrna.MtrunA17_Chr1g0190311	rna-XM_003520798.5	      0
 32- 19:	rna-gnl|WGS:PSQE|mrna.MtrunA17_Chr1g0190331	rna-XM_006577685.1	 8e-140
 32- 20:	rna-gnl|WGS:PSQE|mrna.MtrunA17_Chr1g0190421	rna-XM_014774031.2	      0
 32- 21:	rna-gnl|WGS:PSQE|mrna.MtrunA17_Chr1g0190481	rna-XM_006577239.4	  3e-56
 32- 22:	rna-gnl|WGS:PSQE|mrna.MtrunA17_Chr1g0190511	rna-XM_026127965.2	      0
 32- 23:	rna-gnl|WGS:PSQE|mrna.MtrunA17_Chr1g0190531	rna-XM_003520794.5	  1e-55
 32- 24:	rna-gnl|WGS:PSQE|mrna.MtrunA17_Chr1g0190551	rna-XM_006577225.4	 7e-119
 32- 25:	rna-gnl|WGS:PSQE|mrna.MtrunA17_Chr1g0190581	rna-XM_003520793.5	      0
 32- 26:	rna-gnl|WGS:PSQE|mrna.MtrunA17_Chr1g0190591	rna-XM_006577683.3	  2e-65
 32- 27:	rna-gnl|WGS:PSQE|mrna.MtrunA17_Chr1g0190641	rna-NM_001249012.2	  3e-74
 32- 28:	rna-gnl|WGS:PSQE|mrna.MtrunA17_Chr1g0190711	rna-XM_003521705.4	 8e-112
 32- 29:	rna-gnl|WGS:PSQE|mrna.MtrunA17_Chr1g0190751	rna-XM_003521707.5	  5e-44
 32- 30:	rna-gnl|WGS:PSQE|mrna.MtrunA17_Chr1g0190761	rna-NM_001250184.2	 6e-151
 32- 31:	rna-gnl|WGS:PSQE|mrna.MtrunA17_Chr1g0190771	rna-XM_003521701.5	      0
 32- 32:	rna-gnl|WGS:PSQE|mrna.MtrunA17_Chr1g0190831	rna-XM_041014231.1	      0
 32- 33:	rna-gnl|WGS:PSQE|mrna.MtrunA17_Chr1g0190851	rna-XM_006577217.4	 3e-176
 32- 34:	rna-gnl|WGS:PSQE|mrna.MtrunA17_Chr1g0190911	rna-NM_001317475.2	 5e-167
 32- 35:	rna-gnl|WGS:PSQE|mrna.MtrunA17_Chr1g0190951	rna-XM_006577214.3	      0
 32- 36:	rna-gnl|WGS:PSQE|mrna.MtrunA17_Chr1g0190961	rna-NM_001249988.1	  3e-86
 32- 37:	rna-gnl|WGS:PSQE|mrna.MtrunA17_Chr1g0191011	rna-XM_003521693.4	  9e-45
 32- 38:	rna-gnl|WGS:PSQE|mrna.MtrunA17_Chr1g0191031	rna-XM_003521692.5	      0
 32- 39:	rna-gnl|WGS:PSQE|mrna.MtrunA17_Chr1g0191041	rna-NM_001251463.2	      0
 32- 40:	rna-gnl|WGS:PSQE|mrna.MtrunA17_Chr1g0191081	rna-XM_003521689.5	      0
 32- 41:	rna-gnl|WGS:PSQE|mrna.MtrunA17_Chr1g0191191	rna-XM_006577205.3	      0
 32- 42:	rna-gnl|WGS:PSQE|mrna.MtrunA17_Chr1g0191221	rna-XM_003521687.5	      0
 32- 43:	rna-gnl|WGS:PSQE|mrna.MtrunA17_Chr1g0191231	rna-XM_003520779.5	      0
 32- 44:	rna-gnl|WGS:PSQE|mrna.MtrunA17_Chr1g0191241	rna-NM_001254509.2	 3e-151
 32- 45:	rna-gnl|WGS:PSQE|mrna.MtrunA17_Chr1g0191251	rna-NM_001254601.1	  2e-26
 32- 46:	rna-gnl|WGS:PSQE|mrna.MtrunA17_Chr1g0191271	rna-XM_006577202.4	  1e-50
 32- 47:	rna-gnl|WGS:PSQE|mrna.MtrunA17_Chr1g0191351	rna-XM_003520775.4	  3e-74
 32- 48:	rna-gnl|WGS:PSQE|mrna.MtrunA17_Chr1g0191381	rna-XM_041014223.1	 4e-157
 32- 49:	rna-gnl|WGS:PSQE|mrna.MtrunA17_Chr1g0191431	rna-XM_006577195.4	  2e-33
 32- 50:	rna-gnl|WGS:PSQE|mrna.MtrunA17_Chr1g0191461	rna-XM_006577192.4	      0
 32- 51:	rna-gnl|WGS:PSQE|mrna.MtrunA17_Chr1g0191551	rna-XM_041014221.1	  3e-12
 32- 52:	rna-gnl|WGS:PSQE|mrna.MtrunA17_Chr1g0191571	rna-XM_006577188.4	 5e-141
 32- 53:	rna-gnl|WGS:PSQE|mrna.MtrunA17_Chr1g0191601	rna-XM_003520769.5	 2e-148
 32- 54:	rna-gnl|WGS:PSQE|mrna.MtrunA17_Chr1g0191671	rna-XM_006577187.3	 1e-100
 32- 55:	rna-gnl|WGS:PSQE|mrna.MtrunA17_Chr1g0191681	rna-XM_014774270.3	 3e-130
 32- 56:	rna-gnl|WGS:PSQE|mrna.MtrunA17_Chr1g0191751	rna-XM_003521663.5	 4e-176
 32- 57:	rna-gnl|WGS:PSQE|mrna.MtrunA17_Chr1g0191761	rna-NM_001249176.1	  4e-48
 32- 58:	rna-gnl|WGS:PSQE|mrna.MtrunA17_Chr1g0191831	rna-XM_003521659.5	      0
 32- 59:	rna-gnl|WGS:PSQE|mrna.MtrunA17_Chr1g0191851	rna-XM_041014218.1	      0
 32- 60:	rna-gnl|WGS:PSQE|mrna.MtrunA17_Chr1g0191861	rna-XM_006577180.4	  7e-26
 32- 61:	rna-gnl|WGS:PSQE|mrna.MtrunA17_Chr1g0191921	rna-XM_003521656.5	      0
 32- 62:	rna-gnl|WGS:PSQE|mrna.MtrunA17_Chr1g0191931	rna-XM_041013955.1	      0
 32- 63:	rna-gnl|WGS:PSQE|mrna.MtrunA17_Chr1g0191941	rna-XM_003521654.4	 1e-146
 32- 64:	rna-gnl|WGS:PSQE|mrna.MtrunA17_Chr1g0191991	rna-XM_003520757.5	      0
 32- 65:	rna-gnl|WGS:PSQE|mrna.MtrunA17_Chr1g0192111	rna-XM_003520756.5	      0
 32- 66:	rna-gnl|WGS:PSQE|mrna.MtrunA17_Chr1g0192121	rna-XM_003521649.5	      0
 32- 67:	rna-gnl|WGS:PSQE|mrna.MtrunA17_Chr1g0192131	rna-XM_003521646.5	  1e-54
 32- 68:	rna-gnl|WGS:PSQE|mrna.MtrunA17_Chr1g0192151	rna-XM_003521640.4	      0
 32- 69:	rna-gnl|WGS:PSQE|mrna.MtrunA17_Chr1g0192211	rna-XM_003521639.5	      0
 32- 70:	rna-gnl|WGS:PSQE|mrna.MtrunA17_Chr1g0192251	rna-XM_006577161.4	  1e-43
 32- 71:	rna-gnl|WGS:PSQE|mrna.MtrunA17_Chr1g0192271	rna-NM_001248968.2	 4e-120
 32- 72:	rna-gnl|WGS:PSQE|mrna.MtrunA17_Chr1g0192371	rna-XM_003521629.5	 2e-127
 32- 73:	rna-gnl|WGS:PSQE|mrna.MtrunA17_Chr1g0192421	rna-XM_003521628.5	      0
 32- 74:	rna-gnl|WGS:PSQE|mrna.MtrunA17_Chr1g0192431	rna-XM_006577155.4	      0
 32- 75:	rna-gnl|WGS:PSQE|mrna.MtrunA17_Chr1g0192471	rna-XM_003521626.5	      0
 32- 76:	rna-gnl|WGS:PSQE|mrna.MtrunA17_Chr1g0192481	rna-XM_003520747.5	      0
 32- 77:	rna-gnl|WGS:PSQE|mrna.MtrunA17_Chr1g0192541	rna-XM_003521622.5	      0
 32- 78:	rna-gnl|WGS:PSQE|mrna.MtrunA17_Chr1g0192581	rna-XM_006577152.4	      0
 32- 79:	rna-gnl|WGS:PSQE|mrna.MtrunA17_Chr1g0192591	rna-XM_003520745.3	 5e-126
 32- 80:	rna-gnl|WGS:PSQE|mrna.MtrunA17_Chr1g0192651	rna-NM_001248134.2	  2e-83
 32- 81:	rna-gnl|WGS:PSQE|mrna.MtrunA17_Chr1g0192771	rna-XM_041014201.1	  3e-73
 32- 82:	rna-gnl|WGS:PSQE|mrna.MtrunA17_Chr1g0192781	rna-NM_001317568.2	 5e-165
 32- 83:	rna-gnl|WGS:PSQE|mrna.MtrunA17_Chr1g0192791	rna-XM_003520744.5	 5e-127
 32- 84:	rna-gnl|WGS:PSQE|mrna.MtrunA17_Chr1g0192821	rna-XM_006577146.3	      0
 32- 85:	rna-gnl|WGS:PSQE|mrna.MtrunA17_Chr1g0192881	rna-XM_003520743.5	  5e-58
 32- 86:	rna-gnl|WGS:PSQE|mrna.MtrunA17_Chr1g0192921	rna-NM_001251396.2	  2e-71
 32- 87:	rna-gnl|WGS:PSQE|mrna.MtrunA17_Chr1g0192991	rna-XM_003520741.3	      0
 32- 88:	rna-gnl|WGS:PSQE|mrna.MtrunA17_Chr1g0193011	rna-NM_001356376.1	      0
 32- 89:	rna-gnl|WGS:PSQE|mrna.MtrunA17_Chr1g0193061	rna-XM_003521604.4	 9e-139
 32- 90:	rna-gnl|WGS:PSQE|mrna.MtrunA17_Chr1g0193081	rna-NM_001367556.1	      0
 32- 91:	rna-gnl|WGS:PSQE|mrna.MtrunA17_Chr1g0193131	rna-XM_003520735.5	 4e-172
 32- 92:	rna-gnl|WGS:PSQE|mrna.MtrunA17_Chr1g0193181	rna-XM_003521599.5	      0
 32- 93:	rna-gnl|WGS:PSQE|mrna.MtrunA17_Chr1g0193211	rna-XM_003521597.5	      0
 32- 94:	rna-gnl|WGS:PSQE|mrna.MtrunA17_Chr1g0193371	rna-NM_001317645.1	 6e-160
 32- 95:	rna-gnl|WGS:PSQE|mrna.MtrunA17_Chr1g0193381	rna-XM_003521592.5	      0
 32- 96:	rna-gnl|WGS:PSQE|mrna.MtrunA17_Chr1g0193391	rna-XM_006577133.2	      0
 32- 97:	rna-gnl|WGS:PSQE|mrna.MtrunA17_Chr1g0193421	rna-NM_001249841.2	 1e-129
 32- 98:	rna-gnl|WGS:PSQE|mrna.MtrunA17_Chr1g0193481	rna-XM_006577131.3	  3e-38
 32- 99:	rna-gnl|WGS:PSQE|mrna.MtrunA17_Chr1g0193491	rna-XM_003521587.5	      0
 32-100:	rna-gnl|WGS:PSQE|mrna.MtrunA17_Chr1g0193511	rna-XM_003520731.5	      0
 32-101:	rna-gnl|WGS:PSQE|mrna.MtrunA17_Chr1g0193531	rna-XM_006576207.3	      0
 32-102:	rna-gnl|WGS:PSQE|mrna.MtrunA17_Chr1g0193631	rna-NM_001255293.2	 2e-160
 32-103:	rna-gnl|WGS:PSQE|mrna.MtrunA17_Chr1g0193691	rna-XM_006577129.3	      0
 32-104:	rna-gnl|WGS:PSQE|mrna.MtrunA17_Chr1g0193721	rna-XM_041014194.1	 3e-132
 32-105:	rna-gnl|WGS:PSQE|mrna.MtrunA17_Chr1g0193761	rna-XM_006577123.4	      0
 32-106:	rna-gnl|WGS:PSQE|mrna.MtrunA17_Chr1g0193801	rna-NM_001317713.2	 1e-150
 32-107:	rna-gnl|WGS:PSQE|mrna.MtrunA17_Chr1g0193861	rna-XM_003521574.5	  5e-71
 32-108:	rna-gnl|WGS:PSQE|mrna.MtrunA17_Chr1g0193961	rna-XM_006576199.4	      0
 32-109:	rna-gnl|WGS:PSQE|mrna.MtrunA17_Chr1g0193991	rna-XM_003520724.5	      0
 32-110:	rna-gnl|WGS:PSQE|mrna.MtrunA17_Chr1g0194071	rna-XM_041014191.1	  2e-43
 32-111:	rna-gnl|WGS:PSQE|mrna.MtrunA17_Chr1g0194091	rna-XM_003521568.4	      0
 32-112:	rna-gnl|WGS:PSQE|mrna.MtrunA17_Chr1g0194101	rna-XM_003521566.5	      0
 32-113:	rna-gnl|WGS:PSQE|mrna.MtrunA17_Chr1g0194161	rna-XM_003520717.4	  5e-86
 32-114:	rna-gnl|WGS:PSQE|mrna.MtrunA17_Chr1g0194231	rna-XM_003520715.5	      0
 32-115:	rna-gnl|WGS:PSQE|mrna.MtrunA17_Chr1g0194291	rna-NM_001255462.3	  7e-86
 32-116:	rna-gnl|WGS:PSQE|mrna.MtrunA17_Chr1g0194321	rna-XM_003520713.5	 1e-170
 32-117:	rna-gnl|WGS:PSQE|mrna.MtrunA17_Chr1g0194351	rna-XM_041014187.1	      0
 32-118:	rna-gnl|WGS:PSQE|mrna.MtrunA17_Chr1g0194371	rna-XM_006577112.3	      0
 32-119:	rna-gnl|WGS:PSQE|mrna.MtrunA17_Chr1g0194381	rna-XM_003521552.5	      0
 32-120:	rna-gnl|WGS:PSQE|mrna.MtrunA17_Chr1g0194391	rna-XM_003520711.4	      0
 32-121:	rna-gnl|WGS:PSQE|mrna.MtrunA17_Chr1g0194481	rna-NM_001250493.2	  7e-95
 32-122:	rna-gnl|WGS:PSQE|mrna.MtrunA17_Chr1g0194541	rna-XM_003520708.5	      0
 32-123:	rna-gnl|WGS:PSQE|mrna.MtrunA17_Chr1g0194561	rna-XM_006577107.4	  1e-52
 32-124:	rna-gnl|WGS:PSQE|mrna.MtrunA17_Chr1g0194601	rna-XM_026127931.2	  1e-86
 32-125:	rna-gnl|WGS:PSQE|mrna.MtrunA17_Chr1g0194611	rna-XM_006577104.4	  5e-77
 32-126:	rna-gnl|WGS:PSQE|mrna.MtrunA17_Chr1g0194621	rna-XM_003520705.5	      0
 32-127:	rna-gnl|WGS:PSQE|mrna.MtrunA17_Chr1g0194661	rna-XM_003521547.5	  2e-37
 32-128:	rna-gnl|WGS:PSQE|mrna.MtrunA17_Chr1g0194671	rna-XM_003521546.5	  4e-49
 32-129:	rna-gnl|WGS:PSQE|mrna.MtrunA17_Chr1g0194681	rna-NM_001248117.1	  1e-46
 32-130:	rna-gnl|WGS:PSQE|mrna.MtrunA17_Chr1g0194731	rna-XM_041014178.1	 6e-123
 32-131:	rna-gnl|WGS:PSQE|mrna.MtrunA17_Chr1g0194751	rna-XM_014773957.3	  2e-88
 32-132:	rna-gnl|WGS:PSQE|mrna.MtrunA17_Chr1g0194831	rna-XM_003521542.5	  3e-63
 32-133:	rna-gnl|WGS:PSQE|mrna.MtrunA17_Chr1g0194841	rna-XM_003520701.5	      0
 32-134:	rna-gnl|WGS:PSQE|mrna.MtrunA17_Chr1g0194851	rna-XM_003521540.5	      0
 32-135:	rna-gnl|WGS:PSQE|mrna.MtrunA17_Chr1g0194901	rna-XM_003520700.4	      0
 32-136:	rna-gnl|WGS:PSQE|mrna.MtrunA17_Chr1g0194941	rna-XM_003521539.5	  4e-28
 32-137:	rna-gnl|WGS:PSQE|mrna.MtrunA17_Chr1g0194951	rna-XM_006577098.4	  2e-88
 32-138:	rna-gnl|WGS:PSQE|mrna.MtrunA17_Chr1g0195021	rna-XM_006577663.4	  2e-29
 32-139:	rna-gnl|WGS:PSQE|mrna.MtrunA17_Chr1g0195031	rna-XM_006577097.4	  6e-25
 32-140:	rna-gnl|WGS:PSQE|mrna.MtrunA17_Chr1g0195071	rna-XM_003521537.3	  8e-37
 32-141:	rna-gnl|WGS:PSQE|mrna.MtrunA17_Chr1g0195101	rna-XM_003521532.5	      0
 32-142:	rna-gnl|WGS:PSQE|mrna.MtrunA17_Chr1g0195111	rna-XM_006577094.4	      0
 32-143:	rna-gnl|WGS:PSQE|mrna.MtrunA17_Chr1g0195141	rna-NM_001250328.2	 1e-122
 32-144:	rna-gnl|WGS:PSQE|mrna.MtrunA17_Chr1g0195211	rna-XM_006577093.4	  1e-12
 32-145:	rna-gnl|WGS:PSQE|mrna.MtrunA17_Chr1g0195231	rna-XM_041014172.1	  3e-11
 32-146:	rna-gnl|WGS:PSQE|mrna.MtrunA17_Chr1g0195271	rna-XM_003521528.5	      0
 32-147:	rna-gnl|WGS:PSQE|mrna.MtrunA17_Chr1g0195301	rna-XM_003521525.5	      0
 32-148:	rna-gnl|WGS:PSQE|mrna.MtrunA17_Chr1g0195361	rna-NM_001369192.1	  4e-58
 32-149:	rna-gnl|WGS:PSQE|mrna.MtrunA17_Chr1g0195391	rna-NM_001250713.2	  2e-27
 32-150:	rna-gnl|WGS:PSQE|mrna.MtrunA17_Chr1g0195501	rna-XM_014773949.3	 4e-173
 32-151:	rna-gnl|WGS:PSQE|mrna.MtrunA17_Chr1g0195521	rna-XM_003520690.5	      0
 32-152:	rna-gnl|WGS:PSQE|mrna.MtrunA17_Chr1g0195561	rna-XM_003521523.5	  1e-87
 32-153:	rna-gnl|WGS:PSQE|mrna.MtrunA17_Chr1g0195671	rna-XM_003521516.5	      0
 32-154:	rna-gnl|WGS:PSQE|mrna.MtrunA17_Chr1g0195701	rna-NM_001249842.2	  3e-75
 32-155:	rna-gnl|WGS:PSQE|mrna.MtrunA17_Chr1g0195711	rna-NM_001255544.2	  3e-47
 32-156:	rna-gnl|WGS:PSQE|mrna.MtrunA17_Chr1g0195751	rna-XM_006577077.3	  2e-19
 32-157:	rna-gnl|WGS:PSQE|mrna.MtrunA17_Chr1g0195841	rna-XM_003521504.5	      0
 32-158:	rna-gnl|WGS:PSQE|mrna.MtrunA17_Chr1g0195911	rna-XM_003521494.5	      0
 32-159:	rna-gnl|WGS:PSQE|mrna.MtrunA17_Chr1g0195931	rna-XM_003521492.5	  6e-49
 32-160:	rna-gnl|WGS:PSQE|mrna.MtrunA17_Chr1g0195951	rna-XM_003521491.5	  9e-57
 32-161:	rna-gnl|WGS:PSQE|mrna.MtrunA17_Chr1g0195971	rna-XM_003521489.4	  7e-65
 32-162:	rna-gnl|WGS:PSQE|mrna.MtrunA17_Chr1g0195981	rna-NM_001248947.2	  1e-56
 32-163:	rna-gnl|WGS:PSQE|mrna.MtrunA17_Chr1g0196061	rna-NM_001358246.1	      0
 32-164:	rna-gnl|WGS:PSQE|mrna.MtrunA17_Chr1g0196081	rna-XM_003521482.5	  3e-79
 32-165:	rna-gnl|WGS:PSQE|mrna.MtrunA17_Chr1g0196171	rna-XM_006577657.1	  8e-11
 32-166:	rna-gnl|WGS:PSQE|mrna.MtrunA17_Chr1g0196181	rna-XM_003521477.4	      0
 32-167:	rna-gnl|WGS:PSQE|mrna.MtrunA17_Chr1g0196191	rna-XM_003521476.5	  1e-26
## Alignment 33: score=6323.0 e_value=0 N=135 CM010648.1&NC_016090.4 minus
 33-  0:	rna-gnl|WGS:PSQE|mrna.MtrunA17_Chr1g0180261	rna-XM_006576977.4	      0
 33-  1:	rna-gnl|WGS:PSQE|mrna.MtrunA17_Chr1g0180291	rna-NM_001367942.1	 4e-126
 33-  2:	rna-gnl|WGS:PSQE|mrna.MtrunA17_Chr1g0180311	rna-XM_041014133.1	  1e-65
 33-  3:	rna-gnl|WGS:PSQE|mrna.MtrunA17_Chr1g0180331	rna-XM_006577649.3	  8e-95
 33-  4:	rna-gnl|WGS:PSQE|mrna.MtrunA17_Chr1g0180381	rna-XM_003520612.5	      0
 33-  5:	rna-gnl|WGS:PSQE|mrna.MtrunA17_Chr1g0180401	rna-XM_003521367.5	      0
 33-  6:	rna-gnl|WGS:PSQE|mrna.MtrunA17_Chr1g0180411	rna-XM_006577647.4	      0
 33-  7:	rna-gnl|WGS:PSQE|mrna.MtrunA17_Chr1g0180421	rna-XM_014773884.2	      0
 33-  8:	rna-gnl|WGS:PSQE|mrna.MtrunA17_Chr1g0180451	rna-NM_001255045.2	      0
 33-  9:	rna-gnl|WGS:PSQE|mrna.MtrunA17_Chr1g0180491	rna-XM_003521360.4	      0
 33- 10:	rna-gnl|WGS:PSQE|mrna.MtrunA17_Chr1g0180601	rna-XM_003520608.5	      0
 33- 11:	rna-gnl|WGS:PSQE|mrna.MtrunA17_Chr1g0180631	rna-XM_003521357.5	  2e-86
 33- 12:	rna-gnl|WGS:PSQE|mrna.MtrunA17_Chr1g0180781	rna-NM_001253057.2	  4e-54
 33- 13:	rna-gnl|WGS:PSQE|mrna.MtrunA17_Chr1g0180791	rna-XM_003521355.3	      0
 33- 14:	rna-gnl|WGS:PSQE|mrna.MtrunA17_Chr1g0180861	rna-XM_006576968.4	  1e-17
 33- 15:	rna-gnl|WGS:PSQE|mrna.MtrunA17_Chr1g0180881	rna-XM_006576966.3	      0
 33- 16:	rna-gnl|WGS:PSQE|mrna.MtrunA17_Chr1g0180941	rna-XM_006576964.4	 3e-172
 33- 17:	rna-gnl|WGS:PSQE|mrna.MtrunA17_Chr1g0180951	rna-XM_003521352.5	      0
 33- 18:	rna-gnl|WGS:PSQE|mrna.MtrunA17_Chr1g0181011	rna-XM_003520603.4	  2e-52
 33- 19:	rna-gnl|WGS:PSQE|mrna.MtrunA17_Chr1g0181071	rna-XM_003521351.5	      0
 33- 20:	rna-gnl|WGS:PSQE|mrna.MtrunA17_Chr1g0181091	rna-NM_001357058.1	      0
 33- 21:	rna-gnl|WGS:PSQE|mrna.MtrunA17_Chr1g0181131	rna-NM_001254266.2	 5e-156
 33- 22:	rna-gnl|WGS:PSQE|mrna.MtrunA17_Chr1g0181281	rna-NM_001249023.2	  4e-57
 33- 23:	rna-gnl|WGS:PSQE|mrna.MtrunA17_Chr1g0181341	rna-XM_003521343.5	 1e-174
 33- 24:	rna-gnl|WGS:PSQE|mrna.MtrunA17_Chr1g0181351	rna-XM_014773875.3	 1e-136
 33- 25:	rna-gnl|WGS:PSQE|mrna.MtrunA17_Chr1g0181361	rna-XM_003521340.4	 9e-142
 33- 26:	rna-gnl|WGS:PSQE|mrna.MtrunA17_Chr1g0181371	rna-XM_003521339.5	 7e-172
 33- 27:	rna-gnl|WGS:PSQE|mrna.MtrunA17_Chr1g0181381	rna-XM_041014123.1	      0
 33- 28:	rna-gnl|WGS:PSQE|mrna.MtrunA17_Chr1g0181391	rna-XM_041013789.1	 1e-147
 33- 29:	rna-gnl|WGS:PSQE|mrna.MtrunA17_Chr1g0181401	rna-XM_006576954.4	      0
 33- 30:	rna-gnl|WGS:PSQE|mrna.MtrunA17_Chr1g0181531	rna-XM_006577646.1	  3e-48
 33- 31:	rna-gnl|WGS:PSQE|mrna.MtrunA17_Chr1g0181581	rna-XM_006576947.3	      0
 33- 32:	rna-gnl|WGS:PSQE|mrna.MtrunA17_Chr1g0181611	rna-XM_003520596.5	      0
 33- 33:	rna-gnl|WGS:PSQE|mrna.MtrunA17_Chr1g0181621	rna-NM_001255569.2	 6e-102
 33- 34:	rna-gnl|WGS:PSQE|mrna.MtrunA17_Chr1g0181631	rna-XM_003520595.5	  2e-74
 33- 35:	rna-gnl|WGS:PSQE|mrna.MtrunA17_Chr1g0181731	rna-XM_006576943.4	      0
 33- 36:	rna-gnl|WGS:PSQE|mrna.MtrunA17_Chr1g0181761	rna-XM_026127892.2	      0
 33- 37:	rna-gnl|WGS:PSQE|mrna.MtrunA17_Chr1g0181771	rna-XM_003520592.4	 3e-153
 33- 38:	rna-gnl|WGS:PSQE|mrna.MtrunA17_Chr1g0181781	rna-XM_003520591.5	 2e-177
 33- 39:	rna-gnl|WGS:PSQE|mrna.MtrunA17_Chr1g0181801	rna-XM_003521321.5	 1e-152
 33- 40:	rna-gnl|WGS:PSQE|mrna.MtrunA17_Chr1g0181821	rna-XM_003521320.5	      0
 33- 41:	rna-gnl|WGS:PSQE|mrna.MtrunA17_Chr1g0181841	rna-NM_001255211.3	  3e-58
 33- 42:	rna-gnl|WGS:PSQE|mrna.MtrunA17_Chr1g0181901	rna-XM_003521316.4	      0
 33- 43:	rna-gnl|WGS:PSQE|mrna.MtrunA17_Chr1g0181911	rna-XM_003521315.5	  2e-32
 33- 44:	rna-gnl|WGS:PSQE|mrna.MtrunA17_Chr1g0181951	rna-XM_003521312.5	  2e-86
 33- 45:	rna-gnl|WGS:PSQE|mrna.MtrunA17_Chr1g0181971	rna-XM_003521308.5	  7e-60
 33- 46:	rna-gnl|WGS:PSQE|mrna.MtrunA17_Chr1g0181981	rna-XM_003521307.4	      0
 33- 47:	rna-gnl|WGS:PSQE|mrna.MtrunA17_Chr1g0182011	rna-XM_006576927.3	  7e-57
 33- 48:	rna-gnl|WGS:PSQE|mrna.MtrunA17_Chr1g0182031	rna-XM_003521306.5	      0
 33- 49:	rna-gnl|WGS:PSQE|mrna.MtrunA17_Chr1g0182101	rna-XM_003521305.5	 1e-102
 33- 50:	rna-gnl|WGS:PSQE|mrna.MtrunA17_Chr1g0182111	rna-XM_006576924.4	      0
 33- 51:	rna-gnl|WGS:PSQE|mrna.MtrunA17_Chr1g0182131	rna-XM_041014110.1	  2e-89
 33- 52:	rna-gnl|WGS:PSQE|mrna.MtrunA17_Chr1g0182161	rna-XM_003521299.2	  2e-62
 33- 53:	rna-gnl|WGS:PSQE|mrna.MtrunA17_Chr1g0182251	rna-XM_003521298.5	  9e-16
 33- 54:	rna-gnl|WGS:PSQE|mrna.MtrunA17_Chr1g0182331	rna-NM_001363034.1	 4e-142
 33- 55:	rna-gnl|WGS:PSQE|mrna.MtrunA17_Chr1g0182381	rna-XM_014773378.3	  7e-48
 33- 56:	rna-gnl|WGS:PSQE|mrna.MtrunA17_Chr1g0182541	rna-XM_003521289.5	      0
 33- 57:	rna-gnl|WGS:PSQE|mrna.MtrunA17_Chr1g0182571	rna-XM_003521288.5	      0
 33- 58:	rna-gnl|WGS:PSQE|mrna.MtrunA17_Chr1g0182651	rna-XM_006576918.4	      0
 33- 59:	rna-gnl|WGS:PSQE|mrna.MtrunA17_Chr1g0182711	rna-XM_003521283.5	      0
 33- 60:	rna-gnl|WGS:PSQE|mrna.MtrunA17_Chr1g0182721	rna-XM_003520578.5	  3e-56
 33- 61:	rna-gnl|WGS:PSQE|mrna.MtrunA17_Chr1g0182791	rna-XM_006576915.3	 2e-157
 33- 62:	rna-gnl|WGS:PSQE|mrna.MtrunA17_Chr1g0182801	rna-XM_003521279.5	      0
 33- 63:	rna-gnl|WGS:PSQE|mrna.MtrunA17_Chr1g0182831	rna-XM_006576914.4	      0
 33- 64:	rna-gnl|WGS:PSQE|mrna.MtrunA17_Chr1g0182991	rna-XM_003521278.4	      0
 33- 65:	rna-gnl|WGS:PSQE|mrna.MtrunA17_Chr1g0183001	rna-XM_026127880.2	      0
 33- 66:	rna-gnl|WGS:PSQE|mrna.MtrunA17_Chr1g0183021	rna-XM_041013802.1	      0
 33- 67:	rna-gnl|WGS:PSQE|mrna.MtrunA17_Chr1g0183041	rna-XM_014773842.2	      0
 33- 68:	rna-gnl|WGS:PSQE|mrna.MtrunA17_Chr1g0183071	rna-XM_041014101.1	      0
 33- 69:	rna-gnl|WGS:PSQE|mrna.MtrunA17_Chr1g0183081	rna-XM_003521273.5	  3e-66
 33- 70:	rna-gnl|WGS:PSQE|mrna.MtrunA17_Chr1g0183131	rna-NM_001354774.1	      0
 33- 71:	rna-gnl|WGS:PSQE|mrna.MtrunA17_Chr1g0183171	rna-XM_006576906.4	 8e-116
 33- 72:	rna-gnl|WGS:PSQE|mrna.MtrunA17_Chr1g0183191	rna-XM_003521268.5	      0
 33- 73:	rna-gnl|WGS:PSQE|mrna.MtrunA17_Chr1g0183211	rna-XM_041014099.1	      0
 33- 74:	rna-gnl|WGS:PSQE|mrna.MtrunA17_Chr1g0183231	rna-XM_003520567.5	      0
 33- 75:	rna-gnl|WGS:PSQE|mrna.MtrunA17_Chr1g0183251	rna-XM_041013795.1	  2e-81
 33- 76:	rna-gnl|WGS:PSQE|mrna.MtrunA17_Chr1g0183321	rna-XM_006576894.3	      0
 33- 77:	rna-gnl|WGS:PSQE|mrna.MtrunA17_Chr1g0183341	rna-XM_003521260.5	  9e-98
 33- 78:	rna-gnl|WGS:PSQE|mrna.MtrunA17_Chr1g0183391	rna-XM_006576890.4	  1e-82
 33- 79:	rna-gnl|WGS:PSQE|mrna.MtrunA17_Chr1g0183461	rna-XM_003520559.5	      0
 33- 80:	rna-gnl|WGS:PSQE|mrna.MtrunA17_Chr1g0183471	rna-XM_006577641.1	  3e-23
 33- 81:	rna-gnl|WGS:PSQE|mrna.MtrunA17_Chr1g0183621	rna-NM_001250530.2	 6e-122
 33- 82:	rna-gnl|WGS:PSQE|mrna.MtrunA17_Chr1g0183631	rna-XM_003521252.5	      0
 33- 83:	rna-gnl|WGS:PSQE|mrna.MtrunA17_Chr1g0183651	rna-XM_003520557.4	      0
 33- 84:	rna-gnl|WGS:PSQE|mrna.MtrunA17_Chr1g0183711	rna-XM_003521250.5	      0
 33- 85:	rna-gnl|WGS:PSQE|mrna.MtrunA17_Chr1g0183721	rna-XM_006576884.4	      0
 33- 86:	rna-gnl|WGS:PSQE|mrna.MtrunA17_Chr1g0183741	rna-XM_006576883.4	 4e-140
 33- 87:	rna-gnl|WGS:PSQE|mrna.MtrunA17_Chr1g0183761	rna-XM_006576882.4	  3e-89
 33- 88:	rna-gnl|WGS:PSQE|mrna.MtrunA17_Chr1g0183781	rna-XM_006576878.4	      0
 33- 89:	rna-gnl|WGS:PSQE|mrna.MtrunA17_Chr1g0183891	rna-NM_001248881.1	  1e-40
 33- 90:	rna-gnl|WGS:PSQE|mrna.MtrunA17_Chr1g0183911	rna-NM_001317710.2	      0
 33- 91:	rna-gnl|WGS:PSQE|mrna.MtrunA17_Chr1g0183961	rna-XM_003520551.5	  5e-39
 33- 92:	rna-gnl|WGS:PSQE|mrna.MtrunA17_Chr1g0184191	rna-XM_003520548.5	      0
 33- 93:	rna-gnl|WGS:PSQE|mrna.MtrunA17_Chr1g0184231	rna-XM_014773822.3	      0
 33- 94:	rna-gnl|WGS:PSQE|mrna.MtrunA17_Chr1g0184271	rna-NM_001353965.1	  5e-56
 33- 95:	rna-gnl|WGS:PSQE|mrna.MtrunA17_Chr1g0184301	rna-XM_006576864.4	  4e-70
 33- 96:	rna-gnl|WGS:PSQE|mrna.MtrunA17_Chr1g0184331	rna-XM_006577638.4	  1e-25
 33- 97:	rna-gnl|WGS:PSQE|mrna.MtrunA17_Chr1g0184381	rna-XM_006576863.4	  3e-36
 33- 98:	rna-gnl|WGS:PSQE|mrna.MtrunA17_Chr1g0184421	rna-XM_003520539.4	      0
 33- 99:	rna-gnl|WGS:PSQE|mrna.MtrunA17_Chr1g0184511	rna-XM_003521226.3	      0
 33-100:	rna-gnl|WGS:PSQE|mrna.MtrunA17_Chr1g0184551	rna-XM_041013952.1	      0
 33-101:	rna-gnl|WGS:PSQE|mrna.MtrunA17_Chr1g0184691	rna-XM_014773816.3	 4e-157
 33-102:	rna-gnl|WGS:PSQE|mrna.MtrunA17_Chr1g0184741	rna-XM_041014090.1	  6e-49
 33-103:	rna-gnl|WGS:PSQE|mrna.MtrunA17_Chr1g0184751	rna-XM_003521223.5	      0
 33-104:	rna-gnl|WGS:PSQE|mrna.MtrunA17_Chr1g0184761	rna-NM_001249672.2	  9e-57
 33-105:	rna-gnl|WGS:PSQE|mrna.MtrunA17_Chr1g0184781	rna-XM_003521222.5	      0
 33-106:	rna-gnl|WGS:PSQE|mrna.MtrunA17_Chr1g0184791	rna-XM_003521220.5	 1e-110
 33-107:	rna-gnl|WGS:PSQE|mrna.MtrunA17_Chr1g0184801	rna-XM_003521219.5	  5e-91
 33-108:	rna-gnl|WGS:PSQE|mrna.MtrunA17_Chr1g0184841	rna-XM_003521218.5	 2e-161
 33-109:	rna-gnl|WGS:PSQE|mrna.MtrunA17_Chr1g0184901	rna-XM_003521216.5	  5e-89
 33-110:	rna-gnl|WGS:PSQE|mrna.MtrunA17_Chr1g0184911	rna-XM_026128055.2	 8e-126
 33-111:	rna-gnl|WGS:PSQE|mrna.MtrunA17_Chr1g0185001	rna-NM_001250249.2	  8e-77
 33-112:	rna-gnl|WGS:PSQE|mrna.MtrunA17_Chr1g0185121	rna-XM_041014087.1	 8e-167
 33-113:	rna-gnl|WGS:PSQE|mrna.MtrunA17_Chr1g0185131	rna-XM_006576854.4	 2e-131
 33-114:	rna-gnl|WGS:PSQE|mrna.MtrunA17_Chr1g0185181	rna-XM_006576852.4	      0
 33-115:	rna-gnl|WGS:PSQE|mrna.MtrunA17_Chr1g0185201	rna-XM_003521212.5	      0
 33-116:	rna-gnl|WGS:PSQE|mrna.MtrunA17_Chr1g0185221	rna-XM_003521211.5	      0
 33-117:	rna-gnl|WGS:PSQE|mrna.MtrunA17_Chr1g0185231	rna-XM_003521210.5	      0
 33-118:	rna-gnl|WGS:PSQE|mrna.MtrunA17_Chr1g0185241	rna-XM_014773811.3	      0
 33-119:	rna-gnl|WGS:PSQE|mrna.MtrunA17_Chr1g0185281	rna-XM_041014080.1	      0
 33-120:	rna-gnl|WGS:PSQE|mrna.MtrunA17_Chr1g0185311	rna-XM_041014079.1	  1e-34
 33-121:	rna-gnl|WGS:PSQE|mrna.MtrunA17_Chr1g0185321	rna-NM_001254467.2	  6e-28
 33-122:	rna-gnl|WGS:PSQE|mrna.MtrunA17_Chr1g0185331	rna-XM_014773804.3	  1e-78
 33-123:	rna-gnl|WGS:PSQE|mrna.MtrunA17_Chr1g0185341	rna-XM_014773803.3	  2e-28
 33-124:	rna-gnl|WGS:PSQE|mrna.MtrunA17_Chr1g0185481	rna-XM_006576838.4	  2e-53
 33-125:	rna-gnl|WGS:PSQE|mrna.MtrunA17_Chr1g0185551	rna-XM_003520522.5	      0
 33-126:	rna-gnl|WGS:PSQE|mrna.MtrunA17_Chr1g0185591	rna-XM_041014074.1	      0
 33-127:	rna-gnl|WGS:PSQE|mrna.MtrunA17_Chr1g0185611	rna-XM_003521197.5	  8e-64
 33-128:	rna-gnl|WGS:PSQE|mrna.MtrunA17_Chr1g0185621	rna-XM_003520516.5	      0
 33-129:	rna-gnl|WGS:PSQE|mrna.MtrunA17_Chr1g0185631	rna-XM_003521194.5	      0
 33-130:	rna-gnl|WGS:PSQE|mrna.MtrunA17_Chr1g0185641	rna-XM_003521192.5	  2e-76
 33-131:	rna-gnl|WGS:PSQE|mrna.MtrunA17_Chr1g0185751	rna-XM_003520512.5	 5e-132
 33-132:	rna-gnl|WGS:PSQE|mrna.MtrunA17_Chr1g0185791	rna-XM_026127874.2	  1e-89
 33-133:	rna-gnl|WGS:PSQE|mrna.MtrunA17_Chr1g0185801	rna-XM_026127873.2	      0
 33-134:	rna-gnl|WGS:PSQE|mrna.MtrunA17_Chr1g0185861	rna-XM_014773790.3	      0
## Alignment 34: score=2539.0 e_value=1.6e-201 N=54 CM010648.1&NC_016090.4 minus
 34-  0:	rna-gnl|WGS:PSQE|mrna.MtrunA17_Chr1g0177731	rna-XM_003521446.5	      0
 34-  1:	rna-gnl|WGS:PSQE|mrna.MtrunA17_Chr1g0177871	rna-XM_003521438.5	  4e-71
 34-  2:	rna-gnl|WGS:PSQE|mrna.MtrunA17_Chr1g0177881	rna-XM_006577030.4	  4e-66
 34-  3:	rna-gnl|WGS:PSQE|mrna.MtrunA17_Chr1g0177911	rna-XM_006577029.4	  2e-38
 34-  4:	rna-gnl|WGS:PSQE|mrna.MtrunA17_Chr1g0177961	rna-XM_026127907.2	 5e-127
 34-  5:	rna-gnl|WGS:PSQE|mrna.MtrunA17_Chr1g0177971	rna-NM_001254667.2	 4e-103
 34-  6:	rna-gnl|WGS:PSQE|mrna.MtrunA17_Chr1g0177991	rna-XM_006577028.4	  4e-57
 34-  7:	rna-gnl|WGS:PSQE|mrna.MtrunA17_Chr1g0178071	rna-XM_006577024.4	  4e-83
 34-  8:	rna-gnl|WGS:PSQE|mrna.MtrunA17_Chr1g0178091	rna-XM_014773919.3	 2e-165
 34-  9:	rna-gnl|WGS:PSQE|mrna.MtrunA17_Chr1g0178131	rna-XM_003520657.3	 2e-105
 34- 10:	rna-gnl|WGS:PSQE|mrna.MtrunA17_Chr1g0178301	rna-XM_006577022.4	      0
 34- 11:	rna-gnl|WGS:PSQE|mrna.MtrunA17_Chr1g0178381	rna-NM_001250830.2	  6e-92
 34- 12:	rna-gnl|WGS:PSQE|mrna.MtrunA17_Chr1g0178391	rna-XM_041014153.1	      0
 34- 13:	rna-gnl|WGS:PSQE|mrna.MtrunA17_Chr1g0178411	rna-XM_003521426.5	      0
 34- 14:	rna-gnl|WGS:PSQE|mrna.MtrunA17_Chr1g0178451	rna-XM_003521425.5	  1e-54
 34- 15:	rna-gnl|WGS:PSQE|mrna.MtrunA17_Chr1g0178491	rna-XM_006577014.4	      0
 34- 16:	rna-gnl|WGS:PSQE|mrna.MtrunA17_Chr1g0178531	rna-XM_041014150.1	  1e-76
 34- 17:	rna-gnl|WGS:PSQE|mrna.MtrunA17_Chr1g0178641	rna-XM_014773364.3	  1e-27
 34- 18:	rna-gnl|WGS:PSQE|mrna.MtrunA17_Chr1g0178661	rna-XM_003521414.5	      0
 34- 19:	rna-gnl|WGS:PSQE|mrna.MtrunA17_Chr1g0178671	rna-NM_001255036.2	  3e-84
 34- 20:	rna-gnl|WGS:PSQE|mrna.MtrunA17_Chr1g0178681	rna-XM_003520645.4	 8e-112
 34- 21:	rna-gnl|WGS:PSQE|mrna.MtrunA17_Chr1g0178721	rna-XM_041013783.1	      0
 34- 22:	rna-gnl|WGS:PSQE|mrna.MtrunA17_Chr1g0178751	rna-NM_001254508.3	  1e-89
 34- 23:	rna-gnl|WGS:PSQE|mrna.MtrunA17_Chr1g0178811	rna-XM_041014147.1	  3e-19
 34- 24:	rna-gnl|WGS:PSQE|mrna.MtrunA17_Chr1g0178831	rna-XM_003521406.5	      0
 34- 25:	rna-gnl|WGS:PSQE|mrna.MtrunA17_Chr1g0178851	rna-NM_001250100.3	  3e-71
 34- 26:	rna-gnl|WGS:PSQE|mrna.MtrunA17_Chr1g0178891	rna-XM_026127905.2	  1e-43
 34- 27:	rna-gnl|WGS:PSQE|mrna.MtrunA17_Chr1g0178931	rna-XM_003521404.5	 8e-157
 34- 28:	rna-gnl|WGS:PSQE|mrna.MtrunA17_Chr1g0178971	rna-XM_006577004.4	      0
 34- 29:	rna-gnl|WGS:PSQE|mrna.MtrunA17_Chr1g0179001	rna-XM_003521402.5	  8e-32
 34- 30:	rna-gnl|WGS:PSQE|mrna.MtrunA17_Chr1g0179101	rna-XM_003520641.5	      0
 34- 31:	rna-gnl|WGS:PSQE|mrna.MtrunA17_Chr1g0179151	rna-XM_006576997.4	 1e-149
 34- 32:	rna-gnl|WGS:PSQE|mrna.MtrunA17_Chr1g0179191	rna-XM_003521399.5	 5e-156
 34- 33:	rna-gnl|WGS:PSQE|mrna.MtrunA17_Chr1g0179211	rna-XM_003521397.2	      0
 34- 34:	rna-gnl|WGS:PSQE|mrna.MtrunA17_Chr1g0179281	rna-XM_006576994.4	      0
 34- 35:	rna-gnl|WGS:PSQE|mrna.MtrunA17_Chr1g0179311	rna-XM_006576993.4	  7e-96
 34- 36:	rna-gnl|WGS:PSQE|mrna.MtrunA17_Chr1g0179331	rna-XM_006576992.4	      0
 34- 37:	rna-gnl|WGS:PSQE|mrna.MtrunA17_Chr1g0179341	rna-XM_006576990.4	      0
 34- 38:	rna-gnl|WGS:PSQE|mrna.MtrunA17_Chr1g0179381	rna-XM_003521388.5	      0
 34- 39:	rna-gnl|WGS:PSQE|mrna.MtrunA17_Chr1g0179471	rna-XM_006576984.4	      0
 34- 40:	rna-gnl|WGS:PSQE|mrna.MtrunA17_Chr1g0179521	rna-NM_001317664.2	      0
 34- 41:	rna-gnl|WGS:PSQE|mrna.MtrunA17_Chr1g0179541	rna-XM_003521384.5	      0
 34- 42:	rna-gnl|WGS:PSQE|mrna.MtrunA17_Chr1g0179561	rna-NM_001255872.3	 3e-169
 34- 43:	rna-gnl|WGS:PSQE|mrna.MtrunA17_Chr1g0179581	rna-XM_003521382.5	  6e-46
 34- 44:	rna-gnl|WGS:PSQE|mrna.MtrunA17_Chr1g0179601	rna-XM_041013762.1	  2e-84
 34- 45:	rna-gnl|WGS:PSQE|mrna.MtrunA17_Chr1g0179641	rna-NM_001250464.2	  4e-41
 34- 46:	rna-gnl|WGS:PSQE|mrna.MtrunA17_Chr1g0179651	rna-XM_003521381.4	      0
 34- 47:	rna-gnl|WGS:PSQE|mrna.MtrunA17_Chr1g0179671	rna-XM_006576981.4	 1e-109
 34- 48:	rna-gnl|WGS:PSQE|mrna.MtrunA17_Chr1g0179691	rna-XM_003521380.3	      0
 34- 49:	rna-gnl|WGS:PSQE|mrna.MtrunA17_Chr1g0179701	rna-XM_003521379.5	      0
 34- 50:	rna-gnl|WGS:PSQE|mrna.MtrunA17_Chr1g0179751	rna-XM_006576979.4	      0
 34- 51:	rna-gnl|WGS:PSQE|mrna.MtrunA17_Chr1g0179781	rna-XM_014773887.3	 3e-110
 34- 52:	rna-gnl|WGS:PSQE|mrna.MtrunA17_Chr1g0179801	rna-XM_006577650.4	      0
 34- 53:	rna-gnl|WGS:PSQE|mrna.MtrunA17_Chr1g0179901	rna-XM_003520618.5	 7e-171
## Alignment 35: score=579.0 e_value=2.9e-33 N=14 CM010648.1&NC_016090.4 minus
 35-  0:	rna-gnl|WGS:PSQE|mrna.MtrunA17_Chr1g0176001	rna-XM_003521470.5	      0
 35-  1:	rna-gnl|WGS:PSQE|mrna.MtrunA17_Chr1g0176101	rna-XM_006577053.4	      0
 35-  2:	rna-gnl|WGS:PSQE|mrna.MtrunA17_Chr1g0176191	rna-XM_006577048.4	      0
 35-  3:	rna-gnl|WGS:PSQE|mrna.MtrunA17_Chr1g0176331	rna-XM_006577047.4	 9e-140
 35-  4:	rna-gnl|WGS:PSQE|mrna.MtrunA17_Chr1g0176391	rna-XM_003521458.5	      0
 35-  5:	rna-gnl|WGS:PSQE|mrna.MtrunA17_Chr1g0176441	rna-XM_003521457.5	      0
 35-  6:	rna-gnl|WGS:PSQE|mrna.MtrunA17_Chr1g0176611	rna-XM_014773927.2	 8e-107
 35-  7:	rna-gnl|WGS:PSQE|mrna.MtrunA17_Chr1g0176751	rna-XM_003520674.5	      0
 35-  8:	rna-gnl|WGS:PSQE|mrna.MtrunA17_Chr1g0176821	rna-XM_006577040.4	      0
 35-  9:	rna-gnl|WGS:PSQE|mrna.MtrunA17_Chr1g0177041	rna-XM_003520671.4	  1e-71
 35- 10:	rna-gnl|WGS:PSQE|mrna.MtrunA17_Chr1g0177091	rna-NM_001353654.1	 2e-165
 35- 11:	rna-gnl|WGS:PSQE|mrna.MtrunA17_Chr1g0177101	rna-NM_001361132.1	 5e-112
 35- 12:	rna-gnl|WGS:PSQE|mrna.MtrunA17_Chr1g0177261	rna-XM_003520668.5	      0
 35- 13:	rna-gnl|WGS:PSQE|mrna.MtrunA17_Chr1g0177391	rna-XM_003521441.5	 6e-144
## Alignment 36: score=1171.0 e_value=2.6e-78 N=26 CM010648.1&NC_016091.4 plus
 36-  0:	rna-gnl|WGS:PSQE|mrna.MtrunA17_Chr1g0158851	rna-NM_001255319.2	      0
 36-  1:	rna-gnl|WGS:PSQE|mrna.MtrunA17_Chr1g0158861	rna-XM_006578860.4	      0
 36-  2:	rna-gnl|WGS:PSQE|mrna.MtrunA17_Chr1g0158921	rna-XM_003523335.5	      0
 36-  3:	rna-gnl|WGS:PSQE|mrna.MtrunA17_Chr1g0158931	rna-XM_003523338.5	 2e-104
 36-  4:	rna-gnl|WGS:PSQE|mrna.MtrunA17_Chr1g0158941	rna-XM_003523341.4	 4e-119
 36-  5:	rna-gnl|WGS:PSQE|mrna.MtrunA17_Chr1g0159001	rna-NM_001364469.1	  2e-14
 36-  6:	rna-gnl|WGS:PSQE|mrna.MtrunA17_Chr1g0159161	rna-XM_003522503.5	      0
 36-  7:	rna-gnl|WGS:PSQE|mrna.MtrunA17_Chr1g0159171	rna-XM_003522504.5	  1e-36
 36-  8:	rna-gnl|WGS:PSQE|mrna.MtrunA17_Chr1g0159211	rna-NM_001250802.2	 6e-113
 36-  9:	rna-gnl|WGS:PSQE|mrna.MtrunA17_Chr1g0159431	rna-NM_001357919.1	 5e-138
 36- 10:	rna-gnl|WGS:PSQE|mrna.MtrunA17_Chr1g0159441	rna-XM_003523359.5	      0
 36- 11:	rna-gnl|WGS:PSQE|mrna.MtrunA17_Chr1g0159461	rna-XM_003523360.5	      0
 36- 12:	rna-gnl|WGS:PSQE|mrna.MtrunA17_Chr1g0159471	rna-XM_003522510.5	 5e-128
 36- 13:	rna-gnl|WGS:PSQE|mrna.MtrunA17_Chr1g0159531	rna-XM_014774974.3	      0
 36- 14:	rna-gnl|WGS:PSQE|mrna.MtrunA17_Chr1g0159541	rna-XM_003523362.5	      0
 36- 15:	rna-gnl|WGS:PSQE|mrna.MtrunA17_Chr1g0159571	rna-NM_001317424.1	  6e-46
 36- 16:	rna-gnl|WGS:PSQE|mrna.MtrunA17_Chr1g0159661	rna-XM_003523374.5	  1e-94
 36- 17:	rna-gnl|WGS:PSQE|mrna.MtrunA17_Chr1g0159681	rna-XM_006578894.4	      0
 36- 18:	rna-gnl|WGS:PSQE|mrna.MtrunA17_Chr1g0159751	rna-XM_006578897.3	  2e-21
 36- 19:	rna-gnl|WGS:PSQE|mrna.MtrunA17_Chr1g0159811	rna-XM_006578904.4	      0
 36- 20:	rna-gnl|WGS:PSQE|mrna.MtrunA17_Chr1g0159921	rna-NM_001367944.1	      0
 36- 21:	rna-gnl|WGS:PSQE|mrna.MtrunA17_Chr1g0159951	rna-XM_006578908.4	      0
 36- 22:	rna-gnl|WGS:PSQE|mrna.MtrunA17_Chr1g0160071	rna-XM_003523399.5	      0
 36- 23:	rna-gnl|WGS:PSQE|mrna.MtrunA17_Chr1g0160121	rna-XM_006578909.4	      0
 36- 24:	rna-gnl|WGS:PSQE|mrna.MtrunA17_Chr1g0160171	rna-NM_001253273.2	      0
 36- 25:	rna-gnl|WGS:PSQE|mrna.MtrunA17_Chr1g0160181	rna-NM_001255798.3	      0
## Alignment 37: score=621.0 e_value=2.5e-28 N=13 CM010648.1&NC_016091.4 plus
 37-  0:	rna-gnl|WGS:PSQE|mrna.MtrunA17_Chr1g0150761	rna-XM_003523599.5	      0
 37-  1:	rna-gnl|WGS:PSQE|mrna.MtrunA17_Chr1g0150771	rna-XM_003522219.5	      0
 37-  2:	rna-gnl|WGS:PSQE|mrna.MtrunA17_Chr1g0150781	rna-XM_006578025.4	      0
 37-  3:	rna-gnl|WGS:PSQE|mrna.MtrunA17_Chr1g0150801	rna-XM_003522227.4	  3e-57
 37-  4:	rna-gnl|WGS:PSQE|mrna.MtrunA17_Chr1g0150811	rna-NM_001359073.1	  1e-78
 37-  5:	rna-gnl|WGS:PSQE|mrna.MtrunA17_Chr1g0150831	rna-XM_003523603.4	  6e-49
 37-  6:	rna-gnl|WGS:PSQE|mrna.MtrunA17_Chr1g0150841	rna-NM_001249173.3	  1e-44
 37-  7:	rna-gnl|WGS:PSQE|mrna.MtrunA17_Chr1g0150941	rna-XM_041014821.1	      0
 37-  8:	rna-gnl|WGS:PSQE|mrna.MtrunA17_Chr1g0150971	rna-XM_003523605.5	      0
 37-  9:	rna-gnl|WGS:PSQE|mrna.MtrunA17_Chr1g0151041	rna-XM_006578033.4	      0
 37- 10:	rna-gnl|WGS:PSQE|mrna.MtrunA17_Chr1g0151061	rna-XM_003523606.5	      0
 37- 11:	rna-gnl|WGS:PSQE|mrna.MtrunA17_Chr1g0151071	rna-XM_003522258.2	  9e-37
 37- 12:	rna-gnl|WGS:PSQE|mrna.MtrunA17_Chr1g0151141	rna-NM_001251255.2	      0
## Alignment 38: score=586.0 e_value=1.6e-31 N=13 CM010648.1&NC_016091.4 plus
 38-  0:	rna-gnl|WGS:PSQE|mrna.MtrunA17_Chr1g0146501	rna-XM_003522482.5	      0
 38-  1:	rna-gnl|WGS:PSQE|mrna.MtrunA17_Chr1g0146661	rna-XM_003523286.5	      0
 38-  2:	rna-gnl|WGS:PSQE|mrna.MtrunA17_Chr1g0146771	rna-XM_014774934.3	      0
 38-  3:	rna-gnl|WGS:PSQE|mrna.MtrunA17_Chr1g0146861	rna-XM_026128302.2	 2e-105
 38-  4:	rna-gnl|WGS:PSQE|mrna.MtrunA17_Chr1g0146911	rna-XM_006578832.4	      0
 38-  5:	rna-gnl|WGS:PSQE|mrna.MtrunA17_Chr1g0146921	rna-XM_003523311.5	  4e-52
 38-  6:	rna-gnl|WGS:PSQE|mrna.MtrunA17_Chr1g0146931	rna-NM_001357542.1	 1e-163
 38-  7:	rna-gnl|WGS:PSQE|mrna.MtrunA17_Chr1g0146991	rna-XM_006578841.4	  2e-59
 38-  8:	rna-gnl|WGS:PSQE|mrna.MtrunA17_Chr1g0147041	rna-NM_001255267.2	      0
 38-  9:	rna-gnl|WGS:PSQE|mrna.MtrunA17_Chr1g0147051	rna-XM_006578846.4	      0
 38- 10:	rna-gnl|WGS:PSQE|mrna.MtrunA17_Chr1g0147081	rna-NM_001254576.2	 7e-124
 38- 11:	rna-gnl|WGS:PSQE|mrna.MtrunA17_Chr1g0147111	rna-XM_006577794.4	 1e-131
 38- 12:	rna-gnl|WGS:PSQE|mrna.MtrunA17_Chr1g0147121	rna-XM_006578847.4	      0
## Alignment 39: score=510.0 e_value=1.1e-23 N=11 CM010648.1&NC_016091.4 plus
 39-  0:	rna-gnl|WGS:PSQE|mrna.MtrunA17_Chr1g0146151	rna-XM_006578161.4	      0
 39-  1:	rna-gnl|WGS:PSQE|mrna.MtrunA17_Chr1g0146161	rna-XM_003522660.5	 7e-149
 39-  2:	rna-gnl|WGS:PSQE|mrna.MtrunA17_Chr1g0146181	rna-XM_041015121.1	      0
 39-  3:	rna-gnl|WGS:PSQE|mrna.MtrunA17_Chr1g0146191	rna-NM_001252765.2	  8e-67
 39-  4:	rna-gnl|WGS:PSQE|mrna.MtrunA17_Chr1g0146211	rna-XM_006578171.4	 1e-172
 39-  5:	rna-gnl|WGS:PSQE|mrna.MtrunA17_Chr1g0146231	rna-XM_003523698.5	  8e-90
 39-  6:	rna-gnl|WGS:PSQE|mrna.MtrunA17_Chr1g0146301	rna-XM_003523702.5	      0
 39-  7:	rna-gnl|WGS:PSQE|mrna.MtrunA17_Chr1g0146311	rna-XM_014774547.3	      0
 39-  8:	rna-gnl|WGS:PSQE|mrna.MtrunA17_Chr1g0146331	rna-XM_003523706.5	      0
 39-  9:	rna-gnl|WGS:PSQE|mrna.MtrunA17_Chr1g0146491	rna-NM_001255887.2	      0
 39- 10:	rna-gnl|WGS:PSQE|mrna.MtrunA17_Chr1g0146531	rna-XM_006578187.3	      0
## Alignment 40: score=326.0 e_value=8.3e-11 N=7 CM010648.1&NC_016091.4 plus
 40-  0:	rna-gnl|WGS:PSQE|mrna.MtrunA17_Chr1g0150021	rna-XM_006578049.4	  2e-56
 40-  1:	rna-gnl|WGS:PSQE|mrna.MtrunA17_Chr1g0150131	rna-NM_001250030.1	  5e-67
 40-  2:	rna-gnl|WGS:PSQE|mrna.MtrunA17_Chr1g0150181	rna-XM_003522318.5	      0
 40-  3:	rna-gnl|WGS:PSQE|mrna.MtrunA17_Chr1g0150191	rna-XM_041014829.1	      0
 40-  4:	rna-gnl|WGS:PSQE|mrna.MtrunA17_Chr1g0150241	rna-XM_006578053.3	 5e-127
 40-  5:	rna-gnl|WGS:PSQE|mrna.MtrunA17_Chr1g0150281	rna-XM_026128174.2	  3e-85
 40-  6:	rna-gnl|WGS:PSQE|mrna.MtrunA17_Chr1g0150321	rna-XM_006578054.4	      0
## Alignment 41: score=6108.0 e_value=0 N=133 CM010648.1&NC_016091.4 minus
 41-  0:	rna-gnl|WGS:PSQE|mrna.MtrunA17_Chr1g0147151	rna-XM_014774537.3	      0
 41-  1:	rna-gnl|WGS:PSQE|mrna.MtrunA17_Chr1g0147221	rna-XM_003522637.5	      0
 41-  2:	rna-gnl|WGS:PSQE|mrna.MtrunA17_Chr1g0147231	rna-XM_003522636.5	  3e-28
 41-  3:	rna-gnl|WGS:PSQE|mrna.MtrunA17_Chr1g0147391	rna-XM_003522635.4	  9e-51
 41-  4:	rna-gnl|WGS:PSQE|mrna.MtrunA17_Chr1g0147401	rna-NM_001250415.2	  9e-93
 41-  5:	rna-gnl|WGS:PSQE|mrna.MtrunA17_Chr1g0147421	rna-XM_006578144.4	 1e-151
 41-  6:	rna-gnl|WGS:PSQE|mrna.MtrunA17_Chr1g0147491	rna-NM_001358721.1	  1e-97
 41-  7:	rna-gnl|WGS:PSQE|mrna.MtrunA17_Chr1g0147501	rna-XM_026128193.2	      0
 41-  8:	rna-gnl|WGS:PSQE|mrna.MtrunA17_Chr1g0147511	rna-XM_003522630.4	 2e-145
 41-  9:	rna-gnl|WGS:PSQE|mrna.MtrunA17_Chr1g0147571	rna-NM_001248698.2	  1e-73
 41- 10:	rna-gnl|WGS:PSQE|mrna.MtrunA17_Chr1g0147641	rna-XM_003522626.4	  6e-99
 41- 11:	rna-gnl|WGS:PSQE|mrna.MtrunA17_Chr1g0147671	rna-XM_041014856.1	  7e-85
 41- 12:	rna-gnl|WGS:PSQE|mrna.MtrunA17_Chr1g0147681	rna-XM_003523675.5	  3e-92
 41- 13:	rna-gnl|WGS:PSQE|mrna.MtrunA17_Chr1g0147721	rna-XM_006578996.4	  2e-20
 41- 14:	rna-gnl|WGS:PSQE|mrna.MtrunA17_Chr1g0147881	rna-NM_001361385.1	 5e-150
 41- 15:	rna-gnl|WGS:PSQE|mrna.MtrunA17_Chr1g0147921	rna-NM_001317503.2	  2e-61
 41- 16:	rna-gnl|WGS:PSQE|mrna.MtrunA17_Chr1g0147941	rna-XM_006578995.3	  3e-24
 41- 17:	rna-gnl|WGS:PSQE|mrna.MtrunA17_Chr1g0147951	rna-XM_014774526.2	 4e-149
 41- 18:	rna-gnl|WGS:PSQE|mrna.MtrunA17_Chr1g0147961	rna-XM_006578138.4	      0
 41- 19:	rna-gnl|WGS:PSQE|mrna.MtrunA17_Chr1g0147981	rna-XM_003522612.5	      0
 41- 20:	rna-gnl|WGS:PSQE|mrna.MtrunA17_Chr1g0148141	rna-XM_006578133.4	  9e-47
 41- 21:	rna-gnl|WGS:PSQE|mrna.MtrunA17_Chr1g0148181	rna-XM_003523667.1	  5e-48
 41- 22:	rna-gnl|WGS:PSQE|mrna.MtrunA17_Chr1g0148271	rna-XM_003523666.5	 4e-166
 41- 23:	rna-gnl|WGS:PSQE|mrna.MtrunA17_Chr1g0148321	rna-XM_006578130.4	      0
 41- 24:	rna-gnl|WGS:PSQE|mrna.MtrunA17_Chr1g0148381	rna-XM_006578126.4	  9e-73
 41- 25:	rna-gnl|WGS:PSQE|mrna.MtrunA17_Chr1g0148391	rna-XM_003523665.4	      0
 41- 26:	rna-gnl|WGS:PSQE|mrna.MtrunA17_Chr1g0148411	rna-XM_014774519.3	 8e-102
 41- 27:	rna-gnl|WGS:PSQE|mrna.MtrunA17_Chr1g0148451	rna-XM_003523660.5	      0
 41- 28:	rna-gnl|WGS:PSQE|mrna.MtrunA17_Chr1g0148561	rna-XM_006578116.3	      0
 41- 29:	rna-gnl|WGS:PSQE|mrna.MtrunA17_Chr1g0148621	rna-XM_003522595.5	  3e-30
 41- 30:	rna-gnl|WGS:PSQE|mrna.MtrunA17_Chr1g0148671	rna-XM_003522594.5	      0
 41- 31:	rna-gnl|WGS:PSQE|mrna.MtrunA17_Chr1g0148681	rna-XM_041014552.1	 7e-175
 41- 32:	rna-gnl|WGS:PSQE|mrna.MtrunA17_Chr1g0148771	rna-XM_003522590.5	      0
 41- 33:	rna-gnl|WGS:PSQE|mrna.MtrunA17_Chr1g0148781	rna-XM_003522587.5	 8e-142
 41- 34:	rna-gnl|WGS:PSQE|mrna.MtrunA17_Chr1g0148791	rna-XM_003522585.5	      0
 41- 35:	rna-gnl|WGS:PSQE|mrna.MtrunA17_Chr1g0148801	rna-XM_003523653.5	      0
 41- 36:	rna-gnl|WGS:PSQE|mrna.MtrunA17_Chr1g0148811	rna-XM_014774515.2	      0
 41- 37:	rna-gnl|WGS:PSQE|mrna.MtrunA17_Chr1g0148971	rna-XM_006578101.4	      0
 41- 38:	rna-gnl|WGS:PSQE|mrna.MtrunA17_Chr1g0148981	rna-XM_006578991.4	      0
 41- 39:	rna-gnl|WGS:PSQE|mrna.MtrunA17_Chr1g0149111	rna-XM_003522574.5	      0
 41- 40:	rna-gnl|WGS:PSQE|mrna.MtrunA17_Chr1g0149251	rna-XM_003522572.4	      0
 41- 41:	rna-gnl|WGS:PSQE|mrna.MtrunA17_Chr1g0149301	rna-XM_014774329.3	 4e-124
 41- 42:	rna-gnl|WGS:PSQE|mrna.MtrunA17_Chr1g0149331	rna-XM_003522569.5	  4e-71
 41- 43:	rna-gnl|WGS:PSQE|mrna.MtrunA17_Chr1g0149341	rna-NM_001254095.2	  4e-46
 41- 44:	rna-gnl|WGS:PSQE|mrna.MtrunA17_Chr1g0149351	rna-XM_003522566.5	      0
 41- 45:	rna-gnl|WGS:PSQE|mrna.MtrunA17_Chr1g0149361	rna-XM_041014842.1	 5e-179
 41- 46:	rna-gnl|WGS:PSQE|mrna.MtrunA17_Chr1g0149381	rna-XM_003523641.5	      0
 41- 47:	rna-gnl|WGS:PSQE|mrna.MtrunA17_Chr1g0149411	rna-XM_006578076.4	  6e-68
 41- 48:	rna-gnl|WGS:PSQE|mrna.MtrunA17_Chr1g0149451	rna-XM_041014839.1	      0
 41- 49:	rna-gnl|WGS:PSQE|mrna.MtrunA17_Chr1g0149471	rna-NM_001249355.2	  3e-41
 41- 50:	rna-gnl|WGS:PSQE|mrna.MtrunA17_Chr1g0149511	rna-XM_006578074.4	      0
 41- 51:	rna-gnl|WGS:PSQE|mrna.MtrunA17_Chr1g0149531	rna-XM_026128181.2	  8e-28
 41- 52:	rna-gnl|WGS:PSQE|mrna.MtrunA17_Chr1g0149561	rna-XM_003522489.5	      0
 41- 53:	rna-gnl|WGS:PSQE|mrna.MtrunA17_Chr1g0149571	rna-XM_026128179.2	      0
 41- 54:	rna-gnl|WGS:PSQE|mrna.MtrunA17_Chr1g0149651	rna-XM_006578064.4	      0
 41- 55:	rna-gnl|WGS:PSQE|mrna.MtrunA17_Chr1g0149711	rna-XM_006578062.4	      0
 41- 56:	rna-gnl|WGS:PSQE|mrna.MtrunA17_Chr1g0149761	rna-XM_003522417.3	  4e-31
 41- 57:	rna-gnl|WGS:PSQE|mrna.MtrunA17_Chr1g0149781	rna-XM_026128176.2	  1e-87
 41- 58:	rna-gnl|WGS:PSQE|mrna.MtrunA17_Chr1g0149791	rna-XM_003523628.5	 6e-116
 41- 59:	rna-gnl|WGS:PSQE|mrna.MtrunA17_Chr1g0149811	rna-XM_003523627.5	  8e-85
 41- 60:	rna-gnl|WGS:PSQE|mrna.MtrunA17_Chr1g0149831	rna-XM_014774498.3	  7e-87
 41- 61:	rna-gnl|WGS:PSQE|mrna.MtrunA17_Chr1g0149861	rna-XM_014774496.3	      0
 41- 62:	rna-gnl|WGS:PSQE|mrna.MtrunA17_Chr1g0149941	rna-XM_003522363.5	      0
 41- 63:	rna-gnl|WGS:PSQE|mrna.MtrunA17_Chr1g0149971	rna-XM_014774491.3	      0
 41- 64:	rna-gnl|WGS:PSQE|mrna.MtrunA17_Chr1g0150241	rna-XM_006578053.3	 5e-127
 41- 65:	rna-gnl|WGS:PSQE|mrna.MtrunA17_Chr1g0150451	rna-XM_003522288.4	      0
 41- 66:	rna-gnl|WGS:PSQE|mrna.MtrunA17_Chr1g0150471	rna-XM_003522287.5	 3e-102
 41- 67:	rna-gnl|WGS:PSQE|mrna.MtrunA17_Chr1g0150491	rna-NM_001249453.2	  5e-32
 41- 68:	rna-gnl|WGS:PSQE|mrna.MtrunA17_Chr1g0150511	rna-XM_014774484.3	      0
 41- 69:	rna-gnl|WGS:PSQE|mrna.MtrunA17_Chr1g0150541	rna-XM_003523615.5	      0
 41- 70:	rna-gnl|WGS:PSQE|mrna.MtrunA17_Chr1g0150561	rna-XM_003522279.5	      0
 41- 71:	rna-gnl|WGS:PSQE|mrna.MtrunA17_Chr1g0150621	rna-XM_003523612.5	  5e-87
 41- 72:	rna-gnl|WGS:PSQE|mrna.MtrunA17_Chr1g0150631	rna-XM_003523611.4	  3e-49
 41- 73:	rna-gnl|WGS:PSQE|mrna.MtrunA17_Chr1g0150701	rna-XM_041014823.1	      0
 41- 74:	rna-gnl|WGS:PSQE|mrna.MtrunA17_Chr1g0150711	rna-XM_003522265.5	  9e-34
 41- 75:	rna-gnl|WGS:PSQE|mrna.MtrunA17_Chr1g0150721	rna-XM_003522262.5	  2e-44
 41- 76:	rna-gnl|WGS:PSQE|mrna.MtrunA17_Chr1g0150741	rna-XM_003523607.4	      0
 41- 77:	rna-gnl|WGS:PSQE|mrna.MtrunA17_Chr1g0150941	rna-XM_041014821.1	      0
 41- 78:	rna-gnl|WGS:PSQE|mrna.MtrunA17_Chr1g0151181	rna-NM_001250868.3	  6e-47
 41- 79:	rna-gnl|WGS:PSQE|mrna.MtrunA17_Chr1g0151191	rna-XM_003522215.5	      0
 41- 80:	rna-gnl|WGS:PSQE|mrna.MtrunA17_Chr1g0151201	rna-NM_001248269.1	 2e-134
 41- 81:	rna-gnl|WGS:PSQE|mrna.MtrunA17_Chr1g0151221	rna-XM_003523598.4	      0
 41- 82:	rna-gnl|WGS:PSQE|mrna.MtrunA17_Chr1g0151231	rna-XM_041014817.1	  2e-54
 41- 83:	rna-gnl|WGS:PSQE|mrna.MtrunA17_Chr1g0151401	rna-XM_006578016.4	 3e-128
 41- 84:	rna-gnl|WGS:PSQE|mrna.MtrunA17_Chr1g0151461	rna-XM_006578015.4	  1e-46
 41- 85:	rna-gnl|WGS:PSQE|mrna.MtrunA17_Chr1g0151501	rna-XM_003523595.5	      0
 41- 86:	rna-gnl|WGS:PSQE|mrna.MtrunA17_Chr1g0151661	rna-XM_003523593.5	  1e-94
 41- 87:	rna-gnl|WGS:PSQE|mrna.MtrunA17_Chr1g0151681	rna-XM_006577803.4	      0
 41- 88:	rna-gnl|WGS:PSQE|mrna.MtrunA17_Chr1g0151691	rna-XM_006578013.4	      0
 41- 89:	rna-gnl|WGS:PSQE|mrna.MtrunA17_Chr1g0151881	rna-XM_006578012.4	      0
 41- 90:	rna-gnl|WGS:PSQE|mrna.MtrunA17_Chr1g0151951	rna-XM_006578009.3	      0
 41- 91:	rna-gnl|WGS:PSQE|mrna.MtrunA17_Chr1g0151961	rna-XM_003522170.4	 1e-165
 41- 92:	rna-gnl|WGS:PSQE|mrna.MtrunA17_Chr1g0151971	rna-XM_003523589.5	  5e-70
 41- 93:	rna-gnl|WGS:PSQE|mrna.MtrunA17_Chr1g0152011	rna-XM_003523588.5	 5e-114
 41- 94:	rna-gnl|WGS:PSQE|mrna.MtrunA17_Chr1g0152031	rna-XM_026128171.2	      0
 41- 95:	rna-gnl|WGS:PSQE|mrna.MtrunA17_Chr1g0152041	rna-XM_041014810.1	 3e-144
 41- 96:	rna-gnl|WGS:PSQE|mrna.MtrunA17_Chr1g0152051	rna-XM_006578006.4	  8e-82
 41- 97:	rna-gnl|WGS:PSQE|mrna.MtrunA17_Chr1g0152131	rna-XM_041014806.1	 6e-122
 41- 98:	rna-gnl|WGS:PSQE|mrna.MtrunA17_Chr1g0152161	rna-XM_006578002.4	      0
 41- 99:	rna-gnl|WGS:PSQE|mrna.MtrunA17_Chr1g0152291	rna-XM_003523580.5	      0
 41-100:	rna-gnl|WGS:PSQE|mrna.MtrunA17_Chr1g0152341	rna-XM_003523974.5	  3e-57
 41-101:	rna-gnl|WGS:PSQE|mrna.MtrunA17_Chr1g0152381	rna-XM_003523967.5	  3e-44
 41-102:	rna-gnl|WGS:PSQE|mrna.MtrunA17_Chr1g0152431	rna-NM_001248829.1	 6e-129
 41-103:	rna-gnl|WGS:PSQE|mrna.MtrunA17_Chr1g0152461	rna-XM_041014802.1	  6e-62
 41-104:	rna-gnl|WGS:PSQE|mrna.MtrunA17_Chr1g0152501	rna-XM_006577989.4	      0
 41-105:	rna-gnl|WGS:PSQE|mrna.MtrunA17_Chr1g0152611	rna-XM_006577987.3	 1e-138
 41-106:	rna-gnl|WGS:PSQE|mrna.MtrunA17_Chr1g0152661	rna-XM_003523948.5	  6e-80
 41-107:	rna-gnl|WGS:PSQE|mrna.MtrunA17_Chr1g0152771	rna-XM_003523943.4	      0
 41-108:	rna-gnl|WGS:PSQE|mrna.MtrunA17_Chr1g0152781	rna-XM_041014525.1	 3e-133
 41-109:	rna-gnl|WGS:PSQE|mrna.MtrunA17_Chr1g0152861	rna-XM_006577980.4	 7e-134
 41-110:	rna-gnl|WGS:PSQE|mrna.MtrunA17_Chr1g0152871	rna-NM_001250836.1	 5e-127
 41-111:	rna-gnl|WGS:PSQE|mrna.MtrunA17_Chr1g0152901	rna-XM_003523936.5	  2e-40
 41-112:	rna-gnl|WGS:PSQE|mrna.MtrunA17_Chr1g0152911	rna-NM_001251435.2	  1e-19
 41-113:	rna-gnl|WGS:PSQE|mrna.MtrunA17_Chr1g0152921	rna-XM_003523927.5	  1e-87
 41-114:	rna-gnl|WGS:PSQE|mrna.MtrunA17_Chr1g0152931	rna-NM_001289309.2	      0
 41-115:	rna-gnl|WGS:PSQE|mrna.MtrunA17_Chr1g0152981	rna-XM_014774460.3	 1e-127
 41-116:	rna-gnl|WGS:PSQE|mrna.MtrunA17_Chr1g0153011	rna-NM_001255731.2	 4e-173
 41-117:	rna-gnl|WGS:PSQE|mrna.MtrunA17_Chr1g0153061	rna-XM_003523912.4	      0
 41-118:	rna-gnl|WGS:PSQE|mrna.MtrunA17_Chr1g0153151	rna-XM_006577973.4	  2e-65
 41-119:	rna-gnl|WGS:PSQE|mrna.MtrunA17_Chr1g0153171	rna-NM_001250631.2	 1e-108
 41-120:	rna-gnl|WGS:PSQE|mrna.MtrunA17_Chr1g0153211	rna-XM_006577965.3	      0
 41-121:	rna-gnl|WGS:PSQE|mrna.MtrunA17_Chr1g0153431	rna-XM_014774452.3	      0
 41-122:	rna-gnl|WGS:PSQE|mrna.MtrunA17_Chr1g0153471	rna-XM_003523553.4	      0
 41-123:	rna-gnl|WGS:PSQE|mrna.MtrunA17_Chr1g0153631	rna-XM_006577959.4	  2e-47
 41-124:	rna-gnl|WGS:PSQE|mrna.MtrunA17_Chr1g0153651	rna-XM_006577955.4	 1e-148
 41-125:	rna-gnl|WGS:PSQE|mrna.MtrunA17_Chr1g0153661	rna-XM_003523551.5	  1e-42
 41-126:	rna-gnl|WGS:PSQE|mrna.MtrunA17_Chr1g0153671	rna-XM_041014781.1	      0
 41-127:	rna-gnl|WGS:PSQE|mrna.MtrunA17_Chr1g0153691	rna-XM_003523867.4	      0
 41-128:	rna-gnl|WGS:PSQE|mrna.MtrunA17_Chr1g0153711	rna-NM_001250051.2	  1e-91
 41-129:	rna-gnl|WGS:PSQE|mrna.MtrunA17_Chr1g0153821	rna-XM_003523546.4	 3e-158
 41-130:	rna-gnl|WGS:PSQE|mrna.MtrunA17_Chr1g0153841	rna-XM_026128331.2	  1e-22
 41-131:	rna-gnl|WGS:PSQE|mrna.MtrunA17_Chr1g0153871	rna-XM_014774449.3	      0
 41-132:	rna-gnl|WGS:PSQE|mrna.MtrunA17_Chr1g0153951	rna-XM_006577945.4	      0
## Alignment 42: score=2502.0 e_value=2.6e-202 N=55 CM010648.1&NC_016091.4 minus
 42-  0:	rna-gnl|WGS:PSQE|mrna.MtrunA17_Chr1g0154261	rna-XM_014774446.3	  5e-78
 42-  1:	rna-gnl|WGS:PSQE|mrna.MtrunA17_Chr1g0154381	rna-XM_003523834.5	      0
 42-  2:	rna-gnl|WGS:PSQE|mrna.MtrunA17_Chr1g0154401	rna-XM_003523826.5	      0
 42-  3:	rna-gnl|WGS:PSQE|mrna.MtrunA17_Chr1g0154521	rna-XM_003523535.5	      0
 42-  4:	rna-gnl|WGS:PSQE|mrna.MtrunA17_Chr1g0154561	rna-XM_003523817.5	 2e-111
 42-  5:	rna-gnl|WGS:PSQE|mrna.MtrunA17_Chr1g0154571	rna-XM_003523815.5	 8e-114
 42-  6:	rna-gnl|WGS:PSQE|mrna.MtrunA17_Chr1g0154601	rna-XM_003523813.5	      0
 42-  7:	rna-gnl|WGS:PSQE|mrna.MtrunA17_Chr1g0154621	rna-NM_001255717.3	 3e-137
 42-  8:	rna-gnl|WGS:PSQE|mrna.MtrunA17_Chr1g0154651	rna-NM_001317490.2	  3e-65
 42-  9:	rna-gnl|WGS:PSQE|mrna.MtrunA17_Chr1g0154671	rna-XM_006577938.4	      0
 42- 10:	rna-gnl|WGS:PSQE|mrna.MtrunA17_Chr1g0154961	rna-XM_006577932.4	      0
 42- 11:	rna-gnl|WGS:PSQE|mrna.MtrunA17_Chr1g0155151	rna-XM_003523526.4	      0
 42- 12:	rna-gnl|WGS:PSQE|mrna.MtrunA17_Chr1g0155181	rna-XM_003523781.5	  1e-45
 42- 13:	rna-gnl|WGS:PSQE|mrna.MtrunA17_Chr1g0155291	rna-NM_001317484.2	  4e-30
 42- 14:	rna-gnl|WGS:PSQE|mrna.MtrunA17_Chr1g0155341	rna-NM_001251553.2	  4e-54
 42- 15:	rna-gnl|WGS:PSQE|mrna.MtrunA17_Chr1g0155361	rna-XM_003523762.4	      0
 42- 16:	rna-gnl|WGS:PSQE|mrna.MtrunA17_Chr1g0155401	rna-XM_003523760.4	      0
 42- 17:	rna-gnl|WGS:PSQE|mrna.MtrunA17_Chr1g0155511	rna-XM_026128157.2	      0
 42- 18:	rna-gnl|WGS:PSQE|mrna.MtrunA17_Chr1g0155521	rna-XM_003523520.4	      0
 42- 19:	rna-gnl|WGS:PSQE|mrna.MtrunA17_Chr1g0155561	rna-XM_003523723.5	 1e-131
 42- 20:	rna-gnl|WGS:PSQE|mrna.MtrunA17_Chr1g0155681	rna-XM_006577918.4	      0
 42- 21:	rna-gnl|WGS:PSQE|mrna.MtrunA17_Chr1g0155701	rna-XM_003523662.5	      0
 42- 22:	rna-gnl|WGS:PSQE|mrna.MtrunA17_Chr1g0155721	rna-NM_001349814.1	  2e-58
 42- 23:	rna-gnl|WGS:PSQE|mrna.MtrunA17_Chr1g0155751	rna-XM_003523515.5	  4e-88
 42- 24:	rna-gnl|WGS:PSQE|mrna.MtrunA17_Chr1g0155761	rna-XM_003523668.5	      0
 42- 25:	rna-gnl|WGS:PSQE|mrna.MtrunA17_Chr1g0155781	rna-XM_003523636.5	      0
 42- 26:	rna-gnl|WGS:PSQE|mrna.MtrunA17_Chr1g0155791	rna-XM_003523625.5	 7e-106
 42- 27:	rna-gnl|WGS:PSQE|mrna.MtrunA17_Chr1g0155811	rna-XM_003523509.5	  1e-82
 42- 28:	rna-gnl|WGS:PSQE|mrna.MtrunA17_Chr1g0155871	rna-XM_006577914.4	      0
 42- 29:	rna-gnl|WGS:PSQE|mrna.MtrunA17_Chr1g0155971	rna-XM_003523506.5	      0
 42- 30:	rna-gnl|WGS:PSQE|mrna.MtrunA17_Chr1g0156031	rna-NM_001255529.3	      0
 42- 31:	rna-gnl|WGS:PSQE|mrna.MtrunA17_Chr1g0156051	rna-XM_041014761.1	 4e-176
 42- 32:	rna-gnl|WGS:PSQE|mrna.MtrunA17_Chr1g0156121	rna-XM_014774428.3	 8e-142
 42- 33:	rna-gnl|WGS:PSQE|mrna.MtrunA17_Chr1g0156281	rna-XM_003523529.5	      0
 42- 34:	rna-gnl|WGS:PSQE|mrna.MtrunA17_Chr1g0156341	rna-XM_003523524.5	  7e-61
 42- 35:	rna-gnl|WGS:PSQE|mrna.MtrunA17_Chr1g0156371	rna-XM_006577911.4	      0
 42- 36:	rna-gnl|WGS:PSQE|mrna.MtrunA17_Chr1g0156401	rna-XM_014774427.2	  3e-45
 42- 37:	rna-gnl|WGS:PSQE|mrna.MtrunA17_Chr1g0156501	rna-XM_003523487.5	 1e-115
 42- 38:	rna-gnl|WGS:PSQE|mrna.MtrunA17_Chr1g0156561	rna-XM_014775222.2	  4e-26
 42- 39:	rna-gnl|WGS:PSQE|mrna.MtrunA17_Chr1g0156581	rna-XM_003523502.5	 9e-141
 42- 40:	rna-gnl|WGS:PSQE|mrna.MtrunA17_Chr1g0156601	rna-NM_001252707.2	  3e-46
 42- 41:	rna-gnl|WGS:PSQE|mrna.MtrunA17_Chr1g0156641	rna-XM_006577904.4	  7e-43
 42- 42:	rna-gnl|WGS:PSQE|mrna.MtrunA17_Chr1g0156671	rna-XM_003523500.5	      0
 42- 43:	rna-gnl|WGS:PSQE|mrna.MtrunA17_Chr1g0156711	rna-XM_003523499.5	 2e-173
 42- 44:	rna-gnl|WGS:PSQE|mrna.MtrunA17_Chr1g0156791	rna-XM_006577902.4	      0
 42- 45:	rna-gnl|WGS:PSQE|mrna.MtrunA17_Chr1g0156921	rna-XM_026128150.2	 7e-174
 42- 46:	rna-gnl|WGS:PSQE|mrna.MtrunA17_Chr1g0157011	rna-XM_006577897.4	 2e-126
 42- 47:	rna-gnl|WGS:PSQE|mrna.MtrunA17_Chr1g0157041	rna-XM_006578963.3	 3e-132
 42- 48:	rna-gnl|WGS:PSQE|mrna.MtrunA17_Chr1g0157061	rna-NM_001255002.2	 2e-144
 42- 49:	rna-gnl|WGS:PSQE|mrna.MtrunA17_Chr1g0157071	rna-XM_003523274.5	      0
 42- 50:	rna-gnl|WGS:PSQE|mrna.MtrunA17_Chr1g0157091	rna-XM_003523254.5	  7e-54
 42- 51:	rna-gnl|WGS:PSQE|mrna.MtrunA17_Chr1g0157191	rna-NM_001250161.3	  6e-40
 42- 52:	rna-gnl|WGS:PSQE|mrna.MtrunA17_Chr1g0157221	rna-XM_006577892.4	  7e-16
 42- 53:	rna-gnl|WGS:PSQE|mrna.MtrunA17_Chr1g0157281	rna-XM_003523171.4	  3e-89
 42- 54:	rna-gnl|WGS:PSQE|mrna.MtrunA17_Chr1g0157341	rna-XM_003523159.5	      0
## Alignment 43: score=438.0 e_value=5e-24 N=10 CM010648.1&NC_038241.2 plus
 43-  0:	rna-gnl|WGS:PSQE|mrna.MtrunA17_Chr1g0160981	rna-XM_003525196.5	  1e-40
 43-  1:	rna-gnl|WGS:PSQE|mrna.MtrunA17_Chr1g0161131	rna-XM_041015744.1	  1e-80
 43-  2:	rna-gnl|WGS:PSQE|mrna.MtrunA17_Chr1g0161211	rna-XM_003524314.5	  8e-80
 43-  3:	rna-gnl|WGS:PSQE|mrna.MtrunA17_Chr1g0161231	rna-XM_003525183.5	      0
 43-  4:	rna-gnl|WGS:PSQE|mrna.MtrunA17_Chr1g0161241	rna-XM_003524312.5	      0
 43-  5:	rna-gnl|WGS:PSQE|mrna.MtrunA17_Chr1g0161291	rna-XM_003525180.5	 5e-170
 43-  6:	rna-gnl|WGS:PSQE|mrna.MtrunA17_Chr1g0161301	rna-XM_003525179.5	      0
 43-  7:	rna-gnl|WGS:PSQE|mrna.MtrunA17_Chr1g0161371	rna-XM_003525178.5	      0
 43-  8:	rna-gnl|WGS:PSQE|mrna.MtrunA17_Chr1g0161391	rna-XM_003525176.5	  2e-63
 43-  9:	rna-gnl|WGS:PSQE|mrna.MtrunA17_Chr1g0161601	rna-XM_003524309.5	  2e-23
## Alignment 44: score=295.0 e_value=2.2e-11 N=7 CM010648.1&NC_038241.2 plus
 44-  0:	rna-gnl|WGS:PSQE|mrna.MtrunA17_Chr1g0201121	rna-XM_003525035.5	 6e-121
 44-  1:	rna-gnl|WGS:PSQE|mrna.MtrunA17_Chr1g0201361	rna-XM_006580246.3	 5e-151
 44-  2:	rna-gnl|WGS:PSQE|mrna.MtrunA17_Chr1g0201531	rna-XM_041015236.1	      0
 44-  3:	rna-gnl|WGS:PSQE|mrna.MtrunA17_Chr1g0201541	rna-XM_003525045.5	  2e-68
 44-  4:	rna-gnl|WGS:PSQE|mrna.MtrunA17_Chr1g0201571	rna-XM_041015301.1	 1e-165
 44-  5:	rna-gnl|WGS:PSQE|mrna.MtrunA17_Chr1g0201671	rna-XM_014775782.3	  2e-36
 44-  6:	rna-gnl|WGS:PSQE|mrna.MtrunA17_Chr1g0201731	rna-XM_003525050.5	      0
## Alignment 45: score=272.0 e_value=2.2e-08 N=6 CM010648.1&NC_038241.2 minus
 45-  0:	rna-gnl|WGS:PSQE|mrna.MtrunA17_Chr1g0161901	rna-XM_014775659.3	 5e-105
 45-  1:	rna-gnl|WGS:PSQE|mrna.MtrunA17_Chr1g0161941	rna-NM_001249037.1	  1e-69
 45-  2:	rna-gnl|WGS:PSQE|mrna.MtrunA17_Chr1g0161951	rna-XM_003524802.5	      0
 45-  3:	rna-gnl|WGS:PSQE|mrna.MtrunA17_Chr1g0162021	rna-XM_003524094.5	      0
 45-  4:	rna-gnl|WGS:PSQE|mrna.MtrunA17_Chr1g0162191	rna-XM_003524797.5	 1e-144
 45-  5:	rna-gnl|WGS:PSQE|mrna.MtrunA17_Chr1g0162241	rna-XM_006580024.4	 3e-149
## Alignment 46: score=507.0 e_value=6.1e-24 N=11 CM010648.1&NC_038242.2 plus
 46-  0:	rna-gnl|WGS:PSQE|mrna.MtrunA17_Chr1g0146151	rna-XM_003526439.5	      0
 46-  1:	rna-gnl|WGS:PSQE|mrna.MtrunA17_Chr1g0146161	rna-XM_006580945.4	 3e-140
 46-  2:	rna-gnl|WGS:PSQE|mrna.MtrunA17_Chr1g0146181	rna-XM_003527791.5	      0
 46-  3:	rna-gnl|WGS:PSQE|mrna.MtrunA17_Chr1g0146191	rna-NM_001254427.2	  4e-64
 46-  4:	rna-gnl|WGS:PSQE|mrna.MtrunA17_Chr1g0146231	rna-XM_003527795.4	 1e-104
 46-  5:	rna-gnl|WGS:PSQE|mrna.MtrunA17_Chr1g0146301	rna-XM_003526454.5	      0
 46-  6:	rna-gnl|WGS:PSQE|mrna.MtrunA17_Chr1g0146311	rna-XM_041016081.1	  5e-93
 46-  7:	rna-gnl|WGS:PSQE|mrna.MtrunA17_Chr1g0146331	rna-XM_006581397.4	      0
 46-  8:	rna-gnl|WGS:PSQE|mrna.MtrunA17_Chr1g0146351	rna-XM_006581398.3	  2e-37
 46-  9:	rna-gnl|WGS:PSQE|mrna.MtrunA17_Chr1g0146491	rna-XM_003526465.5	      0
 46- 10:	rna-gnl|WGS:PSQE|mrna.MtrunA17_Chr1g0146531	rna-XM_003527811.5	      0
## Alignment 47: score=479.0 e_value=2.9e-19 N=10 CM010648.1&NC_038242.2 plus
 47-  0:	rna-gnl|WGS:PSQE|mrna.MtrunA17_Chr1g0150021	rna-XM_041016288.1	  3e-54
 47-  1:	rna-gnl|WGS:PSQE|mrna.MtrunA17_Chr1g0150071	rna-XM_041015994.1	      0
 47-  2:	rna-gnl|WGS:PSQE|mrna.MtrunA17_Chr1g0150121	rna-XM_003526099.5	  4e-37
 47-  3:	rna-gnl|WGS:PSQE|mrna.MtrunA17_Chr1g0150131	rna-NM_001248835.2	  2e-65
 47-  4:	rna-gnl|WGS:PSQE|mrna.MtrunA17_Chr1g0150181	rna-XM_003526110.5	      0
 47-  5:	rna-gnl|WGS:PSQE|mrna.MtrunA17_Chr1g0150191	rna-XM_003526120.5	      0
 47-  6:	rna-gnl|WGS:PSQE|mrna.MtrunA17_Chr1g0150241	rna-XM_014777298.2	 1e-128
 47-  7:	rna-gnl|WGS:PSQE|mrna.MtrunA17_Chr1g0150271	rna-XM_041016290.1	  8e-81
 47-  8:	rna-gnl|WGS:PSQE|mrna.MtrunA17_Chr1g0150281	rna-NM_001254057.3	 6e-109
 47-  9:	rna-gnl|WGS:PSQE|mrna.MtrunA17_Chr1g0150321	rna-XM_003526133.5	      0
## Alignment 48: score=418.0 e_value=2.8e-16 N=9 CM010648.1&NC_038242.2 plus
 48-  0:	rna-gnl|WGS:PSQE|mrna.MtrunA17_Chr1g0150771	rna-XM_003525974.5	      0
 48-  1:	rna-gnl|WGS:PSQE|mrna.MtrunA17_Chr1g0150781	rna-XM_006581231.4	      0
 48-  2:	rna-gnl|WGS:PSQE|mrna.MtrunA17_Chr1g0150801	rna-XM_003527704.5	  8e-54
 48-  3:	rna-gnl|WGS:PSQE|mrna.MtrunA17_Chr1g0150831	rna-XM_003527706.5	  4e-42
 48-  4:	rna-gnl|WGS:PSQE|mrna.MtrunA17_Chr1g0150841	rna-XM_003526003.5	  3e-43
 48-  5:	rna-gnl|WGS:PSQE|mrna.MtrunA17_Chr1g0150971	rna-XM_003526008.5	      0
 48-  6:	rna-gnl|WGS:PSQE|mrna.MtrunA17_Chr1g0151041	rna-XM_006581242.4	      0
 48-  7:	rna-gnl|WGS:PSQE|mrna.MtrunA17_Chr1g0151061	rna-XM_003526018.5	      0
 48-  8:	rna-gnl|WGS:PSQE|mrna.MtrunA17_Chr1g0151141	rna-XM_003526019.5	      0
## Alignment 49: score=3077.0 e_value=1.3e-253 N=66 CM010648.1&NC_038242.2 minus
 49-  0:	rna-gnl|WGS:PSQE|mrna.MtrunA17_Chr1g0147151	rna-XM_006581361.4	      0
 49-  1:	rna-gnl|WGS:PSQE|mrna.MtrunA17_Chr1g0147221	rna-XM_003527773.5	      0
 49-  2:	rna-gnl|WGS:PSQE|mrna.MtrunA17_Chr1g0147231	rna-NM_001249020.2	  4e-30
 49-  3:	rna-gnl|WGS:PSQE|mrna.MtrunA17_Chr1g0147351	rna-XM_014776240.2	  4e-61
 49-  4:	rna-gnl|WGS:PSQE|mrna.MtrunA17_Chr1g0147391	rna-XM_003526422.4	  5e-45
 49-  5:	rna-gnl|WGS:PSQE|mrna.MtrunA17_Chr1g0147421	rna-XM_003527768.5	 3e-144
 49-  6:	rna-gnl|WGS:PSQE|mrna.MtrunA17_Chr1g0147491	rna-NM_001250098.1	 6e-106
 49-  7:	rna-gnl|WGS:PSQE|mrna.MtrunA17_Chr1g0147501	rna-XM_014776234.3	      0
 49-  8:	rna-gnl|WGS:PSQE|mrna.MtrunA17_Chr1g0147511	rna-XM_003526417.5	 2e-146
 49-  9:	rna-gnl|WGS:PSQE|mrna.MtrunA17_Chr1g0147571	rna-NM_001250303.3	  3e-74
 49- 10:	rna-gnl|WGS:PSQE|mrna.MtrunA17_Chr1g0147641	rna-NM_001255799.2	  1e-99
 49- 11:	rna-gnl|WGS:PSQE|mrna.MtrunA17_Chr1g0147671	rna-XM_003527767.4	      0
 49- 12:	rna-gnl|WGS:PSQE|mrna.MtrunA17_Chr1g0147721	rna-XM_041016080.1	  9e-21
 49- 13:	rna-gnl|WGS:PSQE|mrna.MtrunA17_Chr1g0147881	rna-NM_001251732.2	 2e-134
 49- 14:	rna-gnl|WGS:PSQE|mrna.MtrunA17_Chr1g0147921	rna-XM_003526410.5	  3e-61
 49- 15:	rna-gnl|WGS:PSQE|mrna.MtrunA17_Chr1g0147941	rna-XM_006582423.4	  4e-31
 49- 16:	rna-gnl|WGS:PSQE|mrna.MtrunA17_Chr1g0147951	rna-XM_003526408.5	 3e-175
 49- 17:	rna-gnl|WGS:PSQE|mrna.MtrunA17_Chr1g0147961	rna-XM_003526407.5	      0
 49- 18:	rna-gnl|WGS:PSQE|mrna.MtrunA17_Chr1g0147981	rna-XM_003526404.5	      0
 49- 19:	rna-gnl|WGS:PSQE|mrna.MtrunA17_Chr1g0148061	rna-XM_014776228.3	 2e-132
 49- 20:	rna-gnl|WGS:PSQE|mrna.MtrunA17_Chr1g0148181	rna-XM_003526402.4	  7e-54
 49- 21:	rna-gnl|WGS:PSQE|mrna.MtrunA17_Chr1g0148271	rna-XM_003526401.5	 8e-169
 49- 22:	rna-gnl|WGS:PSQE|mrna.MtrunA17_Chr1g0148321	rna-XM_014776225.3	      0
 49- 23:	rna-gnl|WGS:PSQE|mrna.MtrunA17_Chr1g0148381	rna-XM_006580894.4	  3e-70
 49- 24:	rna-gnl|WGS:PSQE|mrna.MtrunA17_Chr1g0148391	rna-XM_003526398.5	      0
 49- 25:	rna-gnl|WGS:PSQE|mrna.MtrunA17_Chr1g0148411	rna-XM_014776215.3	 2e-100
 49- 26:	rna-gnl|WGS:PSQE|mrna.MtrunA17_Chr1g0148421	rna-NM_001289383.2	      0
 49- 27:	rna-gnl|WGS:PSQE|mrna.MtrunA17_Chr1g0148451	rna-XM_003527756.4	      0
 49- 28:	rna-gnl|WGS:PSQE|mrna.MtrunA17_Chr1g0148561	rna-XM_041016293.1	      0
 49- 29:	rna-gnl|WGS:PSQE|mrna.MtrunA17_Chr1g0148571	rna-XM_003526389.5	  4e-19
 49- 30:	rna-gnl|WGS:PSQE|mrna.MtrunA17_Chr1g0148621	rna-XM_003527753.5	  8e-30
 49- 31:	rna-gnl|WGS:PSQE|mrna.MtrunA17_Chr1g0148671	rna-XM_003526387.5	      0
 49- 32:	rna-gnl|WGS:PSQE|mrna.MtrunA17_Chr1g0148681	rna-XM_003526386.5	 3e-179
 49- 33:	rna-gnl|WGS:PSQE|mrna.MtrunA17_Chr1g0148771	rna-XM_003527750.5	      0
 49- 34:	rna-gnl|WGS:PSQE|mrna.MtrunA17_Chr1g0148791	rna-XM_003526382.5	      0
 49- 35:	rna-gnl|WGS:PSQE|mrna.MtrunA17_Chr1g0148801	rna-XM_003527749.5	      0
 49- 36:	rna-gnl|WGS:PSQE|mrna.MtrunA17_Chr1g0148811	rna-XM_003526379.5	      0
 49- 37:	rna-gnl|WGS:PSQE|mrna.MtrunA17_Chr1g0148951	rna-NM_001250079.2	  2e-78
 49- 38:	rna-gnl|WGS:PSQE|mrna.MtrunA17_Chr1g0148971	rna-XM_006581316.4	      0
 49- 39:	rna-gnl|WGS:PSQE|mrna.MtrunA17_Chr1g0148981	rna-XM_003526377.5	      0
 49- 40:	rna-gnl|WGS:PSQE|mrna.MtrunA17_Chr1g0149051	rna-XM_003526375.3	      0
 49- 41:	rna-gnl|WGS:PSQE|mrna.MtrunA17_Chr1g0149061	rna-XM_026128697.2	  1e-51
 49- 42:	rna-gnl|WGS:PSQE|mrna.MtrunA17_Chr1g0149111	rna-XM_003526367.5	      0
 49- 43:	rna-gnl|WGS:PSQE|mrna.MtrunA17_Chr1g0149251	rna-XM_041016301.1	      0
 49- 44:	rna-gnl|WGS:PSQE|mrna.MtrunA17_Chr1g0149301	rna-XM_041016311.1	 6e-126
 49- 45:	rna-gnl|WGS:PSQE|mrna.MtrunA17_Chr1g0149331	rna-XM_003526361.5	  7e-75
 49- 46:	rna-gnl|WGS:PSQE|mrna.MtrunA17_Chr1g0149341	rna-NM_001250660.1	  5e-46
 49- 47:	rna-gnl|WGS:PSQE|mrna.MtrunA17_Chr1g0149351	rna-NM_001348943.1	      0
 49- 48:	rna-gnl|WGS:PSQE|mrna.MtrunA17_Chr1g0149361	rna-XM_003526359.4	 6e-166
 49- 49:	rna-gnl|WGS:PSQE|mrna.MtrunA17_Chr1g0149381	rna-XM_003527744.5	      0
 49- 50:	rna-gnl|WGS:PSQE|mrna.MtrunA17_Chr1g0149401	rna-XM_003526334.5	      0
 49- 51:	rna-gnl|WGS:PSQE|mrna.MtrunA17_Chr1g0149411	rna-XM_014776199.3	  2e-70
 49- 52:	rna-gnl|WGS:PSQE|mrna.MtrunA17_Chr1g0149451	rna-XM_006581288.4	      0
 49- 53:	rna-gnl|WGS:PSQE|mrna.MtrunA17_Chr1g0149511	rna-XM_003526282.5	      0
 49- 54:	rna-gnl|WGS:PSQE|mrna.MtrunA17_Chr1g0149541	rna-XM_006581283.4	 3e-111
 49- 55:	rna-gnl|WGS:PSQE|mrna.MtrunA17_Chr1g0149571	rna-XM_006581279.4	      0
 49- 56:	rna-gnl|WGS:PSQE|mrna.MtrunA17_Chr1g0149651	rna-XM_006581275.4	      0
 49- 57:	rna-gnl|WGS:PSQE|mrna.MtrunA17_Chr1g0149711	rna-XM_026128835.2	      0
 49- 58:	rna-gnl|WGS:PSQE|mrna.MtrunA17_Chr1g0149761	rna-XM_003526187.5	  4e-31
 49- 59:	rna-gnl|WGS:PSQE|mrna.MtrunA17_Chr1g0149781	rna-XM_003527731.5	  1e-86
 49- 60:	rna-gnl|WGS:PSQE|mrna.MtrunA17_Chr1g0149791	rna-XM_003526175.5	 3e-122
 49- 61:	rna-gnl|WGS:PSQE|mrna.MtrunA17_Chr1g0149811	rna-XM_003527730.5	  2e-79
 49- 62:	rna-gnl|WGS:PSQE|mrna.MtrunA17_Chr1g0149831	rna-XM_003526168.5	  1e-76
 49- 63:	rna-gnl|WGS:PSQE|mrna.MtrunA17_Chr1g0149861	rna-XM_014777304.2	      0
 49- 64:	rna-gnl|WGS:PSQE|mrna.MtrunA17_Chr1g0149941	rna-XM_003526152.5	      0
 49- 65:	rna-gnl|WGS:PSQE|mrna.MtrunA17_Chr1g0149971	rna-XM_006581270.4	      0
## Alignment 50: score=2936.0 e_value=6.2e-240 N=63 CM010648.1&NC_038242.2 minus
 50-  0:	rna-gnl|WGS:PSQE|mrna.MtrunA17_Chr1g0151181	rna-NM_001248237.2	  8e-46
 50-  1:	rna-gnl|WGS:PSQE|mrna.MtrunA17_Chr1g0151191	rna-XM_003525969.5	      0
 50-  2:	rna-gnl|WGS:PSQE|mrna.MtrunA17_Chr1g0151201	rna-XM_014777274.3	 5e-138
 50-  3:	rna-gnl|WGS:PSQE|mrna.MtrunA17_Chr1g0151221	rna-XM_003527703.5	      0
 50-  4:	rna-gnl|WGS:PSQE|mrna.MtrunA17_Chr1g0151231	rna-XM_003525964.5	  6e-53
 50-  5:	rna-gnl|WGS:PSQE|mrna.MtrunA17_Chr1g0151401	rna-XM_003527701.5	 4e-131
 50-  6:	rna-gnl|WGS:PSQE|mrna.MtrunA17_Chr1g0151501	rna-XM_003525953.5	      0
 50-  7:	rna-gnl|WGS:PSQE|mrna.MtrunA17_Chr1g0151661	rna-XM_003527699.5	  1e-90
 50-  8:	rna-gnl|WGS:PSQE|mrna.MtrunA17_Chr1g0151681	rna-XM_006581225.4	      0
 50-  9:	rna-gnl|WGS:PSQE|mrna.MtrunA17_Chr1g0151691	rna-NM_001253937.2	      0
 50- 10:	rna-gnl|WGS:PSQE|mrna.MtrunA17_Chr1g0151761	rna-XM_003525935.4	      0
 50- 11:	rna-gnl|WGS:PSQE|mrna.MtrunA17_Chr1g0151781	rna-XM_003525934.4	 2e-171
 50- 12:	rna-gnl|WGS:PSQE|mrna.MtrunA17_Chr1g0151791	rna-XM_003527698.5	  6e-89
 50- 13:	rna-gnl|WGS:PSQE|mrna.MtrunA17_Chr1g0151801	rna-XM_003525931.5	      0
 50- 14:	rna-gnl|WGS:PSQE|mrna.MtrunA17_Chr1g0151811	rna-XM_003525930.5	 5e-115
 50- 15:	rna-gnl|WGS:PSQE|mrna.MtrunA17_Chr1g0151861	rna-XM_041016270.1	  8e-20
 50- 16:	rna-gnl|WGS:PSQE|mrna.MtrunA17_Chr1g0151951	rna-NM_001369307.1	      0
 50- 17:	rna-gnl|WGS:PSQE|mrna.MtrunA17_Chr1g0152011	rna-XM_003527697.5	 5e-135
 50- 18:	rna-gnl|WGS:PSQE|mrna.MtrunA17_Chr1g0152041	rna-XM_041015983.1	 1e-150
 50- 19:	rna-gnl|WGS:PSQE|mrna.MtrunA17_Chr1g0152051	rna-XM_006580910.3	  8e-82
 50- 20:	rna-gnl|WGS:PSQE|mrna.MtrunA17_Chr1g0152061	rna-XM_003525914.5	      0
 50- 21:	rna-gnl|WGS:PSQE|mrna.MtrunA17_Chr1g0152131	rna-XM_014777261.3	  4e-87
 50- 22:	rna-gnl|WGS:PSQE|mrna.MtrunA17_Chr1g0152161	rna-XM_006581219.4	      0
 50- 23:	rna-gnl|WGS:PSQE|mrna.MtrunA17_Chr1g0152221	rna-XM_006581218.4	  2e-67
 50- 24:	rna-gnl|WGS:PSQE|mrna.MtrunA17_Chr1g0152241	rna-XM_014776925.1	  8e-64
 50- 25:	rna-gnl|WGS:PSQE|mrna.MtrunA17_Chr1g0152291	rna-XM_003525903.5	      0
 50- 26:	rna-gnl|WGS:PSQE|mrna.MtrunA17_Chr1g0152341	rna-NM_001252808.2	  8e-55
 50- 27:	rna-gnl|WGS:PSQE|mrna.MtrunA17_Chr1g0152381	rna-XM_003527692.4	  3e-49
 50- 28:	rna-gnl|WGS:PSQE|mrna.MtrunA17_Chr1g0152431	rna-NM_001251651.2	 2e-129
 50- 29:	rna-gnl|WGS:PSQE|mrna.MtrunA17_Chr1g0152461	rna-XM_006581206.4	  1e-61
 50- 30:	rna-gnl|WGS:PSQE|mrna.MtrunA17_Chr1g0152501	rna-XM_003527688.5	      0
 50- 31:	rna-gnl|WGS:PSQE|mrna.MtrunA17_Chr1g0152561	rna-XM_003525887.5	 2e-153
 50- 32:	rna-gnl|WGS:PSQE|mrna.MtrunA17_Chr1g0152611	rna-XM_014777255.3	  7e-82
 50- 33:	rna-gnl|WGS:PSQE|mrna.MtrunA17_Chr1g0152661	rna-XM_003525880.5	  7e-82
 50- 34:	rna-gnl|WGS:PSQE|mrna.MtrunA17_Chr1g0152681	rna-XM_014777254.3	 2e-113
 50- 35:	rna-gnl|WGS:PSQE|mrna.MtrunA17_Chr1g0152771	rna-XM_003525877.5	      0
 50- 36:	rna-gnl|WGS:PSQE|mrna.MtrunA17_Chr1g0152781	rna-XM_003525872.4	 8e-141
 50- 37:	rna-gnl|WGS:PSQE|mrna.MtrunA17_Chr1g0152791	rna-XM_003525871.5	 1e-115
 50- 38:	rna-gnl|WGS:PSQE|mrna.MtrunA17_Chr1g0152851	rna-NM_001371564.1	  3e-33
 50- 39:	rna-gnl|WGS:PSQE|mrna.MtrunA17_Chr1g0152861	rna-XM_014777253.3	 6e-128
 50- 40:	rna-gnl|WGS:PSQE|mrna.MtrunA17_Chr1g0152871	rna-XM_003527678.5	 3e-128
 50- 41:	rna-gnl|WGS:PSQE|mrna.MtrunA17_Chr1g0152901	rna-XM_003525868.5	  6e-38
 50- 42:	rna-gnl|WGS:PSQE|mrna.MtrunA17_Chr1g0152921	rna-XM_003527675.4	  7e-88
 50- 43:	rna-gnl|WGS:PSQE|mrna.MtrunA17_Chr1g0152931	rna-XM_003525862.5	      0
 50- 44:	rna-gnl|WGS:PSQE|mrna.MtrunA17_Chr1g0152981	rna-XM_014777248.3	 3e-129
 50- 45:	rna-gnl|WGS:PSQE|mrna.MtrunA17_Chr1g0153061	rna-XM_003525852.5	      0
 50- 46:	rna-gnl|WGS:PSQE|mrna.MtrunA17_Chr1g0153131	rna-XM_041016248.1	      0
 50- 47:	rna-gnl|WGS:PSQE|mrna.MtrunA17_Chr1g0153151	rna-NM_001250325.2	  4e-64
 50- 48:	rna-gnl|WGS:PSQE|mrna.MtrunA17_Chr1g0153171	rna-NM_001254491.2	 6e-114
 50- 49:	rna-gnl|WGS:PSQE|mrna.MtrunA17_Chr1g0153181	rna-XM_003525844.5	      0
 50- 50:	rna-gnl|WGS:PSQE|mrna.MtrunA17_Chr1g0153211	rna-XM_006581181.3	      0
 50- 51:	rna-gnl|WGS:PSQE|mrna.MtrunA17_Chr1g0153431	rna-XM_014777243.3	      0
 50- 52:	rna-gnl|WGS:PSQE|mrna.MtrunA17_Chr1g0153631	rna-XM_014777121.2	  2e-42
 50- 53:	rna-gnl|WGS:PSQE|mrna.MtrunA17_Chr1g0153651	rna-XM_006581178.4	 2e-151
 50- 54:	rna-gnl|WGS:PSQE|mrna.MtrunA17_Chr1g0153661	rna-XM_003527667.5	  5e-43
 50- 55:	rna-gnl|WGS:PSQE|mrna.MtrunA17_Chr1g0153671	rna-XM_006581176.4	      0
 50- 56:	rna-gnl|WGS:PSQE|mrna.MtrunA17_Chr1g0153691	rna-XM_003528209.5	 1e-177
 50- 57:	rna-gnl|WGS:PSQE|mrna.MtrunA17_Chr1g0153711	rna-XM_003527666.5	  3e-89
 50- 58:	rna-gnl|WGS:PSQE|mrna.MtrunA17_Chr1g0153781	rna-XM_003527665.4	      0
 50- 59:	rna-gnl|WGS:PSQE|mrna.MtrunA17_Chr1g0153841	rna-NM_001249155.3	  2e-20
 50- 60:	rna-gnl|WGS:PSQE|mrna.MtrunA17_Chr1g0153871	rna-XM_026128824.2	      0
 50- 61:	rna-gnl|WGS:PSQE|mrna.MtrunA17_Chr1g0153951	rna-XM_041016243.1	      0
 50- 62:	rna-gnl|WGS:PSQE|mrna.MtrunA17_Chr1g0153961	rna-XM_003528193.5	  1e-59
## Alignment 51: score=2302.0 e_value=1e-184 N=51 CM010648.1&NC_038242.2 minus
 51-  0:	rna-gnl|WGS:PSQE|mrna.MtrunA17_Chr1g0154261	rna-XM_006581165.4	  5e-80
 51-  1:	rna-gnl|WGS:PSQE|mrna.MtrunA17_Chr1g0154521	rna-XM_003528147.5	      0
 51-  2:	rna-gnl|WGS:PSQE|mrna.MtrunA17_Chr1g0154561	rna-XM_003528146.3	 5e-128
 51-  3:	rna-gnl|WGS:PSQE|mrna.MtrunA17_Chr1g0154601	rna-XM_006581157.4	      0
 51-  4:	rna-gnl|WGS:PSQE|mrna.MtrunA17_Chr1g0154621	rna-NM_001361470.1	 9e-142
 51-  5:	rna-gnl|WGS:PSQE|mrna.MtrunA17_Chr1g0154651	rna-XM_003528134.5	  2e-67
 51-  6:	rna-gnl|WGS:PSQE|mrna.MtrunA17_Chr1g0154671	rna-XM_006581156.4	      0
 51-  7:	rna-gnl|WGS:PSQE|mrna.MtrunA17_Chr1g0154851	rna-XM_003527645.4	      0
 51-  8:	rna-gnl|WGS:PSQE|mrna.MtrunA17_Chr1g0154961	rna-XM_026128820.2	      0
 51-  9:	rna-gnl|WGS:PSQE|mrna.MtrunA17_Chr1g0155151	rna-XM_006581144.3	      0
 51- 10:	rna-gnl|WGS:PSQE|mrna.MtrunA17_Chr1g0155181	rna-XM_006581143.4	  5e-45
 51- 11:	rna-gnl|WGS:PSQE|mrna.MtrunA17_Chr1g0155291	rna-XM_003527640.5	  4e-29
 51- 12:	rna-gnl|WGS:PSQE|mrna.MtrunA17_Chr1g0155341	rna-XM_003528018.5	  4e-56
 51- 13:	rna-gnl|WGS:PSQE|mrna.MtrunA17_Chr1g0155361	rna-NM_001254164.2	 2e-175
 51- 14:	rna-gnl|WGS:PSQE|mrna.MtrunA17_Chr1g0155401	rna-XM_003527984.5	      0
 51- 15:	rna-gnl|WGS:PSQE|mrna.MtrunA17_Chr1g0155511	rna-XM_003527961.5	      0
 51- 16:	rna-gnl|WGS:PSQE|mrna.MtrunA17_Chr1g0155521	rna-XM_041016242.1	      0
 51- 17:	rna-gnl|WGS:PSQE|mrna.MtrunA17_Chr1g0155561	rna-XM_006581130.4	 2e-130
 51- 18:	rna-gnl|WGS:PSQE|mrna.MtrunA17_Chr1g0155681	rna-XM_006581123.4	      0
 51- 19:	rna-gnl|WGS:PSQE|mrna.MtrunA17_Chr1g0155721	rna-XM_003527856.5	  1e-58
 51- 20:	rna-gnl|WGS:PSQE|mrna.MtrunA17_Chr1g0155751	rna-XM_003527831.4	  3e-91
 51- 21:	rna-gnl|WGS:PSQE|mrna.MtrunA17_Chr1g0155761	rna-XM_003527812.5	      0
 51- 22:	rna-gnl|WGS:PSQE|mrna.MtrunA17_Chr1g0155781	rna-NM_001254521.1	      0
 51- 23:	rna-gnl|WGS:PSQE|mrna.MtrunA17_Chr1g0155791	rna-XM_041016255.1	 2e-111
 51- 24:	rna-gnl|WGS:PSQE|mrna.MtrunA17_Chr1g0155811	rna-XM_003527751.5	  3e-82
 51- 25:	rna-gnl|WGS:PSQE|mrna.MtrunA17_Chr1g0155831	rna-XM_041016265.1	  5e-26
 51- 26:	rna-gnl|WGS:PSQE|mrna.MtrunA17_Chr1g0155871	rna-XM_041016057.1	 3e-114
 51- 27:	rna-gnl|WGS:PSQE|mrna.MtrunA17_Chr1g0155971	rna-XM_003527617.3	      0
 51- 28:	rna-gnl|WGS:PSQE|mrna.MtrunA17_Chr1g0156031	rna-NM_001255568.1	      0
 51- 29:	rna-gnl|WGS:PSQE|mrna.MtrunA17_Chr1g0156051	rna-XM_006581120.3	 2e-151
 51- 30:	rna-gnl|WGS:PSQE|mrna.MtrunA17_Chr1g0156121	rna-XM_006581118.4	      0
 51- 31:	rna-gnl|WGS:PSQE|mrna.MtrunA17_Chr1g0156341	rna-XM_003527668.5	  6e-55
 51- 32:	rna-gnl|WGS:PSQE|mrna.MtrunA17_Chr1g0156371	rna-XM_006581115.4	      0
 51- 33:	rna-gnl|WGS:PSQE|mrna.MtrunA17_Chr1g0156401	rna-XM_003527643.5	  5e-45
 51- 34:	rna-gnl|WGS:PSQE|mrna.MtrunA17_Chr1g0156501	rna-XM_003527614.5	 8e-111
 51- 35:	rna-gnl|WGS:PSQE|mrna.MtrunA17_Chr1g0156561	rna-XM_014777118.2	  2e-26
 51- 36:	rna-gnl|WGS:PSQE|mrna.MtrunA17_Chr1g0156581	rna-XM_006581102.4	 7e-129
 51- 37:	rna-gnl|WGS:PSQE|mrna.MtrunA17_Chr1g0156601	rna-XM_003527602.4	  2e-46
 51- 38:	rna-gnl|WGS:PSQE|mrna.MtrunA17_Chr1g0156641	rna-XM_041016257.1	  4e-38
 51- 39:	rna-gnl|WGS:PSQE|mrna.MtrunA17_Chr1g0156671	rna-XM_003527610.5	      0
 51- 40:	rna-gnl|WGS:PSQE|mrna.MtrunA17_Chr1g0156711	rna-XM_006581098.4	 2e-170
 51- 41:	rna-gnl|WGS:PSQE|mrna.MtrunA17_Chr1g0156781	rna-XM_003527565.4	  1e-32
 51- 42:	rna-gnl|WGS:PSQE|mrna.MtrunA17_Chr1g0156791	rna-XM_006581097.4	      0
 51- 43:	rna-gnl|WGS:PSQE|mrna.MtrunA17_Chr1g0156891	rna-XM_041016253.1	      0
 51- 44:	rna-gnl|WGS:PSQE|mrna.MtrunA17_Chr1g0156901	rna-XM_026128807.2	 2e-176
 51- 45:	rna-gnl|WGS:PSQE|mrna.MtrunA17_Chr1g0157011	rna-XM_003527605.5	 2e-121
 51- 46:	rna-gnl|WGS:PSQE|mrna.MtrunA17_Chr1g0157061	rna-XM_006581090.4	 3e-141
 51- 47:	rna-gnl|WGS:PSQE|mrna.MtrunA17_Chr1g0157071	rna-XM_003527484.5	      0
 51- 48:	rna-gnl|WGS:PSQE|mrna.MtrunA17_Chr1g0157091	rna-XM_006581089.4	  9e-56
 51- 49:	rna-gnl|WGS:PSQE|mrna.MtrunA17_Chr1g0157191	rna-XM_003527447.5	  2e-45
 51- 50:	rna-gnl|WGS:PSQE|mrna.MtrunA17_Chr1g0157341	rna-XM_003527413.5	      0
## Alignment 52: score=1398.0 e_value=1.6e-99 N=31 CM010648.1&NC_038242.2 minus
 52-  0:	rna-gnl|WGS:PSQE|mrna.MtrunA17_Chr1g0158621	rna-NM_001317446.2	  4e-18
 52-  1:	rna-gnl|WGS:PSQE|mrna.MtrunA17_Chr1g0158851	rna-XM_006581571.3	      0
 52-  2:	rna-gnl|WGS:PSQE|mrna.MtrunA17_Chr1g0158861	rna-XM_003526651.5	      0
 52-  3:	rna-gnl|WGS:PSQE|mrna.MtrunA17_Chr1g0158871	rna-NM_001249120.2	 4e-115
 52-  4:	rna-gnl|WGS:PSQE|mrna.MtrunA17_Chr1g0158881	rna-NM_001370594.1	      0
 52-  5:	rna-gnl|WGS:PSQE|mrna.MtrunA17_Chr1g0158921	rna-XM_006581561.4	      0
 52-  6:	rna-gnl|WGS:PSQE|mrna.MtrunA17_Chr1g0158931	rna-NM_001357928.1	 3e-139
 52-  7:	rna-gnl|WGS:PSQE|mrna.MtrunA17_Chr1g0158941	rna-XM_003527926.5	 1e-117
 52-  8:	rna-gnl|WGS:PSQE|mrna.MtrunA17_Chr1g0159001	rna-NM_001364444.1	  4e-21
 52-  9:	rna-gnl|WGS:PSQE|mrna.MtrunA17_Chr1g0159161	rna-XM_003526639.5	      0
 52- 10:	rna-gnl|WGS:PSQE|mrna.MtrunA17_Chr1g0159171	rna-XM_003527924.5	  2e-37
 52- 11:	rna-gnl|WGS:PSQE|mrna.MtrunA17_Chr1g0159211	rna-XM_003526633.5	 2e-113
 52- 12:	rna-gnl|WGS:PSQE|mrna.MtrunA17_Chr1g0159431	rna-XM_014776368.3	 2e-135
 52- 13:	rna-gnl|WGS:PSQE|mrna.MtrunA17_Chr1g0159441	rna-XM_014776366.3	      0
 52- 14:	rna-gnl|WGS:PSQE|mrna.MtrunA17_Chr1g0159461	rna-XM_003526620.5	      0
 52- 15:	rna-gnl|WGS:PSQE|mrna.MtrunA17_Chr1g0159471	rna-NM_001317598.2	 1e-146
 52- 16:	rna-gnl|WGS:PSQE|mrna.MtrunA17_Chr1g0159531	rna-XM_003526617.5	      0
 52- 17:	rna-gnl|WGS:PSQE|mrna.MtrunA17_Chr1g0159541	rna-XM_014776359.3	      0
 52- 18:	rna-gnl|WGS:PSQE|mrna.MtrunA17_Chr1g0159571	rna-XM_003526614.5	  3e-46
 52- 19:	rna-gnl|WGS:PSQE|mrna.MtrunA17_Chr1g0159661	rna-NM_001249313.2	  3e-91
 52- 20:	rna-gnl|WGS:PSQE|mrna.MtrunA17_Chr1g0159681	rna-XM_006581536.4	      0
 52- 21:	rna-gnl|WGS:PSQE|mrna.MtrunA17_Chr1g0159751	rna-XM_003527900.5	  3e-22
 52- 22:	rna-gnl|WGS:PSQE|mrna.MtrunA17_Chr1g0159831	rna-XM_003526596.5	      0
 52- 23:	rna-gnl|WGS:PSQE|mrna.MtrunA17_Chr1g0159921	rna-XM_003526585.5	      0
 52- 24:	rna-gnl|WGS:PSQE|mrna.MtrunA17_Chr1g0159951	rna-XM_006581522.4	      0
 52- 25:	rna-gnl|WGS:PSQE|mrna.MtrunA17_Chr1g0159961	rna-XM_003526584.5	  3e-11
 52- 26:	rna-gnl|WGS:PSQE|mrna.MtrunA17_Chr1g0160041	rna-XM_003526582.5	      0
 52- 27:	rna-gnl|WGS:PSQE|mrna.MtrunA17_Chr1g0160071	rna-NM_001253288.1	      0
 52- 28:	rna-gnl|WGS:PSQE|mrna.MtrunA17_Chr1g0160121	rna-XM_006581520.4	      0
 52- 29:	rna-gnl|WGS:PSQE|mrna.MtrunA17_Chr1g0160171	rna-XM_006581518.4	      0
 52- 30:	rna-gnl|WGS:PSQE|mrna.MtrunA17_Chr1g0160181	rna-XM_003526575.5	      0
## Alignment 53: score=581.0 e_value=4.2e-26 N=12 CM010648.1&NC_038242.2 minus
 53-  0:	rna-gnl|WGS:PSQE|mrna.MtrunA17_Chr1g0150451	rna-XM_006580972.4	      0
 53-  1:	rna-gnl|WGS:PSQE|mrna.MtrunA17_Chr1g0150471	rna-XM_003526065.5	 1e-106
 53-  2:	rna-gnl|WGS:PSQE|mrna.MtrunA17_Chr1g0150491	rna-NM_001249337.2	  3e-32
 53-  3:	rna-gnl|WGS:PSQE|mrna.MtrunA17_Chr1g0150511	rna-XM_041016286.1	      0
 53-  4:	rna-gnl|WGS:PSQE|mrna.MtrunA17_Chr1g0150541	rna-XM_003527720.5	      0
 53-  5:	rna-gnl|WGS:PSQE|mrna.MtrunA17_Chr1g0150561	rna-XM_006581257.4	      0
 53-  6:	rna-gnl|WGS:PSQE|mrna.MtrunA17_Chr1g0150621	rna-XM_014777288.3	  2e-90
 53-  7:	rna-gnl|WGS:PSQE|mrna.MtrunA17_Chr1g0150631	rna-XM_003527719.5	  1e-52
 53-  8:	rna-gnl|WGS:PSQE|mrna.MtrunA17_Chr1g0150701	rna-XM_041016282.1	      0
 53-  9:	rna-gnl|WGS:PSQE|mrna.MtrunA17_Chr1g0150711	rna-XM_014777280.3	  5e-36
 53- 10:	rna-gnl|WGS:PSQE|mrna.MtrunA17_Chr1g0150721	rna-XM_003526026.5	  3e-55
 53- 11:	rna-gnl|WGS:PSQE|mrna.MtrunA17_Chr1g0150741	rna-XM_003527711.5	      0
## Alignment 54: score=536.0 e_value=1.5e-27 N=12 CM010648.1&NC_038242.2 minus
 54-  0:	rna-gnl|WGS:PSQE|mrna.MtrunA17_Chr1g0146501	rna-XM_006581621.4	      0
 54-  1:	rna-gnl|WGS:PSQE|mrna.MtrunA17_Chr1g0146661	rna-XM_006581606.4	      0
 54-  2:	rna-gnl|WGS:PSQE|mrna.MtrunA17_Chr1g0146771	rna-XM_003527942.4	      0
 54-  3:	rna-gnl|WGS:PSQE|mrna.MtrunA17_Chr1g0146861	rna-XM_006581593.4	  8e-98
 54-  4:	rna-gnl|WGS:PSQE|mrna.MtrunA17_Chr1g0146911	rna-XM_003526673.5	      0
 54-  5:	rna-gnl|WGS:PSQE|mrna.MtrunA17_Chr1g0146921	rna-XM_003526672.5	  3e-60
 54-  6:	rna-gnl|WGS:PSQE|mrna.MtrunA17_Chr1g0146931	rna-XM_006581581.3	 1e-149
 54-  7:	rna-gnl|WGS:PSQE|mrna.MtrunA17_Chr1g0146991	rna-XM_014776393.3	  9e-22
 54-  8:	rna-gnl|WGS:PSQE|mrna.MtrunA17_Chr1g0147051	rna-XM_003526663.4	      0
 54-  9:	rna-gnl|WGS:PSQE|mrna.MtrunA17_Chr1g0147081	rna-XM_003526661.5	 9e-129
 54- 10:	rna-gnl|WGS:PSQE|mrna.MtrunA17_Chr1g0147111	rna-NM_001253191.2	 5e-154
 54- 11:	rna-gnl|WGS:PSQE|mrna.MtrunA17_Chr1g0147121	rna-XM_003527932.4	      0
## Alignment 55: score=1973.0 e_value=1.4e-151 N=42 CM010648.1&NC_038243.2 plus
 55-  0:	rna-gnl|WGS:PSQE|mrna.MtrunA17_Chr1g0160901	rna-XM_003529162.5	  5e-53
 55-  1:	rna-gnl|WGS:PSQE|mrna.MtrunA17_Chr1g0160921	rna-XM_003529163.5	      0
 55-  2:	rna-gnl|WGS:PSQE|mrna.MtrunA17_Chr1g0161041	rna-XM_003529166.4	      0
 55-  3:	rna-gnl|WGS:PSQE|mrna.MtrunA17_Chr1g0161131	rna-XM_014778072.3	  6e-96
 55-  4:	rna-gnl|WGS:PSQE|mrna.MtrunA17_Chr1g0161141	rna-XM_003529168.5	      0
 55-  5:	rna-gnl|WGS:PSQE|mrna.MtrunA17_Chr1g0161211	rna-XM_006583650.4	  5e-79
 55-  6:	rna-gnl|WGS:PSQE|mrna.MtrunA17_Chr1g0161231	rna-XM_003529171.5	      0
 55-  7:	rna-gnl|WGS:PSQE|mrna.MtrunA17_Chr1g0161241	rna-XM_014778074.3	      0
 55-  8:	rna-gnl|WGS:PSQE|mrna.MtrunA17_Chr1g0161251	rna-XM_006583652.4	      0
 55-  9:	rna-gnl|WGS:PSQE|mrna.MtrunA17_Chr1g0161291	rna-XM_006583654.4	      0
 55- 10:	rna-gnl|WGS:PSQE|mrna.MtrunA17_Chr1g0161371	rna-XM_006583656.4	      0
 55- 11:	rna-gnl|WGS:PSQE|mrna.MtrunA17_Chr1g0161391	rna-XM_003529174.5	  2e-64
 55- 12:	rna-gnl|WGS:PSQE|mrna.MtrunA17_Chr1g0161421	rna-XM_006583662.4	  2e-38
 55- 13:	rna-gnl|WGS:PSQE|mrna.MtrunA17_Chr1g0161431	rna-XM_006583663.3	      0
 55- 14:	rna-gnl|WGS:PSQE|mrna.MtrunA17_Chr1g0161451	rna-XM_014778083.3	      0
 55- 15:	rna-gnl|WGS:PSQE|mrna.MtrunA17_Chr1g0161461	rna-XM_003529177.5	 2e-120
 55- 16:	rna-gnl|WGS:PSQE|mrna.MtrunA17_Chr1g0161531	rna-XM_041017158.1	      0
 55- 17:	rna-gnl|WGS:PSQE|mrna.MtrunA17_Chr1g0161551	rna-XM_006583669.4	  2e-35
 55- 18:	rna-gnl|WGS:PSQE|mrna.MtrunA17_Chr1g0161591	rna-XM_014778085.2	      0
 55- 19:	rna-gnl|WGS:PSQE|mrna.MtrunA17_Chr1g0161601	rna-XM_003529181.5	  1e-27
 55- 20:	rna-gnl|WGS:PSQE|mrna.MtrunA17_Chr1g0161631	rna-XM_003529182.5	      0
 55- 21:	rna-gnl|WGS:PSQE|mrna.MtrunA17_Chr1g0161701	rna-XM_003529183.5	      0
 55- 22:	rna-gnl|WGS:PSQE|mrna.MtrunA17_Chr1g0161731	rna-XM_041017524.1	 3e-136
 55- 23:	rna-gnl|WGS:PSQE|mrna.MtrunA17_Chr1g0161851	rna-XM_003528303.5	 3e-172
 55- 24:	rna-gnl|WGS:PSQE|mrna.MtrunA17_Chr1g0161901	rna-XM_006583688.4	 7e-109
 55- 25:	rna-gnl|WGS:PSQE|mrna.MtrunA17_Chr1g0161921	rna-XM_003529186.4	  1e-58
 55- 26:	rna-gnl|WGS:PSQE|mrna.MtrunA17_Chr1g0161951	rna-XM_006583691.3	      0
 55- 27:	rna-gnl|WGS:PSQE|mrna.MtrunA17_Chr1g0162011	rna-XM_003529188.5	 1e-149
 55- 28:	rna-gnl|WGS:PSQE|mrna.MtrunA17_Chr1g0162021	rna-XM_006583694.4	      0
 55- 29:	rna-gnl|WGS:PSQE|mrna.MtrunA17_Chr1g0162071	rna-XM_041017134.1	      0
 55- 30:	rna-gnl|WGS:PSQE|mrna.MtrunA17_Chr1g0162081	rna-XM_003529190.5	      0
 55- 31:	rna-gnl|WGS:PSQE|mrna.MtrunA17_Chr1g0162091	rna-XM_003529191.5	  2e-12
 55- 32:	rna-gnl|WGS:PSQE|mrna.MtrunA17_Chr1g0162171	rna-XM_003528321.5	 5e-122
 55- 33:	rna-gnl|WGS:PSQE|mrna.MtrunA17_Chr1g0162191	rna-XM_003529193.5	      0
 55- 34:	rna-gnl|WGS:PSQE|mrna.MtrunA17_Chr1g0162201	rna-XM_003529194.4	      0
 55- 35:	rna-gnl|WGS:PSQE|mrna.MtrunA17_Chr1g0162221	rna-XM_003529195.5	      0
 55- 36:	rna-gnl|WGS:PSQE|mrna.MtrunA17_Chr1g0162251	rna-XM_003529196.5	  6e-76
 55- 37:	rna-gnl|WGS:PSQE|mrna.MtrunA17_Chr1g0162291	rna-XM_003529199.4	      0
 55- 38:	rna-gnl|WGS:PSQE|mrna.MtrunA17_Chr1g0162301	rna-XM_041017161.1	      0
 55- 39:	rna-gnl|WGS:PSQE|mrna.MtrunA17_Chr1g0162311	rna-XM_003529203.5	 1e-118
 55- 40:	rna-gnl|WGS:PSQE|mrna.MtrunA17_Chr1g0162341	rna-XM_003529205.5	  6e-31
 55- 41:	rna-gnl|WGS:PSQE|mrna.MtrunA17_Chr1g0162381	rna-XM_003529206.5	      0
## Alignment 56: score=343.0 e_value=8.4e-13 N=8 CM010648.1&NC_038243.2 plus
 56-  0:	rna-gnl|WGS:PSQE|mrna.MtrunA17_Chr1g0203751	rna-XM_003528836.5	 6e-129
 56-  1:	rna-gnl|WGS:PSQE|mrna.MtrunA17_Chr1g0203801	rna-XM_003528838.5	  6e-70
 56-  2:	rna-gnl|WGS:PSQE|mrna.MtrunA17_Chr1g0203891	rna-XM_003528839.5	  2e-34
 56-  3:	rna-gnl|WGS:PSQE|mrna.MtrunA17_Chr1g0204001	rna-XM_003529923.5	  2e-76
 56-  4:	rna-gnl|WGS:PSQE|mrna.MtrunA17_Chr1g0204111	rna-XM_003528846.4	  1e-57
 56-  5:	rna-gnl|WGS:PSQE|mrna.MtrunA17_Chr1g0204181	rna-XM_003528848.5	      0
 56-  6:	rna-gnl|WGS:PSQE|mrna.MtrunA17_Chr1g0204331	rna-XM_003529938.5	 7e-136
 56-  7:	rna-gnl|WGS:PSQE|mrna.MtrunA17_Chr1g0204371	rna-XM_003528876.5	  2e-18
## Alignment 57: score=1053.0 e_value=5.2e-62 N=22 CM010648.1&NC_038243.2 minus
 57-  0:	rna-gnl|WGS:PSQE|mrna.MtrunA17_Chr1g0162391	rna-XM_014777468.2	 3e-166
 57-  1:	rna-gnl|WGS:PSQE|mrna.MtrunA17_Chr1g0162411	rna-XM_003529155.5	 2e-109
 57-  2:	rna-gnl|WGS:PSQE|mrna.MtrunA17_Chr1g0162471	rna-XM_006582795.3	  3e-56
 57-  3:	rna-gnl|WGS:PSQE|mrna.MtrunA17_Chr1g0162551	rna-NM_001364536.1	  2e-15
 57-  4:	rna-gnl|WGS:PSQE|mrna.MtrunA17_Chr1g0162561	rna-XM_003530292.5	      0
 57-  5:	rna-gnl|WGS:PSQE|mrna.MtrunA17_Chr1g0162571	rna-NM_001289366.1	      0
 57-  6:	rna-gnl|WGS:PSQE|mrna.MtrunA17_Chr1g0162621	rna-XM_003530287.5	      0
 57-  7:	rna-gnl|WGS:PSQE|mrna.MtrunA17_Chr1g0162651	rna-XM_003530286.5	 2e-119
 57-  8:	rna-gnl|WGS:PSQE|mrna.MtrunA17_Chr1g0162701	rna-XM_003529148.5	      0
 57-  9:	rna-gnl|WGS:PSQE|mrna.MtrunA17_Chr1g0162711	rna-XM_003529147.5	 1e-166
 57- 10:	rna-gnl|WGS:PSQE|mrna.MtrunA17_Chr1g0162751	rna-XM_003529144.5	      0
 57- 11:	rna-gnl|WGS:PSQE|mrna.MtrunA17_Chr1g0162821	rna-XM_003529142.5	 1e-126
 57- 12:	rna-gnl|WGS:PSQE|mrna.MtrunA17_Chr1g0162841	rna-NM_001253311.1	      0
 57- 13:	rna-gnl|WGS:PSQE|mrna.MtrunA17_Chr1g0162861	rna-XM_003530275.5	      0
 57- 14:	rna-gnl|WGS:PSQE|mrna.MtrunA17_Chr1g0162871	rna-XM_003530274.5	      0
 57- 15:	rna-gnl|WGS:PSQE|mrna.MtrunA17_Chr1g0162901	rna-XM_003530271.5	 1e-168
 57- 16:	rna-gnl|WGS:PSQE|mrna.MtrunA17_Chr1g0162921	rna-XM_006583633.4	      0
 57- 17:	rna-gnl|WGS:PSQE|mrna.MtrunA17_Chr1g0162931	rna-XM_014778057.2	 2e-126
 57- 18:	rna-gnl|WGS:PSQE|mrna.MtrunA17_Chr1g0162971	rna-XM_006583622.4	 3e-139
 57- 19:	rna-gnl|WGS:PSQE|mrna.MtrunA17_Chr1g0163011	rna-XM_003529138.5	      0
 57- 20:	rna-gnl|WGS:PSQE|mrna.MtrunA17_Chr1g0163031	rna-XM_003529137.5	 1e-130
 57- 21:	rna-gnl|WGS:PSQE|mrna.MtrunA17_Chr1g0163041	rna-XM_003530263.5	      0
## Alignment 58: score=336.0 e_value=1.3e-12 N=7 CM010648.1&NC_038243.2 minus
 58-  0:	rna-gnl|WGS:PSQE|mrna.MtrunA17_Chr1g0160291	rna-NM_001249526.2	 8e-100
 58-  1:	rna-gnl|WGS:PSQE|mrna.MtrunA17_Chr1g0160411	rna-NM_001253328.3	  4e-21
 58-  2:	rna-gnl|WGS:PSQE|mrna.MtrunA17_Chr1g0160431	rna-NM_001255328.2	  2e-48
 58-  3:	rna-gnl|WGS:PSQE|mrna.MtrunA17_Chr1g0160461	rna-XM_041016877.1	      0
 58-  4:	rna-gnl|WGS:PSQE|mrna.MtrunA17_Chr1g0160481	rna-XM_003530296.5	 3e-122
 58-  5:	rna-gnl|WGS:PSQE|mrna.MtrunA17_Chr1g0160491	rna-XM_041017005.1	      0
 58-  6:	rna-gnl|WGS:PSQE|mrna.MtrunA17_Chr1g0160501	rna-NM_001250153.1	 7e-119
## Alignment 59: score=304.0 e_value=3.9e-11 N=7 CM010648.1&NC_038243.2 minus
 59-  0:	rna-gnl|WGS:PSQE|mrna.MtrunA17_Chr1g0209591	rna-NM_001254230.2	  2e-24
 59-  1:	rna-gnl|WGS:PSQE|mrna.MtrunA17_Chr1g0209621	rna-XM_003529972.4	  2e-32
 59-  2:	rna-gnl|WGS:PSQE|mrna.MtrunA17_Chr1g0209661	rna-XM_003528903.4	  3e-77
 59-  3:	rna-gnl|WGS:PSQE|mrna.MtrunA17_Chr1g0209721	rna-XM_006583348.3	  4e-15
 59-  4:	rna-gnl|WGS:PSQE|mrna.MtrunA17_Chr1g0209861	rna-NM_001253063.2	  2e-89
 59-  5:	rna-gnl|WGS:PSQE|mrna.MtrunA17_Chr1g0209961	rna-NM_001248070.2	  5e-22
 59-  6:	rna-gnl|WGS:PSQE|mrna.MtrunA17_Chr1g0210111	rna-XM_006583338.3	      0
## Alignment 60: score=258.0 e_value=1.2e-09 N=6 CM010648.1&NC_038243.2 minus
 60-  0:	rna-gnl|WGS:PSQE|mrna.MtrunA17_Chr1g0208791	rna-XM_003528917.5	 4e-170
 60-  1:	rna-gnl|WGS:PSQE|mrna.MtrunA17_Chr1g0208991	rna-XM_003528915.5	      0
 60-  2:	rna-gnl|WGS:PSQE|mrna.MtrunA17_Chr1g0209151	rna-XM_003529992.5	 5e-103
 60-  3:	rna-gnl|WGS:PSQE|mrna.MtrunA17_Chr1g0209171	rna-XM_006583378.4	      0
 60-  4:	rna-gnl|WGS:PSQE|mrna.MtrunA17_Chr1g0209261	rna-XM_003528912.4	  2e-62
 60-  5:	rna-gnl|WGS:PSQE|mrna.MtrunA17_Chr1g0209271	rna-XM_026129202.2	  3e-35
## Alignment 61: score=382.0 e_value=7.2e-19 N=9 CM010648.1&NC_038244.2 plus
 61-  0:	rna-gnl|WGS:PSQE|mrna.MtrunA17_Chr1g0160981	rna-NM_001249819.2	  4e-41
 61-  1:	rna-gnl|WGS:PSQE|mrna.MtrunA17_Chr1g0161131	rna-NM_001249221.2	  4e-96
 61-  2:	rna-gnl|WGS:PSQE|mrna.MtrunA17_Chr1g0161231	rna-XM_003530829.5	      0
 61-  3:	rna-gnl|WGS:PSQE|mrna.MtrunA17_Chr1g0161291	rna-XM_014778690.3	 8e-164
 61-  4:	rna-gnl|WGS:PSQE|mrna.MtrunA17_Chr1g0161301	rna-NM_001367946.1	  9e-86
 61-  5:	rna-gnl|WGS:PSQE|mrna.MtrunA17_Chr1g0161371	rna-XM_003532472.4	      0
 61-  6:	rna-gnl|WGS:PSQE|mrna.MtrunA17_Chr1g0161391	rna-XM_003530851.5	  1e-61
 61-  7:	rna-gnl|WGS:PSQE|mrna.MtrunA17_Chr1g0161601	rna-XM_003530882.5	  1e-22
 61-  8:	rna-gnl|WGS:PSQE|mrna.MtrunA17_Chr1g0161701	rna-XM_003532478.5	      0
## Alignment 62: score=265.0 e_value=2.3e-09 N=6 CM010648.1&NC_038244.2 plus
 62-  0:	rna-gnl|WGS:PSQE|mrna.MtrunA17_Chr1g0209701	rna-XM_006585787.3	  3e-61
 62-  1:	rna-gnl|WGS:PSQE|mrna.MtrunA17_Chr1g0209881	rna-XM_003531878.5	      0
 62-  2:	rna-gnl|WGS:PSQE|mrna.MtrunA17_Chr1g0209891	rna-XM_006585789.4	  5e-57
 62-  3:	rna-gnl|WGS:PSQE|mrna.MtrunA17_Chr1g0209901	rna-XM_003531881.5	      0
 62-  4:	rna-gnl|WGS:PSQE|mrna.MtrunA17_Chr1g0209971	rna-XM_041017642.1	 8e-163
 62-  5:	rna-gnl|WGS:PSQE|mrna.MtrunA17_Chr1g0210031	rna-XM_003556892.5	  4e-42
## Alignment 63: score=2311.0 e_value=1.3e-191 N=51 CM010648.1&NC_038245.2 plus
 63-  0:	rna-gnl|WGS:PSQE|mrna.MtrunA17_Chr1g0202211	rna-XM_006587195.4	  9e-83
 63-  1:	rna-gnl|WGS:PSQE|mrna.MtrunA17_Chr1g0202231	rna-NM_001249780.1	 7e-148
 63-  2:	rna-gnl|WGS:PSQE|mrna.MtrunA17_Chr1g0202291	rna-XM_003533914.5	      0
 63-  3:	rna-gnl|WGS:PSQE|mrna.MtrunA17_Chr1g0202361	rna-XM_003533915.5	 2e-108
 63-  4:	rna-gnl|WGS:PSQE|mrna.MtrunA17_Chr1g0202371	rna-XM_003533916.5	      0
 63-  5:	rna-gnl|WGS:PSQE|mrna.MtrunA17_Chr1g0202441	rna-XM_041004851.1	      0
 63-  6:	rna-gnl|WGS:PSQE|mrna.MtrunA17_Chr1g0202461	rna-XM_003533095.5	  5e-74
 63-  7:	rna-gnl|WGS:PSQE|mrna.MtrunA17_Chr1g0202491	rna-XM_003533099.5	  1e-86
 63-  8:	rna-gnl|WGS:PSQE|mrna.MtrunA17_Chr1g0202501	rna-NM_001248211.2	  2e-35
 63-  9:	rna-gnl|WGS:PSQE|mrna.MtrunA17_Chr1g0202541	rna-XM_003533928.4	  2e-38
 63- 10:	rna-gnl|WGS:PSQE|mrna.MtrunA17_Chr1g0202601	rna-NM_001317687.2	      0
 63- 11:	rna-gnl|WGS:PSQE|mrna.MtrunA17_Chr1g0202621	rna-XM_041005484.1	      0
 63- 12:	rna-gnl|WGS:PSQE|mrna.MtrunA17_Chr1g0202661	rna-NM_001253005.2	 3e-145
 63- 13:	rna-gnl|WGS:PSQE|mrna.MtrunA17_Chr1g0202691	rna-XM_014762120.3	  3e-76
 63- 14:	rna-gnl|WGS:PSQE|mrna.MtrunA17_Chr1g0202701	rna-XM_003533935.5	 5e-111
 63- 15:	rna-gnl|WGS:PSQE|mrna.MtrunA17_Chr1g0202711	rna-XM_014762125.3	      0
 63- 16:	rna-gnl|WGS:PSQE|mrna.MtrunA17_Chr1g0202831	rna-XM_003533942.5	      0
 63- 17:	rna-gnl|WGS:PSQE|mrna.MtrunA17_Chr1g0202891	rna-XM_006587221.4	 6e-160
 63- 18:	rna-gnl|WGS:PSQE|mrna.MtrunA17_Chr1g0202951	rna-XM_006587227.4	 4e-118
 63- 19:	rna-gnl|WGS:PSQE|mrna.MtrunA17_Chr1g0202961	rna-XM_026123758.2	  6e-47
 63- 20:	rna-gnl|WGS:PSQE|mrna.MtrunA17_Chr1g0203081	rna-XM_003533134.5	      0
 63- 21:	rna-gnl|WGS:PSQE|mrna.MtrunA17_Chr1g0203111	rna-XM_014762141.3	  1e-16
 63- 22:	rna-gnl|WGS:PSQE|mrna.MtrunA17_Chr1g0203141	rna-XM_003533138.3	      0
 63- 23:	rna-gnl|WGS:PSQE|mrna.MtrunA17_Chr1g0203171	rna-XM_006587251.4	  7e-96
 63- 24:	rna-gnl|WGS:PSQE|mrna.MtrunA17_Chr1g0203261	rna-XM_003533954.5	  4e-26
 63- 25:	rna-gnl|WGS:PSQE|mrna.MtrunA17_Chr1g0203441	rna-XM_006587253.4	 6e-125
 63- 26:	rna-gnl|WGS:PSQE|mrna.MtrunA17_Chr1g0203511	rna-XM_006587260.4	 6e-101
 63- 27:	rna-gnl|WGS:PSQE|mrna.MtrunA17_Chr1g0203541	rna-NM_001317642.2	  7e-33
 63- 28:	rna-gnl|WGS:PSQE|mrna.MtrunA17_Chr1g0203551	rna-NM_001363370.1	  3e-50
 63- 29:	rna-gnl|WGS:PSQE|mrna.MtrunA17_Chr1g0203601	rna-NM_001317454.2	 2e-114
 63- 30:	rna-gnl|WGS:PSQE|mrna.MtrunA17_Chr1g0203651	rna-XM_003533961.5	      0
 63- 31:	rna-gnl|WGS:PSQE|mrna.MtrunA17_Chr1g0203681	rna-NM_001255071.2	 3e-136
 63- 32:	rna-gnl|WGS:PSQE|mrna.MtrunA17_Chr1g0203711	rna-XM_003533167.4	 4e-160
 63- 33:	rna-gnl|WGS:PSQE|mrna.MtrunA17_Chr1g0203731	rna-XM_003533168.5	  2e-26
 63- 34:	rna-gnl|WGS:PSQE|mrna.MtrunA17_Chr1g0203741	rna-XM_003533169.5	      0
 63- 35:	rna-gnl|WGS:PSQE|mrna.MtrunA17_Chr1g0203751	rna-XM_006587292.3	 6e-161
 63- 36:	rna-gnl|WGS:PSQE|mrna.MtrunA17_Chr1g0203771	rna-XM_003533181.4	 3e-136
 63- 37:	rna-gnl|WGS:PSQE|mrna.MtrunA17_Chr1g0203791	rna-XM_006587296.4	      0
 63- 38:	rna-gnl|WGS:PSQE|mrna.MtrunA17_Chr1g0203861	rna-NM_001248578.2	  3e-78
 63- 39:	rna-gnl|WGS:PSQE|mrna.MtrunA17_Chr1g0203891	rna-XM_014761696.1	  5e-36
 63- 40:	rna-gnl|WGS:PSQE|mrna.MtrunA17_Chr1g0203981	rna-XM_003533187.5	      0
 63- 41:	rna-gnl|WGS:PSQE|mrna.MtrunA17_Chr1g0204011	rna-XM_003533189.5	      0
 63- 42:	rna-gnl|WGS:PSQE|mrna.MtrunA17_Chr1g0204071	rna-XM_006587297.4	 4e-142
 63- 43:	rna-gnl|WGS:PSQE|mrna.MtrunA17_Chr1g0204101	rna-XM_003533975.5	      0
 63- 44:	rna-gnl|WGS:PSQE|mrna.MtrunA17_Chr1g0204111	rna-XM_006587302.4	  8e-92
 63- 45:	rna-gnl|WGS:PSQE|mrna.MtrunA17_Chr1g0204181	rna-NM_001371636.1	      0
 63- 46:	rna-gnl|WGS:PSQE|mrna.MtrunA17_Chr1g0204201	rna-XM_003533978.5	 4e-126
 63- 47:	rna-gnl|WGS:PSQE|mrna.MtrunA17_Chr1g0204221	rna-XM_026123926.2	  3e-60
 63- 48:	rna-gnl|WGS:PSQE|mrna.MtrunA17_Chr1g0204321	rna-XM_006587310.4	      0
 63- 49:	rna-gnl|WGS:PSQE|mrna.MtrunA17_Chr1g0204401	rna-NM_001249666.3	  5e-84
 63- 50:	rna-gnl|WGS:PSQE|mrna.MtrunA17_Chr1g0204461	rna-XM_006587316.4	      0
## Alignment 64: score=1097.0 e_value=8.8e-65 N=23 CM010648.1&NC_038245.2 plus
 64-  0:	rna-gnl|WGS:PSQE|mrna.MtrunA17_Chr1g0164671	rna-XM_003533646.1	 3e-118
 64-  1:	rna-gnl|WGS:PSQE|mrna.MtrunA17_Chr1g0164681	rna-XM_003534631.5	 4e-121
 64-  2:	rna-gnl|WGS:PSQE|mrna.MtrunA17_Chr1g0164721	rna-XM_003534632.5	      0
 64-  3:	rna-gnl|WGS:PSQE|mrna.MtrunA17_Chr1g0164731	rna-XM_041005237.1	      0
 64-  4:	rna-gnl|WGS:PSQE|mrna.MtrunA17_Chr1g0164791	rna-XM_041005243.1	  6e-97
 64-  5:	rna-gnl|WGS:PSQE|mrna.MtrunA17_Chr1g0164801	rna-XM_014762489.3	 7e-125
 64-  6:	rna-gnl|WGS:PSQE|mrna.MtrunA17_Chr1g0164831	rna-NM_001370930.1	      0
 64-  7:	rna-gnl|WGS:PSQE|mrna.MtrunA17_Chr1g0164841	rna-XM_041005246.1	  3e-26
 64-  8:	rna-gnl|WGS:PSQE|mrna.MtrunA17_Chr1g0164851	rna-XM_003533649.4	      0
 64-  9:	rna-gnl|WGS:PSQE|mrna.MtrunA17_Chr1g0164881	rna-XM_026123888.2	  1e-92
 64- 10:	rna-gnl|WGS:PSQE|mrna.MtrunA17_Chr1g0164891	rna-XM_003534637.5	 5e-176
 64- 11:	rna-gnl|WGS:PSQE|mrna.MtrunA17_Chr1g0164931	rna-XM_006587903.4	      0
 64- 12:	rna-gnl|WGS:PSQE|mrna.MtrunA17_Chr1g0164961	rna-XM_003533654.4	      0
 64- 13:	rna-gnl|WGS:PSQE|mrna.MtrunA17_Chr1g0164981	rna-XM_003534639.5	      0
 64- 14:	rna-gnl|WGS:PSQE|mrna.MtrunA17_Chr1g0165011	rna-XM_041005247.1	      0
 64- 15:	rna-gnl|WGS:PSQE|mrna.MtrunA17_Chr1g0165031	rna-XM_003556923.4	      0
 64- 16:	rna-gnl|WGS:PSQE|mrna.MtrunA17_Chr1g0165131	rna-XM_041005249.1	      0
 64- 17:	rna-gnl|WGS:PSQE|mrna.MtrunA17_Chr1g0165201	rna-XM_041005250.1	      0
 64- 18:	rna-gnl|WGS:PSQE|mrna.MtrunA17_Chr1g0165251	rna-NM_001252733.2	      0
 64- 19:	rna-gnl|WGS:PSQE|mrna.MtrunA17_Chr1g0165341	rna-XM_041004818.1	      0
 64- 20:	rna-gnl|WGS:PSQE|mrna.MtrunA17_Chr1g0165351	rna-XM_003556920.5	      0
 64- 21:	rna-gnl|WGS:PSQE|mrna.MtrunA17_Chr1g0165431	rna-XM_003556919.5	 1e-158
 64- 22:	rna-gnl|WGS:PSQE|mrna.MtrunA17_Chr1g0165451	rna-XM_003556925.5	      0
## Alignment 65: score=635.0 e_value=1.6e-34 N=14 CM010648.1&NC_038245.2 plus
 65-  0:	rna-gnl|WGS:PSQE|mrna.MtrunA17_Chr1g0188211	rna-XM_006587320.4	 4e-123
 65-  1:	rna-gnl|WGS:PSQE|mrna.MtrunA17_Chr1g0188221	rna-NM_001255359.2	      0
 65-  2:	rna-gnl|WGS:PSQE|mrna.MtrunA17_Chr1g0188241	rna-XM_003533998.4	 5e-110
 65-  3:	rna-gnl|WGS:PSQE|mrna.MtrunA17_Chr1g0188431	rna-XM_003534005.5	      0
 65-  4:	rna-gnl|WGS:PSQE|mrna.MtrunA17_Chr1g0188451	rna-NM_001255757.2	 6e-164
 65-  5:	rna-gnl|WGS:PSQE|mrna.MtrunA17_Chr1g0188471	rna-XM_006587332.3	      0
 65-  6:	rna-gnl|WGS:PSQE|mrna.MtrunA17_Chr1g0188491	rna-XM_003534010.3	  2e-30
 65-  7:	rna-gnl|WGS:PSQE|mrna.MtrunA17_Chr1g0188541	rna-XM_041004957.1	 4e-142
 65-  8:	rna-gnl|WGS:PSQE|mrna.MtrunA17_Chr1g0188581	rna-XM_003534018.5	 2e-137
 65-  9:	rna-gnl|WGS:PSQE|mrna.MtrunA17_Chr1g0188731	rna-XM_006587342.4	 1e-117
 65- 10:	rna-gnl|WGS:PSQE|mrna.MtrunA17_Chr1g0188741	rna-XM_006587344.4	      0
 65- 11:	rna-gnl|WGS:PSQE|mrna.MtrunA17_Chr1g0188751	rna-NM_001248093.1	      0
 65- 12:	rna-gnl|WGS:PSQE|mrna.MtrunA17_Chr1g0188771	rna-XM_003534021.5	 2e-147
 65- 13:	rna-gnl|WGS:PSQE|mrna.MtrunA17_Chr1g0188821	rna-XM_003534027.5	      0
## Alignment 66: score=405.0 e_value=2e-18 N=9 CM010648.1&NC_038245.2 plus
 66-  0:	rna-gnl|WGS:PSQE|mrna.MtrunA17_Chr1g0163291	rna-XM_026123885.2	      0
 66-  1:	rna-gnl|WGS:PSQE|mrna.MtrunA17_Chr1g0163301	rna-XM_041005218.1	 5e-140
 66-  2:	rna-gnl|WGS:PSQE|mrna.MtrunA17_Chr1g0163311	rna-XM_003533635.5	      0
 66-  3:	rna-gnl|WGS:PSQE|mrna.MtrunA17_Chr1g0163521	rna-XM_041005227.1	      0
 66-  4:	rna-gnl|WGS:PSQE|mrna.MtrunA17_Chr1g0163531	rna-XM_003534623.5	  3e-29
 66-  5:	rna-gnl|WGS:PSQE|mrna.MtrunA17_Chr1g0163571	rna-XM_003533638.4	      0
 66-  6:	rna-gnl|WGS:PSQE|mrna.MtrunA17_Chr1g0163591	rna-XM_014762475.3	 1e-156
 66-  7:	rna-gnl|WGS:PSQE|mrna.MtrunA17_Chr1g0163601	rna-XM_006586598.4	      0
 66-  8:	rna-gnl|WGS:PSQE|mrna.MtrunA17_Chr1g0163811	rna-XM_003533640.5	  2e-87
## Alignment 67: score=383.0 e_value=2.5e-13 N=8 CM010648.1&NC_038245.2 plus
 67-  0:	rna-gnl|WGS:PSQE|mrna.MtrunA17_Chr1g0164131	rna-XM_003533640.5	      0
 67-  1:	rna-gnl|WGS:PSQE|mrna.MtrunA17_Chr1g0164171	rna-XM_003533641.4	      0
 67-  2:	rna-gnl|WGS:PSQE|mrna.MtrunA17_Chr1g0164221	rna-NM_001361241.1	 2e-176
 67-  3:	rna-gnl|WGS:PSQE|mrna.MtrunA17_Chr1g0164241	rna-XM_006587895.4	  5e-46
 67-  4:	rna-gnl|WGS:PSQE|mrna.MtrunA17_Chr1g0164301	rna-XM_003534627.5	  4e-80
 67-  5:	rna-gnl|WGS:PSQE|mrna.MtrunA17_Chr1g0164321	rna-XM_003533644.5	      0
 67-  6:	rna-gnl|WGS:PSQE|mrna.MtrunA17_Chr1g0164371	rna-XM_003534630.5	      0
 67-  7:	rna-gnl|WGS:PSQE|mrna.MtrunA17_Chr1g0164381	rna-XM_006587897.4	      0
## Alignment 68: score=308.0 e_value=2.1e-11 N=7 CM010648.1&NC_038245.2 plus
 68-  0:	rna-gnl|WGS:PSQE|mrna.MtrunA17_Chr1g0160801	rna-NM_001249235.1	  1e-29
 68-  1:	rna-gnl|WGS:PSQE|mrna.MtrunA17_Chr1g0160841	rna-XM_006587186.4	      0
 68-  2:	rna-gnl|WGS:PSQE|mrna.MtrunA17_Chr1g0160901	rna-XM_041005478.1	  6e-44
 68-  3:	rna-gnl|WGS:PSQE|mrna.MtrunA17_Chr1g0160921	rna-NM_001250645.1	      0
 68-  4:	rna-gnl|WGS:PSQE|mrna.MtrunA17_Chr1g0161021	rna-XM_003533906.5	      0
 68-  5:	rna-gnl|WGS:PSQE|mrna.MtrunA17_Chr1g0161031	rna-XM_003533907.4	 7e-110
 68-  6:	rna-gnl|WGS:PSQE|mrna.MtrunA17_Chr1g0161051	rna-NM_001253231.1	 2e-113
## Alignment 69: score=1621.0 e_value=1.1e-118 N=34 CM010648.1&NC_038245.2 minus
 69-  0:	rna-gnl|WGS:PSQE|mrna.MtrunA17_Chr1g0175021	rna-XM_003551373.5	  5e-71
 69-  1:	rna-gnl|WGS:PSQE|mrna.MtrunA17_Chr1g0175071	rna-XM_006587152.4	  3e-37
 69-  2:	rna-gnl|WGS:PSQE|mrna.MtrunA17_Chr1g0175131	rna-NM_001250767.2	  5e-57
 69-  3:	rna-gnl|WGS:PSQE|mrna.MtrunA17_Chr1g0175141	rna-XM_003533875.5	      0
 69-  4:	rna-gnl|WGS:PSQE|mrna.MtrunA17_Chr1g0175161	rna-XM_003535079.5	 8e-148
 69-  5:	rna-gnl|WGS:PSQE|mrna.MtrunA17_Chr1g0175191	rna-XM_006587149.4	      0
 69-  6:	rna-gnl|WGS:PSQE|mrna.MtrunA17_Chr1g0175211	rna-XM_003533874.4	  7e-35
 69-  7:	rna-gnl|WGS:PSQE|mrna.MtrunA17_Chr1g0175301	rna-XM_014762092.3	      0
 69-  8:	rna-gnl|WGS:PSQE|mrna.MtrunA17_Chr1g0175311	rna-NM_001317516.1	  6e-26
 69-  9:	rna-gnl|WGS:PSQE|mrna.MtrunA17_Chr1g0175321	rna-NM_001255190.1	 2e-159
 69- 10:	rna-gnl|WGS:PSQE|mrna.MtrunA17_Chr1g0175381	rna-XM_003533868.5	      0
 69- 11:	rna-gnl|WGS:PSQE|mrna.MtrunA17_Chr1g0175391	rna-XM_003533867.4	      0
 69- 12:	rna-gnl|WGS:PSQE|mrna.MtrunA17_Chr1g0175411	rna-XM_006587142.4	      0
 69- 13:	rna-gnl|WGS:PSQE|mrna.MtrunA17_Chr1g0175521	rna-XM_006587141.3	  5e-98
 69- 14:	rna-gnl|WGS:PSQE|mrna.MtrunA17_Chr1g0175561	rna-XM_003535068.4	      0
 69- 15:	rna-gnl|WGS:PSQE|mrna.MtrunA17_Chr1g0175651	rna-XM_003533864.5	 3e-146
 69- 16:	rna-gnl|WGS:PSQE|mrna.MtrunA17_Chr1g0175671	rna-XM_003535067.5	      0
 69- 17:	rna-gnl|WGS:PSQE|mrna.MtrunA17_Chr1g0175701	rna-XM_014762083.3	      0
 69- 18:	rna-gnl|WGS:PSQE|mrna.MtrunA17_Chr1g0175731	rna-XM_006587139.3	      0
 69- 19:	rna-gnl|WGS:PSQE|mrna.MtrunA17_Chr1g0175741	rna-XM_014762082.3	      0
 69- 20:	rna-gnl|WGS:PSQE|mrna.MtrunA17_Chr1g0175851	rna-XM_006587129.4	  2e-84
 69- 21:	rna-gnl|WGS:PSQE|mrna.MtrunA17_Chr1g0175861	rna-XM_026123734.2	  3e-91
 69- 22:	rna-gnl|WGS:PSQE|mrna.MtrunA17_Chr1g0176001	rna-XM_003533860.5	      0
 69- 23:	rna-gnl|WGS:PSQE|mrna.MtrunA17_Chr1g0176031	rna-XM_003533859.5	      0
 69- 24:	rna-gnl|WGS:PSQE|mrna.MtrunA17_Chr1g0176041	rna-XM_003533858.5	      0
 69- 25:	rna-gnl|WGS:PSQE|mrna.MtrunA17_Chr1g0176051	rna-XM_003535054.5	  9e-21
 69- 26:	rna-gnl|WGS:PSQE|mrna.MtrunA17_Chr1g0176091	rna-XM_006587119.4	 7e-125
 69- 27:	rna-gnl|WGS:PSQE|mrna.MtrunA17_Chr1g0176101	rna-XM_006587115.4	      0
 69- 28:	rna-gnl|WGS:PSQE|mrna.MtrunA17_Chr1g0176111	rna-XM_006586648.4	  2e-34
 69- 29:	rna-gnl|WGS:PSQE|mrna.MtrunA17_Chr1g0176181	rna-XM_006587112.4	      0
 69- 30:	rna-gnl|WGS:PSQE|mrna.MtrunA17_Chr1g0176231	rna-XM_003535044.5	      0
 69- 31:	rna-gnl|WGS:PSQE|mrna.MtrunA17_Chr1g0176251	rna-XM_014761623.3	      0
 69- 32:	rna-gnl|WGS:PSQE|mrna.MtrunA17_Chr1g0176261	rna-NM_001289371.2	 1e-134
 69- 33:	rna-gnl|WGS:PSQE|mrna.MtrunA17_Chr1g0176271	rna-XM_003533852.5	 5e-132
## Alignment 70: score=530.0 e_value=1.2e-24 N=11 CM010648.1&NC_038245.2 minus
 70-  0:	rna-gnl|WGS:PSQE|mrna.MtrunA17_Chr1g0160201	rna-XM_003533899.4	  2e-88
 70-  1:	rna-gnl|WGS:PSQE|mrna.MtrunA17_Chr1g0160211	rna-XM_003533061.5	      0
 70-  2:	rna-gnl|WGS:PSQE|mrna.MtrunA17_Chr1g0160231	rna-XM_003533059.4	      0
 70-  3:	rna-gnl|WGS:PSQE|mrna.MtrunA17_Chr1g0160291	rna-NM_001249536.1	  1e-80
 70-  4:	rna-gnl|WGS:PSQE|mrna.MtrunA17_Chr1g0160301	rna-XM_003533897.5	      0
 70-  5:	rna-gnl|WGS:PSQE|mrna.MtrunA17_Chr1g0160321	rna-XM_003533896.5	 1e-174
 70-  6:	rna-gnl|WGS:PSQE|mrna.MtrunA17_Chr1g0160351	rna-NM_001249235.1	  2e-44
 70-  7:	rna-gnl|WGS:PSQE|mrna.MtrunA17_Chr1g0160431	rna-XM_003533895.4	  5e-50
 70-  8:	rna-gnl|WGS:PSQE|mrna.MtrunA17_Chr1g0160461	rna-NM_001280570.1	      0
 70-  9:	rna-gnl|WGS:PSQE|mrna.MtrunA17_Chr1g0160501	rna-XM_003533890.5	 5e-118
 70- 10:	rna-gnl|WGS:PSQE|mrna.MtrunA17_Chr1g0160511	rna-XM_003533889.5	      0
## Alignment 71: score=268.0 e_value=6.1e-11 N=7 CM010648.1&NC_038245.2 minus
 71-  0:	rna-gnl|WGS:PSQE|mrna.MtrunA17_Chr1g0191941	rna-XM_014761906.2	 1e-123
 71-  1:	rna-gnl|WGS:PSQE|mrna.MtrunA17_Chr1g0192161	rna-NM_001250890.2	  4e-61
 71-  2:	rna-gnl|WGS:PSQE|mrna.MtrunA17_Chr1g0192401	rna-XM_003534784.4	      0
 71-  3:	rna-gnl|WGS:PSQE|mrna.MtrunA17_Chr1g0192501	rna-NM_001251009.1	  6e-21
 71-  4:	rna-gnl|WGS:PSQE|mrna.MtrunA17_Chr1g0192581	rna-XM_006586841.4	  4e-61
 71-  5:	rna-gnl|WGS:PSQE|mrna.MtrunA17_Chr1g0192611	rna-XM_003533164.5	  7e-37
 71-  6:	rna-gnl|WGS:PSQE|mrna.MtrunA17_Chr1g0192781	rna-NM_001317708.2	 4e-135
## Alignment 72: score=33609.0 e_value=0 N=692 CM010648.1&NC_038246.2 plus
 72-  0:	rna-gnl|WGS:PSQE|mrna.MtrunA17_Chr1g0196621	rna-XM_006589265.4	  2e-84
 72-  1:	rna-gnl|WGS:PSQE|mrna.MtrunA17_Chr1g0196631	rna-XM_003535417.5	      0
 72-  2:	rna-gnl|WGS:PSQE|mrna.MtrunA17_Chr1g0196651	rna-XM_006589267.4	      0
 72-  3:	rna-gnl|WGS:PSQE|mrna.MtrunA17_Chr1g0196661	rna-NM_001304515.1	 2e-108
 72-  4:	rna-gnl|WGS:PSQE|mrna.MtrunA17_Chr1g0196731	rna-XM_041005828.1	      0
 72-  5:	rna-gnl|WGS:PSQE|mrna.MtrunA17_Chr1g0196741	rna-XM_003535420.5	      0
 72-  6:	rna-gnl|WGS:PSQE|mrna.MtrunA17_Chr1g0196751	rna-XM_003536222.5	      0
 72-  7:	rna-gnl|WGS:PSQE|mrna.MtrunA17_Chr1g0196781	rna-XM_014763282.3	 6e-116
 72-  8:	rna-gnl|WGS:PSQE|mrna.MtrunA17_Chr1g0196801	rna-NM_001248400.1	  2e-92
 72-  9:	rna-gnl|WGS:PSQE|mrna.MtrunA17_Chr1g0196811	rna-XM_003535422.4	  3e-67
 72- 10:	rna-gnl|WGS:PSQE|mrna.MtrunA17_Chr1g0196821	rna-XM_006589274.3	 8e-134
 72- 11:	rna-gnl|WGS:PSQE|mrna.MtrunA17_Chr1g0196841	rna-NM_001250553.3	  6e-65
 72- 12:	rna-gnl|WGS:PSQE|mrna.MtrunA17_Chr1g0196851	rna-NM_001288595.2	      0
 72- 13:	rna-gnl|WGS:PSQE|mrna.MtrunA17_Chr1g0196871	rna-NM_001248324.3	  7e-43
 72- 14:	rna-gnl|WGS:PSQE|mrna.MtrunA17_Chr1g0196891	rna-XM_003536226.5	      0
 72- 15:	rna-gnl|WGS:PSQE|mrna.MtrunA17_Chr1g0196901	rna-XM_003536227.5	      0
 72- 16:	rna-gnl|WGS:PSQE|mrna.MtrunA17_Chr1g0196911	rna-XM_014763287.2	      0
 72- 17:	rna-gnl|WGS:PSQE|mrna.MtrunA17_Chr1g0196921	rna-XM_006588366.3	      0
 72- 18:	rna-gnl|WGS:PSQE|mrna.MtrunA17_Chr1g0196931	rna-XM_006589278.4	      0
 72- 19:	rna-gnl|WGS:PSQE|mrna.MtrunA17_Chr1g0196951	rna-XM_003536230.4	  2e-76
 72- 20:	rna-gnl|WGS:PSQE|mrna.MtrunA17_Chr1g0196971	rna-XM_003555435.4	 5e-161
 72- 21:	rna-gnl|WGS:PSQE|mrna.MtrunA17_Chr1g0196991	rna-XM_006606860.2	  2e-26
 72- 22:	rna-gnl|WGS:PSQE|mrna.MtrunA17_Chr1g0197011	rna-XM_006606859.4	  7e-57
 72- 23:	rna-gnl|WGS:PSQE|mrna.MtrunA17_Chr1g0197041	rna-NM_001251507.2	 6e-150
 72- 24:	rna-gnl|WGS:PSQE|mrna.MtrunA17_Chr1g0197051	rna-XM_003535429.5	      0
 72- 25:	rna-gnl|WGS:PSQE|mrna.MtrunA17_Chr1g0197071	rna-XM_003535430.5	      0
 72- 26:	rna-gnl|WGS:PSQE|mrna.MtrunA17_Chr1g0197081	rna-NM_001251637.2	 9e-121
 72- 27:	rna-gnl|WGS:PSQE|mrna.MtrunA17_Chr1g0197101	rna-XM_006589283.4	      0
 72- 28:	rna-gnl|WGS:PSQE|mrna.MtrunA17_Chr1g0197111	rna-XM_041005831.1	 4e-107
 72- 29:	rna-gnl|WGS:PSQE|mrna.MtrunA17_Chr1g0197121	rna-XM_006589284.4	      0
 72- 30:	rna-gnl|WGS:PSQE|mrna.MtrunA17_Chr1g0197141	rna-XM_006589285.4	 7e-114
 72- 31:	rna-gnl|WGS:PSQE|mrna.MtrunA17_Chr1g0197151	rna-NM_001250699.2	  7e-93
 72- 32:	rna-gnl|WGS:PSQE|mrna.MtrunA17_Chr1g0197171	rna-NM_001253220.3	 2e-164
 72- 33:	rna-gnl|WGS:PSQE|mrna.MtrunA17_Chr1g0197181	rna-XM_006589287.4	      0
 72- 34:	rna-gnl|WGS:PSQE|mrna.MtrunA17_Chr1g0197211	rna-XM_003535432.4	 2e-119
 72- 35:	rna-gnl|WGS:PSQE|mrna.MtrunA17_Chr1g0197251	rna-XM_003536235.4	      0
 72- 36:	rna-gnl|WGS:PSQE|mrna.MtrunA17_Chr1g0197271	rna-XM_003536236.5	  8e-63
 72- 37:	rna-gnl|WGS:PSQE|mrna.MtrunA17_Chr1g0197281	rna-XM_006589288.4	 5e-129
 72- 38:	rna-gnl|WGS:PSQE|mrna.MtrunA17_Chr1g0197301	rna-XM_003535434.5	      0
 72- 39:	rna-gnl|WGS:PSQE|mrna.MtrunA17_Chr1g0197331	rna-XM_003536237.5	 3e-134
 72- 40:	rna-gnl|WGS:PSQE|mrna.MtrunA17_Chr1g0197351	rna-XM_003536238.5	      0
 72- 41:	rna-gnl|WGS:PSQE|mrna.MtrunA17_Chr1g0197371	rna-XM_003536239.5	      0
 72- 42:	rna-gnl|WGS:PSQE|mrna.MtrunA17_Chr1g0197391	rna-XM_041005834.1	      0
 72- 43:	rna-gnl|WGS:PSQE|mrna.MtrunA17_Chr1g0197401	rna-XM_026124144.2	      0
 72- 44:	rna-gnl|WGS:PSQE|mrna.MtrunA17_Chr1g0197411	rna-XM_003535436.5	      0
 72- 45:	rna-gnl|WGS:PSQE|mrna.MtrunA17_Chr1g0197441	rna-XM_003536241.5	      0
 72- 46:	rna-gnl|WGS:PSQE|mrna.MtrunA17_Chr1g0197451	rna-NM_001248992.3	  3e-82
 72- 47:	rna-gnl|WGS:PSQE|mrna.MtrunA17_Chr1g0197481	rna-XM_003536242.5	      0
 72- 48:	rna-gnl|WGS:PSQE|mrna.MtrunA17_Chr1g0197491	rna-XM_006590124.3	      0
 72- 49:	rna-gnl|WGS:PSQE|mrna.MtrunA17_Chr1g0197501	rna-NM_001248494.2	  3e-57
 72- 50:	rna-gnl|WGS:PSQE|mrna.MtrunA17_Chr1g0197551	rna-XM_003536243.5	      0
 72- 51:	rna-gnl|WGS:PSQE|mrna.MtrunA17_Chr1g0197561	rna-XM_003536245.4	  7e-36
 72- 52:	rna-gnl|WGS:PSQE|mrna.MtrunA17_Chr1g0197601	rna-XM_006589295.3	 2e-158
 72- 53:	rna-gnl|WGS:PSQE|mrna.MtrunA17_Chr1g0197621	rna-XM_003535441.5	      0
 72- 54:	rna-gnl|WGS:PSQE|mrna.MtrunA17_Chr1g0197631	rna-XM_041005837.1	      0
 72- 55:	rna-gnl|WGS:PSQE|mrna.MtrunA17_Chr1g0197641	rna-XM_003536248.5	      0
 72- 56:	rna-gnl|WGS:PSQE|mrna.MtrunA17_Chr1g0197651	rna-XM_003536247.4	      0
 72- 57:	rna-gnl|WGS:PSQE|mrna.MtrunA17_Chr1g0197691	rna-XM_006590126.4	  6e-97
 72- 58:	rna-gnl|WGS:PSQE|mrna.MtrunA17_Chr1g0197711	rna-NM_001252846.2	 4e-157
 72- 59:	rna-gnl|WGS:PSQE|mrna.MtrunA17_Chr1g0197721	rna-XM_003536250.5	      0
 72- 60:	rna-gnl|WGS:PSQE|mrna.MtrunA17_Chr1g0197731	rna-XM_003536251.5	      0
 72- 61:	rna-gnl|WGS:PSQE|mrna.MtrunA17_Chr1g0197851	rna-NM_001289248.2	      0
 72- 62:	rna-gnl|WGS:PSQE|mrna.MtrunA17_Chr1g0197901	rna-XM_041005839.1	      0
 72- 63:	rna-gnl|WGS:PSQE|mrna.MtrunA17_Chr1g0197911	rna-XM_003536253.5	      0
 72- 64:	rna-gnl|WGS:PSQE|mrna.MtrunA17_Chr1g0198031	rna-XM_041005841.1	      0
 72- 65:	rna-gnl|WGS:PSQE|mrna.MtrunA17_Chr1g0198041	rna-XM_003535445.5	      0
 72- 66:	rna-gnl|WGS:PSQE|mrna.MtrunA17_Chr1g0198051	rna-XM_006589307.4	  3e-25
 72- 67:	rna-gnl|WGS:PSQE|mrna.MtrunA17_Chr1g0198081	rna-XM_003536257.4	      0
 72- 68:	rna-gnl|WGS:PSQE|mrna.MtrunA17_Chr1g0198111	rna-XM_003535446.5	      0
 72- 69:	rna-gnl|WGS:PSQE|mrna.MtrunA17_Chr1g0198121	rna-XM_003535448.4	      0
 72- 70:	rna-gnl|WGS:PSQE|mrna.MtrunA17_Chr1g0198131	rna-XM_003536258.5	 9e-136
 72- 71:	rna-gnl|WGS:PSQE|mrna.MtrunA17_Chr1g0198151	rna-XM_014763298.3	      0
 72- 72:	rna-gnl|WGS:PSQE|mrna.MtrunA17_Chr1g0198171	rna-XM_003535450.5	      0
 72- 73:	rna-gnl|WGS:PSQE|mrna.MtrunA17_Chr1g0198191	rna-XM_003536259.5	      0
 72- 74:	rna-gnl|WGS:PSQE|mrna.MtrunA17_Chr1g0198201	rna-XM_003535452.5	 3e-133
 72- 75:	rna-gnl|WGS:PSQE|mrna.MtrunA17_Chr1g0198211	rna-XM_014763300.3	      0
 72- 76:	rna-gnl|WGS:PSQE|mrna.MtrunA17_Chr1g0198271	rna-NM_001254338.3	 4e-100
 72- 77:	rna-gnl|WGS:PSQE|mrna.MtrunA17_Chr1g0198281	rna-XM_003535453.5	      0
 72- 78:	rna-gnl|WGS:PSQE|mrna.MtrunA17_Chr1g0198291	rna-XM_014762768.2	      0
 72- 79:	rna-gnl|WGS:PSQE|mrna.MtrunA17_Chr1g0198341	rna-XM_003536270.4	  5e-42
 72- 80:	rna-gnl|WGS:PSQE|mrna.MtrunA17_Chr1g0198351	rna-XM_003535460.4	 4e-176
 72- 81:	rna-gnl|WGS:PSQE|mrna.MtrunA17_Chr1g0198441	rna-XM_003535458.5	      0
 72- 82:	rna-gnl|WGS:PSQE|mrna.MtrunA17_Chr1g0198461	rna-XM_003536267.5	      0
 72- 83:	rna-gnl|WGS:PSQE|mrna.MtrunA17_Chr1g0198531	rna-XM_003536266.4	      0
 72- 84:	rna-gnl|WGS:PSQE|mrna.MtrunA17_Chr1g0198601	rna-XM_003536265.5	 1e-157
 72- 85:	rna-gnl|WGS:PSQE|mrna.MtrunA17_Chr1g0198651	rna-XM_003535456.4	 7e-120
 72- 86:	rna-gnl|WGS:PSQE|mrna.MtrunA17_Chr1g0198661	rna-NM_001250671.1	      0
 72- 87:	rna-gnl|WGS:PSQE|mrna.MtrunA17_Chr1g0198731	rna-XM_006589317.3	  2e-18
 72- 88:	rna-gnl|WGS:PSQE|mrna.MtrunA17_Chr1g0198741	rna-XM_003535455.5	  2e-97
 72- 89:	rna-gnl|WGS:PSQE|mrna.MtrunA17_Chr1g0198771	rna-XM_003536262.5	      0
 72- 90:	rna-gnl|WGS:PSQE|mrna.MtrunA17_Chr1g0198781	rna-XM_006589314.4	      0
 72- 91:	rna-gnl|WGS:PSQE|mrna.MtrunA17_Chr1g0198801	rna-XM_006589322.4	 4e-138
 72- 92:	rna-gnl|WGS:PSQE|mrna.MtrunA17_Chr1g0198881	rna-XM_003536273.5	      0
 72- 93:	rna-gnl|WGS:PSQE|mrna.MtrunA17_Chr1g0198891	rna-XM_041005853.1	  1e-35
 72- 94:	rna-gnl|WGS:PSQE|mrna.MtrunA17_Chr1g0198921	rna-NM_001250449.2	      0
 72- 95:	rna-gnl|WGS:PSQE|mrna.MtrunA17_Chr1g0198931	rna-XM_006589331.4	      0
 72- 96:	rna-gnl|WGS:PSQE|mrna.MtrunA17_Chr1g0198951	rna-NM_001364657.1	  2e-11
 72- 97:	rna-gnl|WGS:PSQE|mrna.MtrunA17_Chr1g0199041	rna-NM_001251176.1	 5e-102
 72- 98:	rna-gnl|WGS:PSQE|mrna.MtrunA17_Chr1g0199051	rna-XM_041005854.1	  1e-70
 72- 99:	rna-gnl|WGS:PSQE|mrna.MtrunA17_Chr1g0199071	rna-NM_001252757.3	 4e-147
 72-100:	rna-gnl|WGS:PSQE|mrna.MtrunA17_Chr1g0199091	rna-XM_041005856.1	      0
 72-101:	rna-gnl|WGS:PSQE|mrna.MtrunA17_Chr1g0199101	rna-XM_006589334.4	      0
 72-102:	rna-gnl|WGS:PSQE|mrna.MtrunA17_Chr1g0199131	rna-NM_001249959.1	      0
 72-103:	rna-gnl|WGS:PSQE|mrna.MtrunA17_Chr1g0199151	rna-XM_003536280.5	  3e-36
 72-104:	rna-gnl|WGS:PSQE|mrna.MtrunA17_Chr1g0199171	rna-XM_003536282.5	      0
 72-105:	rna-gnl|WGS:PSQE|mrna.MtrunA17_Chr1g0199181	rna-NM_001255392.2	  5e-96
 72-106:	rna-gnl|WGS:PSQE|mrna.MtrunA17_Chr1g0199191	rna-XM_006589336.3	      0
 72-107:	rna-gnl|WGS:PSQE|mrna.MtrunA17_Chr1g0199211	rna-XM_006589339.4	 6e-132
 72-108:	rna-gnl|WGS:PSQE|mrna.MtrunA17_Chr1g0199221	rna-XM_003535470.5	      0
 72-109:	rna-gnl|WGS:PSQE|mrna.MtrunA17_Chr1g0199231	rna-XM_006589341.4	      0
 72-110:	rna-gnl|WGS:PSQE|mrna.MtrunA17_Chr1g0199251	rna-XM_003536288.5	  7e-14
 72-111:	rna-gnl|WGS:PSQE|mrna.MtrunA17_Chr1g0199321	rna-XM_003535472.5	      0
 72-112:	rna-gnl|WGS:PSQE|mrna.MtrunA17_Chr1g0199331	rna-XM_041005539.1	 9e-132
 72-113:	rna-gnl|WGS:PSQE|mrna.MtrunA17_Chr1g0199411	rna-XM_003536291.5	 2e-163
 72-114:	rna-gnl|WGS:PSQE|mrna.MtrunA17_Chr1g0199431	rna-XM_003536292.5	      0
 72-115:	rna-gnl|WGS:PSQE|mrna.MtrunA17_Chr1g0199451	rna-XM_006589345.4	      0
 72-116:	rna-gnl|WGS:PSQE|mrna.MtrunA17_Chr1g0199461	rna-XM_041005861.1	 4e-179
 72-117:	rna-gnl|WGS:PSQE|mrna.MtrunA17_Chr1g0199471	rna-XM_006589350.4	      0
 72-118:	rna-gnl|WGS:PSQE|mrna.MtrunA17_Chr1g0199481	rna-XM_041005862.1	      0
 72-119:	rna-gnl|WGS:PSQE|mrna.MtrunA17_Chr1g0199491	rna-NM_001249923.2	  2e-34
 72-120:	rna-gnl|WGS:PSQE|mrna.MtrunA17_Chr1g0199501	rna-XM_014763311.3	  4e-89
 72-121:	rna-gnl|WGS:PSQE|mrna.MtrunA17_Chr1g0199511	rna-XM_006589354.4	      0
 72-122:	rna-gnl|WGS:PSQE|mrna.MtrunA17_Chr1g0199551	rna-XM_014763312.3	      0
 72-123:	rna-gnl|WGS:PSQE|mrna.MtrunA17_Chr1g0199561	rna-XM_006589358.4	      0
 72-124:	rna-gnl|WGS:PSQE|mrna.MtrunA17_Chr1g0199571	rna-XM_003536297.5	      0
 72-125:	rna-gnl|WGS:PSQE|mrna.MtrunA17_Chr1g0199601	rna-XM_003536298.5	      0
 72-126:	rna-gnl|WGS:PSQE|mrna.MtrunA17_Chr1g0199621	rna-XM_014762575.3	  3e-61
 72-127:	rna-gnl|WGS:PSQE|mrna.MtrunA17_Chr1g0199631	rna-XM_003535480.5	      0
 72-128:	rna-gnl|WGS:PSQE|mrna.MtrunA17_Chr1g0199651	rna-XM_003536300.5	      0
 72-129:	rna-gnl|WGS:PSQE|mrna.MtrunA17_Chr1g0199661	rna-XM_006589361.3	      0
 72-130:	rna-gnl|WGS:PSQE|mrna.MtrunA17_Chr1g0199671	rna-XM_006589363.4	 1e-138
 72-131:	rna-gnl|WGS:PSQE|mrna.MtrunA17_Chr1g0199681	rna-XM_003535482.5	      0
 72-132:	rna-gnl|WGS:PSQE|mrna.MtrunA17_Chr1g0199691	rna-XM_041005865.1	      0
 72-133:	rna-gnl|WGS:PSQE|mrna.MtrunA17_Chr1g0199701	rna-XM_003536304.5	 5e-180
 72-134:	rna-gnl|WGS:PSQE|mrna.MtrunA17_Chr1g0199711	rna-XM_006589366.3	      0
 72-135:	rna-gnl|WGS:PSQE|mrna.MtrunA17_Chr1g0199731	rna-NM_001368862.1	      0
 72-136:	rna-gnl|WGS:PSQE|mrna.MtrunA17_Chr1g0199771	rna-XM_003536307.4	      0
 72-137:	rna-gnl|WGS:PSQE|mrna.MtrunA17_Chr1g0199801	rna-XM_006589368.4	      0
 72-138:	rna-gnl|WGS:PSQE|mrna.MtrunA17_Chr1g0199821	rna-NM_001250189.2	      0
 72-139:	rna-gnl|WGS:PSQE|mrna.MtrunA17_Chr1g0199841	rna-XM_003535484.5	  5e-81
 72-140:	rna-gnl|WGS:PSQE|mrna.MtrunA17_Chr1g0199911	rna-XM_026124153.2	  3e-15
 72-141:	rna-gnl|WGS:PSQE|mrna.MtrunA17_Chr1g0199921	rna-XM_006589369.3	      0
 72-142:	rna-gnl|WGS:PSQE|mrna.MtrunA17_Chr1g0199931	rna-XM_003535485.4	 2e-174
 72-143:	rna-gnl|WGS:PSQE|mrna.MtrunA17_Chr1g0199951	rna-XM_003536310.5	 1e-109
 72-144:	rna-gnl|WGS:PSQE|mrna.MtrunA17_Chr1g0199961	rna-XM_003536312.5	      0
 72-145:	rna-gnl|WGS:PSQE|mrna.MtrunA17_Chr1g0199971	rna-XM_006589370.4	      0
 72-146:	rna-gnl|WGS:PSQE|mrna.MtrunA17_Chr1g0200001	rna-XM_006589371.4	      0
 72-147:	rna-gnl|WGS:PSQE|mrna.MtrunA17_Chr1g0200031	rna-XM_003536319.5	      0
 72-148:	rna-gnl|WGS:PSQE|mrna.MtrunA17_Chr1g0200051	rna-XM_006588327.4	 2e-120
 72-149:	rna-gnl|WGS:PSQE|mrna.MtrunA17_Chr1g0200101	rna-XM_006589376.4	  5e-35
 72-150:	rna-gnl|WGS:PSQE|mrna.MtrunA17_Chr1g0200151	rna-XM_014763316.3	  6e-64
 72-151:	rna-gnl|WGS:PSQE|mrna.MtrunA17_Chr1g0200161	rna-XM_041005875.1	 2e-160
 72-152:	rna-gnl|WGS:PSQE|mrna.MtrunA17_Chr1g0200171	rna-XM_003535489.5	      0
 72-153:	rna-gnl|WGS:PSQE|mrna.MtrunA17_Chr1g0200191	rna-NM_001248944.2	 1e-111
 72-154:	rna-gnl|WGS:PSQE|mrna.MtrunA17_Chr1g0200201	rna-XM_003536321.4	 2e-104
 72-155:	rna-gnl|WGS:PSQE|mrna.MtrunA17_Chr1g0200211	rna-XM_041005878.1	      0
 72-156:	rna-gnl|WGS:PSQE|mrna.MtrunA17_Chr1g0200221	rna-NM_001249878.2	 5e-109
 72-157:	rna-gnl|WGS:PSQE|mrna.MtrunA17_Chr1g0200241	rna-NM_001252843.2	      0
 72-158:	rna-gnl|WGS:PSQE|mrna.MtrunA17_Chr1g0200261	rna-XM_003536325.5	  1e-58
 72-159:	rna-gnl|WGS:PSQE|mrna.MtrunA17_Chr1g0200331	rna-XM_006589381.4	      0
 72-160:	rna-gnl|WGS:PSQE|mrna.MtrunA17_Chr1g0200371	rna-NM_001370944.1	 8e-102
 72-161:	rna-gnl|WGS:PSQE|mrna.MtrunA17_Chr1g0200381	rna-XM_003536330.5	      0
 72-162:	rna-gnl|WGS:PSQE|mrna.MtrunA17_Chr1g0200401	rna-XM_003535492.5	      0
 72-163:	rna-gnl|WGS:PSQE|mrna.MtrunA17_Chr1g0200411	rna-XM_006589385.4	      0
 72-164:	rna-gnl|WGS:PSQE|mrna.MtrunA17_Chr1g0200421	rna-NM_001250770.2	      0
 72-165:	rna-gnl|WGS:PSQE|mrna.MtrunA17_Chr1g0200431	rna-XM_014763323.3	 5e-153
 72-166:	rna-gnl|WGS:PSQE|mrna.MtrunA17_Chr1g0200441	rna-XM_003536333.5	      0
 72-167:	rna-gnl|WGS:PSQE|mrna.MtrunA17_Chr1g0200481	rna-XM_006589391.4	  6e-41
 72-168:	rna-gnl|WGS:PSQE|mrna.MtrunA17_Chr1g0200491	rna-XM_003536335.5	      0
 72-169:	rna-gnl|WGS:PSQE|mrna.MtrunA17_Chr1g0200501	rna-XM_006589392.4	      0
 72-170:	rna-gnl|WGS:PSQE|mrna.MtrunA17_Chr1g0200531	rna-XM_006589393.4	  2e-42
 72-171:	rna-gnl|WGS:PSQE|mrna.MtrunA17_Chr1g0200551	rna-XM_003536336.5	      0
 72-172:	rna-gnl|WGS:PSQE|mrna.MtrunA17_Chr1g0200561	rna-XM_006589394.4	      0
 72-173:	rna-gnl|WGS:PSQE|mrna.MtrunA17_Chr1g0200571	rna-NM_001254160.2	 3e-163
 72-174:	rna-gnl|WGS:PSQE|mrna.MtrunA17_Chr1g0200581	rna-NM_001251219.2	  8e-98
 72-175:	rna-gnl|WGS:PSQE|mrna.MtrunA17_Chr1g0200601	rna-XM_006589396.4	      0
 72-176:	rna-gnl|WGS:PSQE|mrna.MtrunA17_Chr1g0200631	rna-NM_001249343.3	  2e-31
 72-177:	rna-gnl|WGS:PSQE|mrna.MtrunA17_Chr1g0200641	rna-XM_006589397.4	      0
 72-178:	rna-gnl|WGS:PSQE|mrna.MtrunA17_Chr1g0200651	rna-XM_003535496.5	      0
 72-179:	rna-gnl|WGS:PSQE|mrna.MtrunA17_Chr1g0200661	rna-NM_001250792.2	  4e-65
 72-180:	rna-gnl|WGS:PSQE|mrna.MtrunA17_Chr1g0200721	rna-XM_003536341.5	      0
 72-181:	rna-gnl|WGS:PSQE|mrna.MtrunA17_Chr1g0200731	rna-XM_003536342.5	      0
 72-182:	rna-gnl|WGS:PSQE|mrna.MtrunA17_Chr1g0200741	rna-NM_001250050.2	 2e-150
 72-183:	rna-gnl|WGS:PSQE|mrna.MtrunA17_Chr1g0200791	rna-XM_003536343.5	      0
 72-184:	rna-gnl|WGS:PSQE|mrna.MtrunA17_Chr1g0200811	rna-NM_001348923.1	      0
 72-185:	rna-gnl|WGS:PSQE|mrna.MtrunA17_Chr1g0200831	rna-XM_006589400.4	      0
 72-186:	rna-gnl|WGS:PSQE|mrna.MtrunA17_Chr1g0200841	rna-NM_001250991.1	      0
 72-187:	rna-gnl|WGS:PSQE|mrna.MtrunA17_Chr1g0200881	rna-XM_006589401.4	      0
 72-188:	rna-gnl|WGS:PSQE|mrna.MtrunA17_Chr1g0200911	rna-NM_001251345.2	      0
 72-189:	rna-gnl|WGS:PSQE|mrna.MtrunA17_Chr1g0200921	rna-NM_001248225.2	  5e-14
 72-190:	rna-gnl|WGS:PSQE|mrna.MtrunA17_Chr1g0200931	rna-XM_026124256.1	  2e-69
 72-191:	rna-gnl|WGS:PSQE|mrna.MtrunA17_Chr1g0200991	rna-XM_003536346.4	 4e-118
 72-192:	rna-gnl|WGS:PSQE|mrna.MtrunA17_Chr1g0201001	rna-XM_003536347.4	      0
 72-193:	rna-gnl|WGS:PSQE|mrna.MtrunA17_Chr1g0201021	rna-NM_001287446.1	      0
 72-194:	rna-gnl|WGS:PSQE|mrna.MtrunA17_Chr1g0201031	rna-XM_006588390.4	 2e-178
 72-195:	rna-gnl|WGS:PSQE|mrna.MtrunA17_Chr1g0201081	rna-XM_003536350.5	      0
 72-196:	rna-gnl|WGS:PSQE|mrna.MtrunA17_Chr1g0201101	rna-XM_003535509.4	      0
 72-197:	rna-gnl|WGS:PSQE|mrna.MtrunA17_Chr1g0201121	rna-NM_001248442.2	 1e-142
 72-198:	rna-gnl|WGS:PSQE|mrna.MtrunA17_Chr1g0201181	rna-XM_006589413.4	  4e-16
 72-199:	rna-gnl|WGS:PSQE|mrna.MtrunA17_Chr1g0201231	rna-XM_003536354.5	  1e-67
 72-200:	rna-gnl|WGS:PSQE|mrna.MtrunA17_Chr1g0201241	rna-XM_003535510.5	      0
 72-201:	rna-gnl|WGS:PSQE|mrna.MtrunA17_Chr1g0201251	rna-XM_003536355.5	 3e-134
 72-202:	rna-gnl|WGS:PSQE|mrna.MtrunA17_Chr1g0201261	rna-XM_006589415.4	      0
 72-203:	rna-gnl|WGS:PSQE|mrna.MtrunA17_Chr1g0201271	rna-XM_006589416.4	      0
 72-204:	rna-gnl|WGS:PSQE|mrna.MtrunA17_Chr1g0201331	rna-XM_014763334.3	      0
 72-205:	rna-gnl|WGS:PSQE|mrna.MtrunA17_Chr1g0201341	rna-XM_006588400.3	      0
 72-206:	rna-gnl|WGS:PSQE|mrna.MtrunA17_Chr1g0201361	rna-XM_014763335.2	 7e-176
 72-207:	rna-gnl|WGS:PSQE|mrna.MtrunA17_Chr1g0201451	rna-XM_003535513.5	      0
 72-208:	rna-gnl|WGS:PSQE|mrna.MtrunA17_Chr1g0201461	rna-XM_006588403.4	      0
 72-209:	rna-gnl|WGS:PSQE|mrna.MtrunA17_Chr1g0201481	rna-XM_041005547.1	  1e-99
 72-210:	rna-gnl|WGS:PSQE|mrna.MtrunA17_Chr1g0201531	rna-XM_006589424.4	      0
 72-211:	rna-gnl|WGS:PSQE|mrna.MtrunA17_Chr1g0201541	rna-NM_001255327.2	  9e-85
 72-212:	rna-gnl|WGS:PSQE|mrna.MtrunA17_Chr1g0201551	rna-XM_041005896.1	 3e-120
 72-213:	rna-gnl|WGS:PSQE|mrna.MtrunA17_Chr1g0201561	rna-XM_041005606.1	  4e-40
 72-214:	rna-gnl|WGS:PSQE|mrna.MtrunA17_Chr1g0201571	rna-XM_006589425.4	      0
 72-215:	rna-gnl|WGS:PSQE|mrna.MtrunA17_Chr1g0201581	rna-NM_001364722.1	  2e-48
 72-216:	rna-gnl|WGS:PSQE|mrna.MtrunA17_Chr1g0201611	rna-XM_003536362.5	      0
 72-217:	rna-gnl|WGS:PSQE|mrna.MtrunA17_Chr1g0201621	rna-XM_003536366.4	      0
 72-218:	rna-gnl|WGS:PSQE|mrna.MtrunA17_Chr1g0201631	rna-XM_041005614.1	      0
 72-219:	rna-gnl|WGS:PSQE|mrna.MtrunA17_Chr1g0201641	rna-XM_006590138.4	  1e-40
 72-220:	rna-gnl|WGS:PSQE|mrna.MtrunA17_Chr1g0201671	rna-XM_006589426.4	  5e-42
 72-221:	rna-gnl|WGS:PSQE|mrna.MtrunA17_Chr1g0201711	rna-XM_014763341.3	      0
 72-222:	rna-gnl|WGS:PSQE|mrna.MtrunA17_Chr1g0201721	rna-XM_003536370.4	      0
 72-223:	rna-gnl|WGS:PSQE|mrna.MtrunA17_Chr1g0201741	rna-XM_003536373.5	 5e-105
 72-224:	rna-gnl|WGS:PSQE|mrna.MtrunA17_Chr1g0201751	rna-XM_003536374.5	  3e-79
 72-225:	rna-gnl|WGS:PSQE|mrna.MtrunA17_Chr1g0201761	rna-XM_003535518.5	      0
 72-226:	rna-gnl|WGS:PSQE|mrna.MtrunA17_Chr1g0201771	rna-XM_003536375.3	      0
 72-227:	rna-gnl|WGS:PSQE|mrna.MtrunA17_Chr1g0201781	rna-XM_041005546.1	  6e-78
 72-228:	rna-gnl|WGS:PSQE|mrna.MtrunA17_Chr1g0201791	rna-XM_003536376.4	  6e-36
 72-229:	rna-gnl|WGS:PSQE|mrna.MtrunA17_Chr1g0201801	rna-XM_003535520.5	  2e-97
 72-230:	rna-gnl|WGS:PSQE|mrna.MtrunA17_Chr1g0201811	rna-XM_003535521.4	      0
 72-231:	rna-gnl|WGS:PSQE|mrna.MtrunA17_Chr1g0201891	rna-NM_001255085.3	      0
 72-232:	rna-gnl|WGS:PSQE|mrna.MtrunA17_Chr1g0201951	rna-XM_003536380.5	      0
 72-233:	rna-gnl|WGS:PSQE|mrna.MtrunA17_Chr1g0201971	rna-XM_003536382.5	      0
 72-234:	rna-gnl|WGS:PSQE|mrna.MtrunA17_Chr1g0201991	rna-XM_041005898.1	      0
 72-235:	rna-gnl|WGS:PSQE|mrna.MtrunA17_Chr1g0202031	rna-XM_041005899.1	 9e-114
 72-236:	rna-gnl|WGS:PSQE|mrna.MtrunA17_Chr1g0202041	rna-XM_003535524.4	      0
 72-237:	rna-gnl|WGS:PSQE|mrna.MtrunA17_Chr1g0202101	rna-XM_006589430.4	      0
 72-238:	rna-gnl|WGS:PSQE|mrna.MtrunA17_Chr1g0202131	rna-XM_006589433.4	 7e-131
 72-239:	rna-gnl|WGS:PSQE|mrna.MtrunA17_Chr1g0202151	rna-XM_003535527.5	      0
 72-240:	rna-gnl|WGS:PSQE|mrna.MtrunA17_Chr1g0202201	rna-XM_041006225.1	      0
 72-241:	rna-gnl|WGS:PSQE|mrna.MtrunA17_Chr1g0202211	rna-XM_006589438.4	  9e-94
 72-242:	rna-gnl|WGS:PSQE|mrna.MtrunA17_Chr1g0202221	rna-XM_041005904.1	      0
 72-243:	rna-gnl|WGS:PSQE|mrna.MtrunA17_Chr1g0202261	rna-XM_003536392.5	 3e-178
 72-244:	rna-gnl|WGS:PSQE|mrna.MtrunA17_Chr1g0202291	rna-XM_003536391.5	      0
 72-245:	rna-gnl|WGS:PSQE|mrna.MtrunA17_Chr1g0202301	rna-XM_006589447.4	      0
 72-246:	rna-gnl|WGS:PSQE|mrna.MtrunA17_Chr1g0202311	rna-XM_006589450.4	      0
 72-247:	rna-gnl|WGS:PSQE|mrna.MtrunA17_Chr1g0202331	rna-XM_003536396.5	      0
 72-248:	rna-gnl|WGS:PSQE|mrna.MtrunA17_Chr1g0202351	rna-NM_001252844.2	 1e-163
 72-249:	rna-gnl|WGS:PSQE|mrna.MtrunA17_Chr1g0202361	rna-NM_001253029.2	 2e-103
 72-250:	rna-gnl|WGS:PSQE|mrna.MtrunA17_Chr1g0202371	rna-XM_041005907.1	      0
 72-251:	rna-gnl|WGS:PSQE|mrna.MtrunA17_Chr1g0202391	rna-NM_001289307.2	 3e-141
 72-252:	rna-gnl|WGS:PSQE|mrna.MtrunA17_Chr1g0202401	rna-XM_006589455.4	 4e-135
 72-253:	rna-gnl|WGS:PSQE|mrna.MtrunA17_Chr1g0202421	rna-XM_006589456.4	 6e-115
 72-254:	rna-gnl|WGS:PSQE|mrna.MtrunA17_Chr1g0202431	rna-XM_041005909.1	      0
 72-255:	rna-gnl|WGS:PSQE|mrna.MtrunA17_Chr1g0202441	rna-XM_014763347.3	      0
 72-256:	rna-gnl|WGS:PSQE|mrna.MtrunA17_Chr1g0202451	rna-XM_006589457.4	      0
 72-257:	rna-gnl|WGS:PSQE|mrna.MtrunA17_Chr1g0202461	rna-XM_003535544.5	 6e-104
 72-258:	rna-gnl|WGS:PSQE|mrna.MtrunA17_Chr1g0202491	rna-XM_003535545.4	  6e-85
 72-259:	rna-gnl|WGS:PSQE|mrna.MtrunA17_Chr1g0202501	rna-XM_003535546.5	  4e-45
 72-260:	rna-gnl|WGS:PSQE|mrna.MtrunA17_Chr1g0202541	rna-NM_001251739.2	  2e-51
 72-261:	rna-gnl|WGS:PSQE|mrna.MtrunA17_Chr1g0202591	rna-XM_006589462.3	  8e-12
 72-262:	rna-gnl|WGS:PSQE|mrna.MtrunA17_Chr1g0202621	rna-XM_003535549.5	      0
 72-263:	rna-gnl|WGS:PSQE|mrna.MtrunA17_Chr1g0202661	rna-NM_001347675.2	 2e-158
 72-264:	rna-gnl|WGS:PSQE|mrna.MtrunA17_Chr1g0202691	rna-XM_014762515.3	  4e-91
 72-265:	rna-gnl|WGS:PSQE|mrna.MtrunA17_Chr1g0202701	rna-XM_003535552.3	  2e-94
 72-266:	rna-gnl|WGS:PSQE|mrna.MtrunA17_Chr1g0202711	rna-XM_003535553.5	      0
 72-267:	rna-gnl|WGS:PSQE|mrna.MtrunA17_Chr1g0202731	rna-XM_026124159.2	      0
 72-268:	rna-gnl|WGS:PSQE|mrna.MtrunA17_Chr1g0202751	rna-XM_003536404.4	  7e-66
 72-269:	rna-gnl|WGS:PSQE|mrna.MtrunA17_Chr1g0202761	rna-XM_003536405.5	      0
 72-270:	rna-gnl|WGS:PSQE|mrna.MtrunA17_Chr1g0202791	rna-XM_041005912.1	      0
 72-271:	rna-gnl|WGS:PSQE|mrna.MtrunA17_Chr1g0202801	rna-NM_001254653.2	 6e-106
 72-272:	rna-gnl|WGS:PSQE|mrna.MtrunA17_Chr1g0202831	rna-XM_006589469.4	      0
 72-273:	rna-gnl|WGS:PSQE|mrna.MtrunA17_Chr1g0202861	rna-NM_001253268.2	      0
 72-274:	rna-gnl|WGS:PSQE|mrna.MtrunA17_Chr1g0202951	rna-XM_003536412.5	 5e-132
 72-275:	rna-gnl|WGS:PSQE|mrna.MtrunA17_Chr1g0202961	rna-XM_014763349.3	      0
 72-276:	rna-gnl|WGS:PSQE|mrna.MtrunA17_Chr1g0202971	rna-XM_006589470.4	      0
 72-277:	rna-gnl|WGS:PSQE|mrna.MtrunA17_Chr1g0203001	rna-XM_014763350.3	      0
 72-278:	rna-gnl|WGS:PSQE|mrna.MtrunA17_Chr1g0203061	rna-XM_003535560.5	      0
 72-279:	rna-gnl|WGS:PSQE|mrna.MtrunA17_Chr1g0203071	rna-XM_003536414.5	  5e-69
 72-280:	rna-gnl|WGS:PSQE|mrna.MtrunA17_Chr1g0203081	rna-XM_003536415.5	      0
 72-281:	rna-gnl|WGS:PSQE|mrna.MtrunA17_Chr1g0203091	rna-NM_001254403.2	      0
 72-282:	rna-gnl|WGS:PSQE|mrna.MtrunA17_Chr1g0203101	rna-XM_006589474.4	      0
 72-283:	rna-gnl|WGS:PSQE|mrna.MtrunA17_Chr1g0203111	rna-XM_006589475.4	  3e-19
 72-284:	rna-gnl|WGS:PSQE|mrna.MtrunA17_Chr1g0203141	rna-XM_003535563.3	      0
 72-285:	rna-gnl|WGS:PSQE|mrna.MtrunA17_Chr1g0203161	rna-XM_006589476.4	      0
 72-286:	rna-gnl|WGS:PSQE|mrna.MtrunA17_Chr1g0203171	rna-NM_001254698.1	 8e-110
 72-287:	rna-gnl|WGS:PSQE|mrna.MtrunA17_Chr1g0203181	rna-XM_003536419.5	      0
 72-288:	rna-gnl|WGS:PSQE|mrna.MtrunA17_Chr1g0203191	rna-XM_006589477.2	  7e-14
 72-289:	rna-gnl|WGS:PSQE|mrna.MtrunA17_Chr1g0203261	rna-XM_006589480.4	  1e-26
 72-290:	rna-gnl|WGS:PSQE|mrna.MtrunA17_Chr1g0203271	rna-XM_003535567.5	      0
 72-291:	rna-gnl|WGS:PSQE|mrna.MtrunA17_Chr1g0203341	rna-XM_003535568.4	  2e-46
 72-292:	rna-gnl|WGS:PSQE|mrna.MtrunA17_Chr1g0203361	rna-XM_041005921.1	      0
 72-293:	rna-gnl|WGS:PSQE|mrna.MtrunA17_Chr1g0203371	rna-NM_001250219.2	 3e-109
 72-294:	rna-gnl|WGS:PSQE|mrna.MtrunA17_Chr1g0203401	rna-NM_001249350.2	  4e-87
 72-295:	rna-gnl|WGS:PSQE|mrna.MtrunA17_Chr1g0203411	rna-XM_041005922.1	 1e-149
 72-296:	rna-gnl|WGS:PSQE|mrna.MtrunA17_Chr1g0203431	rna-XM_006589485.4	  3e-12
 72-297:	rna-gnl|WGS:PSQE|mrna.MtrunA17_Chr1g0203441	rna-NM_001254391.2	 2e-147
 72-298:	rna-gnl|WGS:PSQE|mrna.MtrunA17_Chr1g0203451	rna-XM_041005923.1	 2e-148
 72-299:	rna-gnl|WGS:PSQE|mrna.MtrunA17_Chr1g0203471	rna-XM_006589486.4	      0
 72-300:	rna-gnl|WGS:PSQE|mrna.MtrunA17_Chr1g0203511	rna-XM_003536425.4	 6e-116
 72-301:	rna-gnl|WGS:PSQE|mrna.MtrunA17_Chr1g0203551	rna-NM_001248286.2	  4e-53
 72-302:	rna-gnl|WGS:PSQE|mrna.MtrunA17_Chr1g0203561	rna-XM_003536426.5	 2e-113
 72-303:	rna-gnl|WGS:PSQE|mrna.MtrunA17_Chr1g0203581	rna-XM_041005925.1	      0
 72-304:	rna-gnl|WGS:PSQE|mrna.MtrunA17_Chr1g0203601	rna-NM_001353434.1	 4e-121
 72-305:	rna-gnl|WGS:PSQE|mrna.MtrunA17_Chr1g0203631	rna-XM_003535573.5	      0
 72-306:	rna-gnl|WGS:PSQE|mrna.MtrunA17_Chr1g0203651	rna-XM_003536428.5	      0
 72-307:	rna-gnl|WGS:PSQE|mrna.MtrunA17_Chr1g0203671	rna-XM_006589494.3	      0
 72-308:	rna-gnl|WGS:PSQE|mrna.MtrunA17_Chr1g0203681	rna-XM_006589497.4	 6e-148
 72-309:	rna-gnl|WGS:PSQE|mrna.MtrunA17_Chr1g0203711	rna-XM_006589498.4	 1e-161
 72-310:	rna-gnl|WGS:PSQE|mrna.MtrunA17_Chr1g0203721	rna-XM_014763358.3	      0
 72-311:	rna-gnl|WGS:PSQE|mrna.MtrunA17_Chr1g0203751	rna-XM_006589499.4	 3e-170
 72-312:	rna-gnl|WGS:PSQE|mrna.MtrunA17_Chr1g0203761	rna-XM_003536432.5	      0
 72-313:	rna-gnl|WGS:PSQE|mrna.MtrunA17_Chr1g0203791	rna-XM_003535578.4	      0
 72-314:	rna-gnl|WGS:PSQE|mrna.MtrunA17_Chr1g0203801	rna-NM_001253202.2	 9e-146
 72-315:	rna-gnl|WGS:PSQE|mrna.MtrunA17_Chr1g0203821	rna-XM_003536434.5	      0
 72-316:	rna-gnl|WGS:PSQE|mrna.MtrunA17_Chr1g0203831	rna-XM_003535579.5	  5e-53
 72-317:	rna-gnl|WGS:PSQE|mrna.MtrunA17_Chr1g0203861	rna-XM_003536435.5	  8e-86
 72-318:	rna-gnl|WGS:PSQE|mrna.MtrunA17_Chr1g0203871	rna-XM_006589502.4	      0
 72-319:	rna-gnl|WGS:PSQE|mrna.MtrunA17_Chr1g0203891	rna-NM_001248525.2	  7e-47
 72-320:	rna-gnl|WGS:PSQE|mrna.MtrunA17_Chr1g0203981	rna-XM_003535581.5	      0
 72-321:	rna-gnl|WGS:PSQE|mrna.MtrunA17_Chr1g0204001	rna-XM_041005927.1	 8e-107
 72-322:	rna-gnl|WGS:PSQE|mrna.MtrunA17_Chr1g0204011	rna-XM_003536438.5	      0
 72-323:	rna-gnl|WGS:PSQE|mrna.MtrunA17_Chr1g0204021	rna-NM_001249316.2	 6e-140
 72-324:	rna-gnl|WGS:PSQE|mrna.MtrunA17_Chr1g0204071	rna-XM_006589506.4	      0
 72-325:	rna-gnl|WGS:PSQE|mrna.MtrunA17_Chr1g0204091	rna-XM_003536442.5	 6e-139
 72-326:	rna-gnl|WGS:PSQE|mrna.MtrunA17_Chr1g0204101	rna-XM_006589507.4	      0
 72-327:	rna-gnl|WGS:PSQE|mrna.MtrunA17_Chr1g0204111	rna-XM_003536443.4	  3e-92
 72-328:	rna-gnl|WGS:PSQE|mrna.MtrunA17_Chr1g0204131	rna-XM_003536444.5	      0
 72-329:	rna-gnl|WGS:PSQE|mrna.MtrunA17_Chr1g0204221	rna-XM_003535586.5	  1e-73
 72-330:	rna-gnl|WGS:PSQE|mrna.MtrunA17_Chr1g0204331	rna-XM_006589511.4	      0
 72-331:	rna-gnl|WGS:PSQE|mrna.MtrunA17_Chr1g0204391	rna-XM_041005933.1	      0
 72-332:	rna-gnl|WGS:PSQE|mrna.MtrunA17_Chr1g0204401	rna-NM_001251516.2	 4e-109
 72-333:	rna-gnl|WGS:PSQE|mrna.MtrunA17_Chr1g0204441	rna-NM_001249629.2	 2e-134
 72-334:	rna-gnl|WGS:PSQE|mrna.MtrunA17_Chr1g0204461	rna-XM_006588324.4	      0
 72-335:	rna-gnl|WGS:PSQE|mrna.MtrunA17_Chr1g0204471	rna-XM_014762839.2	 8e-110
 72-336:	rna-gnl|WGS:PSQE|mrna.MtrunA17_Chr1g0204501	rna-NM_001362426.1	 6e-123
 72-337:	rna-gnl|WGS:PSQE|mrna.MtrunA17_Chr1g0204511	rna-NM_001248739.3	      0
 72-338:	rna-gnl|WGS:PSQE|mrna.MtrunA17_Chr1g0204551	rna-XM_003536452.5	      0
 72-339:	rna-gnl|WGS:PSQE|mrna.MtrunA17_Chr1g0204571	rna-XM_006589514.4	 6e-143
 72-340:	rna-gnl|WGS:PSQE|mrna.MtrunA17_Chr1g0204601	rna-NM_001251496.1	      0
 72-341:	rna-gnl|WGS:PSQE|mrna.MtrunA17_Chr1g0204611	rna-XM_003536454.5	 3e-171
 72-342:	rna-gnl|WGS:PSQE|mrna.MtrunA17_Chr1g0204621	rna-XM_003536455.5	      0
 72-343:	rna-gnl|WGS:PSQE|mrna.MtrunA17_Chr1g0204631	rna-NM_001251524.2	 7e-143
 72-344:	rna-gnl|WGS:PSQE|mrna.MtrunA17_Chr1g0204651	rna-XM_006588422.3	      0
 72-345:	rna-gnl|WGS:PSQE|mrna.MtrunA17_Chr1g0204671	rna-NM_001250913.2	  3e-78
 72-346:	rna-gnl|WGS:PSQE|mrna.MtrunA17_Chr1g0204731	rna-XM_003536457.5	      0
 72-347:	rna-gnl|WGS:PSQE|mrna.MtrunA17_Chr1g0204741	rna-NM_001353447.1	 2e-155
 72-348:	rna-gnl|WGS:PSQE|mrna.MtrunA17_Chr1g0204751	rna-NM_001360369.1	 3e-136
 72-349:	rna-gnl|WGS:PSQE|mrna.MtrunA17_Chr1g0204761	rna-XM_014763360.3	      0
 72-350:	rna-gnl|WGS:PSQE|mrna.MtrunA17_Chr1g0204781	rna-XM_014763361.2	 2e-149
 72-351:	rna-gnl|WGS:PSQE|mrna.MtrunA17_Chr1g0204791	rna-XM_003536467.5	  2e-40
 72-352:	rna-gnl|WGS:PSQE|mrna.MtrunA17_Chr1g0204831	rna-XM_041005937.1	      0
 72-353:	rna-gnl|WGS:PSQE|mrna.MtrunA17_Chr1g0204861	rna-XM_003536471.5	  3e-47
 72-354:	rna-gnl|WGS:PSQE|mrna.MtrunA17_Chr1g0204901	rna-NM_001357605.1	      0
 72-355:	rna-gnl|WGS:PSQE|mrna.MtrunA17_Chr1g0204911	rna-XM_041005940.1	      0
 72-356:	rna-gnl|WGS:PSQE|mrna.MtrunA17_Chr1g0204941	rna-NM_001289223.2	 2e-177
 72-357:	rna-gnl|WGS:PSQE|mrna.MtrunA17_Chr1g0204951	rna-NM_001250435.2	  5e-89
 72-358:	rna-gnl|WGS:PSQE|mrna.MtrunA17_Chr1g0204981	rna-XM_026124172.2	      0
 72-359:	rna-gnl|WGS:PSQE|mrna.MtrunA17_Chr1g0205001	rna-XM_003535592.5	  2e-16
 72-360:	rna-gnl|WGS:PSQE|mrna.MtrunA17_Chr1g0205121	rna-XM_041005942.1	      0
 72-361:	rna-gnl|WGS:PSQE|mrna.MtrunA17_Chr1g0205131	rna-XM_041005945.1	  3e-86
 72-362:	rna-gnl|WGS:PSQE|mrna.MtrunA17_Chr1g0205141	rna-XM_003536477.5	 4e-153
 72-363:	rna-gnl|WGS:PSQE|mrna.MtrunA17_Chr1g0205171	rna-XM_003535598.4	  1e-89
 72-364:	rna-gnl|WGS:PSQE|mrna.MtrunA17_Chr1g0205211	rna-XM_041005946.1	 3e-107
 72-365:	rna-gnl|WGS:PSQE|mrna.MtrunA17_Chr1g0205221	rna-XM_003536480.3	      0
 72-366:	rna-gnl|WGS:PSQE|mrna.MtrunA17_Chr1g0205251	rna-NM_001248457.2	  7e-64
 72-367:	rna-gnl|WGS:PSQE|mrna.MtrunA17_Chr1g0205271	rna-XM_006589531.3	 6e-152
 72-368:	rna-gnl|WGS:PSQE|mrna.MtrunA17_Chr1g0205281	rna-XM_003536482.5	  8e-91
 72-369:	rna-gnl|WGS:PSQE|mrna.MtrunA17_Chr1g0205331	rna-NM_001250577.2	 9e-137
 72-370:	rna-gnl|WGS:PSQE|mrna.MtrunA17_Chr1g0205341	rna-XM_014763368.3	  4e-55
 72-371:	rna-gnl|WGS:PSQE|mrna.MtrunA17_Chr1g0205391	rna-XM_003536485.5	      0
 72-372:	rna-gnl|WGS:PSQE|mrna.MtrunA17_Chr1g0205401	rna-XM_003535601.5	      0
 72-373:	rna-gnl|WGS:PSQE|mrna.MtrunA17_Chr1g0205441	rna-XM_003535602.4	  2e-87
 72-374:	rna-gnl|WGS:PSQE|mrna.MtrunA17_Chr1g0205471	rna-XM_006588302.4	      0
 72-375:	rna-gnl|WGS:PSQE|mrna.MtrunA17_Chr1g0205521	rna-XM_026123990.2	  5e-37
 72-376:	rna-gnl|WGS:PSQE|mrna.MtrunA17_Chr1g0205531	rna-XM_003536488.5	      0
 72-377:	rna-gnl|WGS:PSQE|mrna.MtrunA17_Chr1g0205541	rna-XM_003535604.5	      0
 72-378:	rna-gnl|WGS:PSQE|mrna.MtrunA17_Chr1g0205581	rna-NM_001249359.1	 9e-131
 72-379:	rna-gnl|WGS:PSQE|mrna.MtrunA17_Chr1g0205591	rna-NM_001248426.3	  1e-57
 72-380:	rna-gnl|WGS:PSQE|mrna.MtrunA17_Chr1g0205651	rna-XM_014763370.3	      0
 72-381:	rna-gnl|WGS:PSQE|mrna.MtrunA17_Chr1g0205671	rna-XM_003536490.4	      0
 72-382:	rna-gnl|WGS:PSQE|mrna.MtrunA17_Chr1g0205701	rna-XM_006590152.4	  2e-91
 72-383:	rna-gnl|WGS:PSQE|mrna.MtrunA17_Chr1g0205711	rna-XM_003535610.5	      0
 72-384:	rna-gnl|WGS:PSQE|mrna.MtrunA17_Chr1g0205721	rna-XM_003536492.5	 6e-154
 72-385:	rna-gnl|WGS:PSQE|mrna.MtrunA17_Chr1g0205731	rna-XM_014763371.3	  7e-95
 72-386:	rna-gnl|WGS:PSQE|mrna.MtrunA17_Chr1g0205741	rna-XM_003535611.5	      0
 72-387:	rna-gnl|WGS:PSQE|mrna.MtrunA17_Chr1g0205751	rna-XM_003536494.5	      0
 72-388:	rna-gnl|WGS:PSQE|mrna.MtrunA17_Chr1g0205781	rna-NM_001354659.1	 2e-137
 72-389:	rna-gnl|WGS:PSQE|mrna.MtrunA17_Chr1g0205871	rna-NM_001252698.2	 1e-176
 72-390:	rna-gnl|WGS:PSQE|mrna.MtrunA17_Chr1g0205881	rna-XM_003536498.5	      0
 72-391:	rna-gnl|WGS:PSQE|mrna.MtrunA17_Chr1g0205891	rna-XM_003535612.5	      0
 72-392:	rna-gnl|WGS:PSQE|mrna.MtrunA17_Chr1g0205901	rna-NM_001255482.1	      0
 72-393:	rna-gnl|WGS:PSQE|mrna.MtrunA17_Chr1g0205911	rna-XM_006589538.4	  2e-74
 72-394:	rna-gnl|WGS:PSQE|mrna.MtrunA17_Chr1g0205931	rna-XM_003535613.4	      0
 72-395:	rna-gnl|WGS:PSQE|mrna.MtrunA17_Chr1g0205951	rna-NM_001250032.2	 5e-109
 72-396:	rna-gnl|WGS:PSQE|mrna.MtrunA17_Chr1g0205991	rna-XM_003536501.5	  4e-61
 72-397:	rna-gnl|WGS:PSQE|mrna.MtrunA17_Chr1g0206051	rna-XM_003536503.5	      0
 72-398:	rna-gnl|WGS:PSQE|mrna.MtrunA17_Chr1g0206081	rna-NM_001254699.3	      0
 72-399:	rna-gnl|WGS:PSQE|mrna.MtrunA17_Chr1g0206121	rna-XM_003536510.5	      0
 72-400:	rna-gnl|WGS:PSQE|mrna.MtrunA17_Chr1g0206141	rna-XM_003536511.5	      0
 72-401:	rna-gnl|WGS:PSQE|mrna.MtrunA17_Chr1g0206151	rna-XM_026123957.2	  6e-99
 72-402:	rna-gnl|WGS:PSQE|mrna.MtrunA17_Chr1g0206161	rna-XM_003536512.5	 4e-109
 72-403:	rna-gnl|WGS:PSQE|mrna.MtrunA17_Chr1g0206171	rna-XM_006588391.4	  6e-34
 72-404:	rna-gnl|WGS:PSQE|mrna.MtrunA17_Chr1g0206331	rna-NM_001248033.1	      0
 72-405:	rna-gnl|WGS:PSQE|mrna.MtrunA17_Chr1g0206361	rna-XM_014763379.3	      0
 72-406:	rna-gnl|WGS:PSQE|mrna.MtrunA17_Chr1g0206411	rna-XM_006589547.4	  3e-18
 72-407:	rna-gnl|WGS:PSQE|mrna.MtrunA17_Chr1g0206431	rna-XM_003536515.5	  3e-91
 72-408:	rna-gnl|WGS:PSQE|mrna.MtrunA17_Chr1g0206521	rna-XM_041005958.1	      0
 72-409:	rna-gnl|WGS:PSQE|mrna.MtrunA17_Chr1g0206541	rna-XM_006589548.4	  1e-23
 72-410:	rna-gnl|WGS:PSQE|mrna.MtrunA17_Chr1g0206581	rna-XM_026124177.2	  2e-95
 72-411:	rna-gnl|WGS:PSQE|mrna.MtrunA17_Chr1g0206681	rna-XM_003535624.5	      0
 72-412:	rna-gnl|WGS:PSQE|mrna.MtrunA17_Chr1g0206701	rna-XM_003535626.4	  3e-66
 72-413:	rna-gnl|WGS:PSQE|mrna.MtrunA17_Chr1g0206731	rna-NM_001250571.1	      0
 72-414:	rna-gnl|WGS:PSQE|mrna.MtrunA17_Chr1g0206791	rna-XM_003536517.5	      0
 72-415:	rna-gnl|WGS:PSQE|mrna.MtrunA17_Chr1g0206811	rna-XM_003536518.5	 3e-119
 72-416:	rna-gnl|WGS:PSQE|mrna.MtrunA17_Chr1g0206821	rna-XM_003535628.5	      0
 72-417:	rna-gnl|WGS:PSQE|mrna.MtrunA17_Chr1g0206881	rna-XM_003536522.5	      0
 72-418:	rna-gnl|WGS:PSQE|mrna.MtrunA17_Chr1g0206911	rna-XM_006589550.4	      0
 72-419:	rna-gnl|WGS:PSQE|mrna.MtrunA17_Chr1g0206921	rna-XM_006589551.3	      0
 72-420:	rna-gnl|WGS:PSQE|mrna.MtrunA17_Chr1g0206931	rna-XM_003536523.5	  8e-37
 72-421:	rna-gnl|WGS:PSQE|mrna.MtrunA17_Chr1g0206961	rna-XM_041006230.1	  5e-82
 72-422:	rna-gnl|WGS:PSQE|mrna.MtrunA17_Chr1g0207001	rna-XM_003536524.4	  3e-60
 72-423:	rna-gnl|WGS:PSQE|mrna.MtrunA17_Chr1g0207011	rna-XM_003535633.5	  5e-70
 72-424:	rna-gnl|WGS:PSQE|mrna.MtrunA17_Chr1g0207181	rna-XM_003535637.5	 2e-136
 72-425:	rna-gnl|WGS:PSQE|mrna.MtrunA17_Chr1g0207201	rna-XM_003536527.5	      0
 72-426:	rna-gnl|WGS:PSQE|mrna.MtrunA17_Chr1g0207261	rna-XM_014763390.3	 4e-118
 72-427:	rna-gnl|WGS:PSQE|mrna.MtrunA17_Chr1g0207271	rna-NM_001250456.3	  3e-48
 72-428:	rna-gnl|WGS:PSQE|mrna.MtrunA17_Chr1g0207291	rna-XM_003536528.5	      0
 72-429:	rna-gnl|WGS:PSQE|mrna.MtrunA17_Chr1g0207301	rna-XM_003536531.5	 5e-118
 72-430:	rna-gnl|WGS:PSQE|mrna.MtrunA17_Chr1g0207321	rna-XM_041006231.1	  1e-17
 72-431:	rna-gnl|WGS:PSQE|mrna.MtrunA17_Chr1g0207331	rna-XM_006588413.4	      0
 72-432:	rna-gnl|WGS:PSQE|mrna.MtrunA17_Chr1g0207341	rna-XM_003536533.4	      0
 72-433:	rna-gnl|WGS:PSQE|mrna.MtrunA17_Chr1g0207451	rna-XM_003536534.5	  1e-85
 72-434:	rna-gnl|WGS:PSQE|mrna.MtrunA17_Chr1g0207461	rna-XM_041005954.1	      0
 72-435:	rna-gnl|WGS:PSQE|mrna.MtrunA17_Chr1g0207471	rna-XM_003535640.5	  1e-69
 72-436:	rna-gnl|WGS:PSQE|mrna.MtrunA17_Chr1g0207481	rna-XM_006589557.4	      0
 72-437:	rna-gnl|WGS:PSQE|mrna.MtrunA17_Chr1g0207501	rna-XM_003536539.3	  2e-35
 72-438:	rna-gnl|WGS:PSQE|mrna.MtrunA17_Chr1g0207511	rna-XM_003536540.5	 4e-161
 72-439:	rna-gnl|WGS:PSQE|mrna.MtrunA17_Chr1g0207521	rna-NM_001255095.2	 1e-114
 72-440:	rna-gnl|WGS:PSQE|mrna.MtrunA17_Chr1g0207531	rna-NM_001251674.2	 2e-114
 72-441:	rna-gnl|WGS:PSQE|mrna.MtrunA17_Chr1g0207551	rna-XM_006589558.4	      0
 72-442:	rna-gnl|WGS:PSQE|mrna.MtrunA17_Chr1g0207561	rna-NM_001250955.1	 3e-102
 72-443:	rna-gnl|WGS:PSQE|mrna.MtrunA17_Chr1g0207571	rna-XM_003536544.5	      0
 72-444:	rna-gnl|WGS:PSQE|mrna.MtrunA17_Chr1g0207581	rna-XM_003536546.5	      0
 72-445:	rna-gnl|WGS:PSQE|mrna.MtrunA17_Chr1g0207601	rna-XM_006589564.4	      0
 72-446:	rna-gnl|WGS:PSQE|mrna.MtrunA17_Chr1g0207611	rna-NM_001371550.1	  3e-37
 72-447:	rna-gnl|WGS:PSQE|mrna.MtrunA17_Chr1g0207631	rna-XM_003536548.5	 1e-137
 72-448:	rna-gnl|WGS:PSQE|mrna.MtrunA17_Chr1g0207641	rna-XM_041006233.1	  1e-89
 72-449:	rna-gnl|WGS:PSQE|mrna.MtrunA17_Chr1g0207651	rna-NM_001361056.1	      0
 72-450:	rna-gnl|WGS:PSQE|mrna.MtrunA17_Chr1g0207661	rna-XM_006589567.3	      0
 72-451:	rna-gnl|WGS:PSQE|mrna.MtrunA17_Chr1g0207671	rna-XM_026123970.2	 1e-103
 72-452:	rna-gnl|WGS:PSQE|mrna.MtrunA17_Chr1g0207691	rna-NM_001249694.2	  8e-82
 72-453:	rna-gnl|WGS:PSQE|mrna.MtrunA17_Chr1g0207711	rna-XM_006589568.4	  2e-73
 72-454:	rna-gnl|WGS:PSQE|mrna.MtrunA17_Chr1g0207751	rna-XM_041005960.1	      0
 72-455:	rna-gnl|WGS:PSQE|mrna.MtrunA17_Chr1g0207771	rna-XM_014763395.3	  1e-98
 72-456:	rna-gnl|WGS:PSQE|mrna.MtrunA17_Chr1g0207781	rna-NM_001248483.2	 2e-127
 72-457:	rna-gnl|WGS:PSQE|mrna.MtrunA17_Chr1g0207801	rna-XM_003536556.4	      0
 72-458:	rna-gnl|WGS:PSQE|mrna.MtrunA17_Chr1g0207831	rna-XM_003536567.5	  2e-90
 72-459:	rna-gnl|WGS:PSQE|mrna.MtrunA17_Chr1g0207891	rna-XM_003536570.5	      0
 72-460:	rna-gnl|WGS:PSQE|mrna.MtrunA17_Chr1g0208161	rna-XM_003536568.5	      0
 72-461:	rna-gnl|WGS:PSQE|mrna.MtrunA17_Chr1g0208171	rna-NM_001248240.2	  7e-72
 72-462:	rna-gnl|WGS:PSQE|mrna.MtrunA17_Chr1g0208191	rna-XM_003536571.5	      0
 72-463:	rna-gnl|WGS:PSQE|mrna.MtrunA17_Chr1g0208201	rna-XM_003536572.5	 9e-144
 72-464:	rna-gnl|WGS:PSQE|mrna.MtrunA17_Chr1g0208231	rna-XM_003536574.5	      0
 72-465:	rna-gnl|WGS:PSQE|mrna.MtrunA17_Chr1g0208241	rna-XM_006589574.4	      0
 72-466:	rna-gnl|WGS:PSQE|mrna.MtrunA17_Chr1g0208271	rna-XM_006589575.4	      0
 72-467:	rna-gnl|WGS:PSQE|mrna.MtrunA17_Chr1g0208301	rna-XM_003536577.5	 2e-140
 72-468:	rna-gnl|WGS:PSQE|mrna.MtrunA17_Chr1g0208311	rna-XM_006589576.4	      0
 72-469:	rna-gnl|WGS:PSQE|mrna.MtrunA17_Chr1g0208321	rna-XM_006588323.4	  3e-48
 72-470:	rna-gnl|WGS:PSQE|mrna.MtrunA17_Chr1g0208371	rna-XM_003535656.5	      0
 72-471:	rna-gnl|WGS:PSQE|mrna.MtrunA17_Chr1g0208381	rna-XM_003536581.4	      0
 72-472:	rna-gnl|WGS:PSQE|mrna.MtrunA17_Chr1g0208391	rna-XM_003536584.5	      0
 72-473:	rna-gnl|WGS:PSQE|mrna.MtrunA17_Chr1g0208421	rna-NM_001252949.2	  2e-61
 72-474:	rna-gnl|WGS:PSQE|mrna.MtrunA17_Chr1g0208501	rna-XM_003536589.5	 2e-169
 72-475:	rna-gnl|WGS:PSQE|mrna.MtrunA17_Chr1g0208531	rna-XM_003536590.5	      0
 72-476:	rna-gnl|WGS:PSQE|mrna.MtrunA17_Chr1g0208541	rna-XM_006589584.4	 3e-163
 72-477:	rna-gnl|WGS:PSQE|mrna.MtrunA17_Chr1g0208551	rna-XM_006589585.4	 3e-158
 72-478:	rna-gnl|WGS:PSQE|mrna.MtrunA17_Chr1g0208591	rna-XM_041005966.1	      0
 72-479:	rna-gnl|WGS:PSQE|mrna.MtrunA17_Chr1g0208601	rna-XM_014763402.3	 8e-124
 72-480:	rna-gnl|WGS:PSQE|mrna.MtrunA17_Chr1g0208621	rna-XM_003536595.5	  8e-91
 72-481:	rna-gnl|WGS:PSQE|mrna.MtrunA17_Chr1g0208631	rna-XM_006589588.4	      0
 72-482:	rna-gnl|WGS:PSQE|mrna.MtrunA17_Chr1g0208651	rna-XM_003536597.5	  7e-66
 72-483:	rna-gnl|WGS:PSQE|mrna.MtrunA17_Chr1g0208711	rna-XM_003536598.5	  1e-83
 72-484:	rna-gnl|WGS:PSQE|mrna.MtrunA17_Chr1g0208721	rna-XM_003536600.5	 9e-165
 72-485:	rna-gnl|WGS:PSQE|mrna.MtrunA17_Chr1g0208751	rna-XM_003536602.5	      0
 72-486:	rna-gnl|WGS:PSQE|mrna.MtrunA17_Chr1g0208821	rna-XM_006589590.3	      0
 72-487:	rna-gnl|WGS:PSQE|mrna.MtrunA17_Chr1g0208881	rna-XM_006589591.3	      0
 72-488:	rna-gnl|WGS:PSQE|mrna.MtrunA17_Chr1g0208911	rna-XM_006589592.4	 5e-123
 72-489:	rna-gnl|WGS:PSQE|mrna.MtrunA17_Chr1g0208921	rna-NM_001354328.1	      0
 72-490:	rna-gnl|WGS:PSQE|mrna.MtrunA17_Chr1g0208931	rna-XM_003536607.4	      0
 72-491:	rna-gnl|WGS:PSQE|mrna.MtrunA17_Chr1g0208941	rna-XM_003535662.5	      0
 72-492:	rna-gnl|WGS:PSQE|mrna.MtrunA17_Chr1g0208951	rna-XM_026124187.2	      0
 72-493:	rna-gnl|WGS:PSQE|mrna.MtrunA17_Chr1g0208981	rna-XM_006589596.4	      0
 72-494:	rna-gnl|WGS:PSQE|mrna.MtrunA17_Chr1g0208991	rna-XM_003535663.5	      0
 72-495:	rna-gnl|WGS:PSQE|mrna.MtrunA17_Chr1g0209001	rna-XM_003536613.5	  1e-77
 72-496:	rna-gnl|WGS:PSQE|mrna.MtrunA17_Chr1g0209041	rna-XM_041005980.1	 8e-165
 72-497:	rna-gnl|WGS:PSQE|mrna.MtrunA17_Chr1g0209071	rna-XM_006589601.4	 1e-171
 72-498:	rna-gnl|WGS:PSQE|mrna.MtrunA17_Chr1g0209081	rna-NM_001248703.2	  2e-86
 72-499:	rna-gnl|WGS:PSQE|mrna.MtrunA17_Chr1g0209091	rna-XM_003536616.5	      0
 72-500:	rna-gnl|WGS:PSQE|mrna.MtrunA17_Chr1g0209121	rna-NM_001252890.2	      0
 72-501:	rna-gnl|WGS:PSQE|mrna.MtrunA17_Chr1g0209141	rna-XM_006589602.4	      0
 72-502:	rna-gnl|WGS:PSQE|mrna.MtrunA17_Chr1g0209151	rna-XM_003535668.5	      0
 72-503:	rna-gnl|WGS:PSQE|mrna.MtrunA17_Chr1g0209161	rna-XM_003536618.5	      0
 72-504:	rna-gnl|WGS:PSQE|mrna.MtrunA17_Chr1g0209171	rna-XM_003535669.5	      0
 72-505:	rna-gnl|WGS:PSQE|mrna.MtrunA17_Chr1g0209181	rna-XM_006589606.4	 1e-109
 72-506:	rna-gnl|WGS:PSQE|mrna.MtrunA17_Chr1g0209211	rna-XM_003536620.5	      0
 72-507:	rna-gnl|WGS:PSQE|mrna.MtrunA17_Chr1g0209251	rna-XM_041005985.1	      0
 72-508:	rna-gnl|WGS:PSQE|mrna.MtrunA17_Chr1g0209261	rna-NM_001251363.2	 4e-115
 72-509:	rna-gnl|WGS:PSQE|mrna.MtrunA17_Chr1g0209281	rna-XM_003536622.4	 5e-112
 72-510:	rna-gnl|WGS:PSQE|mrna.MtrunA17_Chr1g0209341	rna-XM_041005989.1	      0
 72-511:	rna-gnl|WGS:PSQE|mrna.MtrunA17_Chr1g0209361	rna-NM_001251810.1	      0
 72-512:	rna-gnl|WGS:PSQE|mrna.MtrunA17_Chr1g0209431	rna-XM_006589613.4	      0
 72-513:	rna-gnl|WGS:PSQE|mrna.MtrunA17_Chr1g0209451	rna-XM_006589615.4	      0
 72-514:	rna-gnl|WGS:PSQE|mrna.MtrunA17_Chr1g0209471	rna-XM_006589618.3	      0
 72-515:	rna-gnl|WGS:PSQE|mrna.MtrunA17_Chr1g0209521	rna-XM_003535672.5	      0
 72-516:	rna-gnl|WGS:PSQE|mrna.MtrunA17_Chr1g0209531	rna-NM_001317689.2	      0
 72-517:	rna-gnl|WGS:PSQE|mrna.MtrunA17_Chr1g0209551	rna-XM_041005993.1	      0
 72-518:	rna-gnl|WGS:PSQE|mrna.MtrunA17_Chr1g0209561	rna-XM_003536628.5	 2e-108
 72-519:	rna-gnl|WGS:PSQE|mrna.MtrunA17_Chr1g0209571	rna-XM_006589620.3	      0
 72-520:	rna-gnl|WGS:PSQE|mrna.MtrunA17_Chr1g0209581	rna-XM_003535673.5	  3e-34
 72-521:	rna-gnl|WGS:PSQE|mrna.MtrunA17_Chr1g0209611	rna-XM_003535674.5	 1e-116
 72-522:	rna-gnl|WGS:PSQE|mrna.MtrunA17_Chr1g0209621	rna-XM_006589621.3	 2e-101
 72-523:	rna-gnl|WGS:PSQE|mrna.MtrunA17_Chr1g0209631	rna-XM_003536630.5	      0
 72-524:	rna-gnl|WGS:PSQE|mrna.MtrunA17_Chr1g0209661	rna-XM_003535675.4	 1e-150
 72-525:	rna-gnl|WGS:PSQE|mrna.MtrunA17_Chr1g0209681	rna-XM_003535676.5	      0
 72-526:	rna-gnl|WGS:PSQE|mrna.MtrunA17_Chr1g0209721	rna-XM_006589623.4	  1e-63
 72-527:	rna-gnl|WGS:PSQE|mrna.MtrunA17_Chr1g0209731	rna-XM_003536632.5	 1e-157
 72-528:	rna-gnl|WGS:PSQE|mrna.MtrunA17_Chr1g0209741	rna-XM_041005994.1	 2e-160
 72-529:	rna-gnl|WGS:PSQE|mrna.MtrunA17_Chr1g0209771	rna-XM_003536634.5	 2e-176
 72-530:	rna-gnl|WGS:PSQE|mrna.MtrunA17_Chr1g0209781	rna-XM_006589629.4	  6e-28
 72-531:	rna-gnl|WGS:PSQE|mrna.MtrunA17_Chr1g0209811	rna-XM_006588352.4	  3e-78
 72-532:	rna-gnl|WGS:PSQE|mrna.MtrunA17_Chr1g0209821	rna-XM_003536635.5	  2e-37
 72-533:	rna-gnl|WGS:PSQE|mrna.MtrunA17_Chr1g0209861	rna-NM_001292011.1	 2e-179
 72-534:	rna-gnl|WGS:PSQE|mrna.MtrunA17_Chr1g0209881	rna-XM_003536636.5	      0
 72-535:	rna-gnl|WGS:PSQE|mrna.MtrunA17_Chr1g0209891	rna-XM_003536637.5	  1e-58
 72-536:	rna-gnl|WGS:PSQE|mrna.MtrunA17_Chr1g0209901	rna-XM_003536638.5	      0
 72-537:	rna-gnl|WGS:PSQE|mrna.MtrunA17_Chr1g0209961	rna-XM_003536639.5	  2e-58
 72-538:	rna-gnl|WGS:PSQE|mrna.MtrunA17_Chr1g0209971	rna-XM_003536640.4	      0
 72-539:	rna-gnl|WGS:PSQE|mrna.MtrunA17_Chr1g0209981	rna-NM_001253330.3	 9e-117
 72-540:	rna-gnl|WGS:PSQE|mrna.MtrunA17_Chr1g0210031	rna-XM_006589632.4	  3e-42
 72-541:	rna-gnl|WGS:PSQE|mrna.MtrunA17_Chr1g0210061	rna-XM_041005995.1	      0
 72-542:	rna-gnl|WGS:PSQE|mrna.MtrunA17_Chr1g0210101	rna-XM_003536642.5	      0
 72-543:	rna-gnl|WGS:PSQE|mrna.MtrunA17_Chr1g0210111	rna-XM_003536643.5	      0
 72-544:	rna-gnl|WGS:PSQE|mrna.MtrunA17_Chr1g0210141	rna-XM_003536645.5	  8e-62
 72-545:	rna-gnl|WGS:PSQE|mrna.MtrunA17_Chr1g0210151	rna-XM_003536646.5	 6e-178
 72-546:	rna-gnl|WGS:PSQE|mrna.MtrunA17_Chr1g0210161	rna-XM_003535683.5	      0
 72-547:	rna-gnl|WGS:PSQE|mrna.MtrunA17_Chr1g0210221	rna-XM_041005556.1	 2e-148
 72-548:	rna-gnl|WGS:PSQE|mrna.MtrunA17_Chr1g0210231	rna-XM_003535684.5	 2e-158
 72-549:	rna-gnl|WGS:PSQE|mrna.MtrunA17_Chr1g0210241	rna-XM_014763424.2	 2e-116
 72-550:	rna-gnl|WGS:PSQE|mrna.MtrunA17_Chr1g0210281	rna-XM_003536648.5	      0
 72-551:	rna-gnl|WGS:PSQE|mrna.MtrunA17_Chr1g0210301	rna-XM_006589641.4	      0
 72-552:	rna-gnl|WGS:PSQE|mrna.MtrunA17_Chr1g0210311	rna-XM_006589643.4	      0
 72-553:	rna-gnl|WGS:PSQE|mrna.MtrunA17_Chr1g0210321	rna-XM_006589644.4	      0
 72-554:	rna-gnl|WGS:PSQE|mrna.MtrunA17_Chr1g0210351	rna-XM_006589645.4	 3e-111
 72-555:	rna-gnl|WGS:PSQE|mrna.MtrunA17_Chr1g0210441	rna-XM_006589646.4	  1e-41
 72-556:	rna-gnl|WGS:PSQE|mrna.MtrunA17_Chr1g0210461	rna-XM_041005999.1	      0
 72-557:	rna-gnl|WGS:PSQE|mrna.MtrunA17_Chr1g0210471	rna-NM_001250431.1	 1e-134
 72-558:	rna-gnl|WGS:PSQE|mrna.MtrunA17_Chr1g0210481	rna-XM_003536650.4	  8e-37
 72-559:	rna-gnl|WGS:PSQE|mrna.MtrunA17_Chr1g0210511	rna-NM_001251413.1	 4e-169
 72-560:	rna-gnl|WGS:PSQE|mrna.MtrunA17_Chr1g0210521	rna-XM_006589650.4	 2e-150
 72-561:	rna-gnl|WGS:PSQE|mrna.MtrunA17_Chr1g0210531	rna-XM_003536652.4	  2e-28
 72-562:	rna-gnl|WGS:PSQE|mrna.MtrunA17_Chr1g0210571	rna-XM_003536653.5	 1e-172
 72-563:	rna-gnl|WGS:PSQE|mrna.MtrunA17_Chr1g0210591	rna-XM_003536654.5	      0
 72-564:	rna-gnl|WGS:PSQE|mrna.MtrunA17_Chr1g0210601	rna-XM_003536656.5	  7e-23
 72-565:	rna-gnl|WGS:PSQE|mrna.MtrunA17_Chr1g0210621	rna-XM_003536657.5	  1e-54
 72-566:	rna-gnl|WGS:PSQE|mrna.MtrunA17_Chr1g0210631	rna-NM_001251299.2	  7e-92
 72-567:	rna-gnl|WGS:PSQE|mrna.MtrunA17_Chr1g0210711	rna-XM_003535695.5	      0
 72-568:	rna-gnl|WGS:PSQE|mrna.MtrunA17_Chr1g0210721	rna-XM_003536662.5	 2e-111
 72-569:	rna-gnl|WGS:PSQE|mrna.MtrunA17_Chr1g0210741	rna-XM_003536659.5	 4e-164
 72-570:	rna-gnl|WGS:PSQE|mrna.MtrunA17_Chr1g0210751	rna-XM_006589651.4	      0
 72-571:	rna-gnl|WGS:PSQE|mrna.MtrunA17_Chr1g0210791	rna-XM_003536664.5	      0
 72-572:	rna-gnl|WGS:PSQE|mrna.MtrunA17_Chr1g0210811	rna-XM_006589655.4	 5e-176
 72-573:	rna-gnl|WGS:PSQE|mrna.MtrunA17_Chr1g0210821	rna-XM_003536665.5	      0
 72-574:	rna-gnl|WGS:PSQE|mrna.MtrunA17_Chr1g0210831	rna-XM_006588317.4	      0
 72-575:	rna-gnl|WGS:PSQE|mrna.MtrunA17_Chr1g0210841	rna-XM_014763429.3	      0
 72-576:	rna-gnl|WGS:PSQE|mrna.MtrunA17_Chr1g0210851	rna-XM_003535703.5	      0
 72-577:	rna-gnl|WGS:PSQE|mrna.MtrunA17_Chr1g0210881	rna-NM_001251638.2	  3e-68
 72-578:	rna-gnl|WGS:PSQE|mrna.MtrunA17_Chr1g0210911	rna-XM_041006003.1	 2e-123
 72-579:	rna-gnl|WGS:PSQE|mrna.MtrunA17_Chr1g0210971	rna-NM_001248824.2	      0
 72-580:	rna-gnl|WGS:PSQE|mrna.MtrunA17_Chr1g0211051	rna-NM_001254969.3	      0
 72-581:	rna-gnl|WGS:PSQE|mrna.MtrunA17_Chr1g0211071	rna-XM_003536668.5	      0
 72-582:	rna-gnl|WGS:PSQE|mrna.MtrunA17_Chr1g0211081	rna-XM_026124191.2	      0
 72-583:	rna-gnl|WGS:PSQE|mrna.MtrunA17_Chr1g0211101	rna-XM_003536669.5	  2e-91
 72-584:	rna-gnl|WGS:PSQE|mrna.MtrunA17_Chr1g0211131	rna-XM_014763430.3	      0
 72-585:	rna-gnl|WGS:PSQE|mrna.MtrunA17_Chr1g0211141	rna-XM_014763431.3	      0
 72-586:	rna-gnl|WGS:PSQE|mrna.MtrunA17_Chr1g0211191	rna-XM_003536671.5	      0
 72-587:	rna-gnl|WGS:PSQE|mrna.MtrunA17_Chr1g0211221	rna-XM_003535708.5	 6e-131
 72-588:	rna-gnl|WGS:PSQE|mrna.MtrunA17_Chr1g0211251	rna-XM_003536672.5	      0
 72-589:	rna-gnl|WGS:PSQE|mrna.MtrunA17_Chr1g0211271	rna-XM_003535709.5	      0
 72-590:	rna-gnl|WGS:PSQE|mrna.MtrunA17_Chr1g0211281	rna-XM_003536673.5	 1e-155
 72-591:	rna-gnl|WGS:PSQE|mrna.MtrunA17_Chr1g0211291	rna-XM_003536674.4	      0
 72-592:	rna-gnl|WGS:PSQE|mrna.MtrunA17_Chr1g0211331	rna-XM_003536676.5	 1e-141
 72-593:	rna-gnl|WGS:PSQE|mrna.MtrunA17_Chr1g0211341	rna-XM_003536677.5	      0
 72-594:	rna-gnl|WGS:PSQE|mrna.MtrunA17_Chr1g0211361	rna-XM_003535710.5	      0
 72-595:	rna-gnl|WGS:PSQE|mrna.MtrunA17_Chr1g0211401	rna-XM_003535711.5	      0
 72-596:	rna-gnl|WGS:PSQE|mrna.MtrunA17_Chr1g0211411	rna-NM_001362509.1	 8e-103
 72-597:	rna-gnl|WGS:PSQE|mrna.MtrunA17_Chr1g0211421	rna-XM_006589665.4	      0
 72-598:	rna-gnl|WGS:PSQE|mrna.MtrunA17_Chr1g0211551	rna-XM_006589669.4	      0
 72-599:	rna-gnl|WGS:PSQE|mrna.MtrunA17_Chr1g0211561	rna-XM_006589670.4	      0
 72-600:	rna-gnl|WGS:PSQE|mrna.MtrunA17_Chr1g0211611	rna-XM_006589671.4	      0
 72-601:	rna-gnl|WGS:PSQE|mrna.MtrunA17_Chr1g0211661	rna-XM_003535715.5	      0
 72-602:	rna-gnl|WGS:PSQE|mrna.MtrunA17_Chr1g0211801	rna-XM_003535716.4	 3e-150
 72-603:	rna-gnl|WGS:PSQE|mrna.MtrunA17_Chr1g0211821	rna-XM_014763435.2	      0
 72-604:	rna-gnl|WGS:PSQE|mrna.MtrunA17_Chr1g0211831	rna-XM_003536683.5	 3e-151
 72-605:	rna-gnl|WGS:PSQE|mrna.MtrunA17_Chr1g0211861	rna-XM_003535717.5	  3e-26
 72-606:	rna-gnl|WGS:PSQE|mrna.MtrunA17_Chr1g0211881	rna-XM_003536685.4	      0
 72-607:	rna-gnl|WGS:PSQE|mrna.MtrunA17_Chr1g0211891	rna-XM_003536687.5	 5e-109
 72-608:	rna-gnl|WGS:PSQE|mrna.MtrunA17_Chr1g0211931	rna-XM_003536688.4	  2e-84
 72-609:	rna-gnl|WGS:PSQE|mrna.MtrunA17_Chr1g0211941	rna-XM_003536689.5	 1e-121
 72-610:	rna-gnl|WGS:PSQE|mrna.MtrunA17_Chr1g0211971	rna-XM_003536690.4	  6e-84
 72-611:	rna-gnl|WGS:PSQE|mrna.MtrunA17_Chr1g0212001	rna-XM_026124194.2	      0
 72-612:	rna-gnl|WGS:PSQE|mrna.MtrunA17_Chr1g0212011	rna-XM_003536693.4	      0
 72-613:	rna-gnl|WGS:PSQE|mrna.MtrunA17_Chr1g0212021	rna-XM_003535720.5	      0
 72-614:	rna-gnl|WGS:PSQE|mrna.MtrunA17_Chr1g0212061	rna-XM_003536697.5	      0
 72-615:	rna-gnl|WGS:PSQE|mrna.MtrunA17_Chr1g0212071	rna-XM_041006017.1	      0
 72-616:	rna-gnl|WGS:PSQE|mrna.MtrunA17_Chr1g0212081	rna-XM_003536695.5	 3e-142
 72-617:	rna-gnl|WGS:PSQE|mrna.MtrunA17_Chr1g0212091	rna-XM_003536699.5	 6e-111
 72-618:	rna-gnl|WGS:PSQE|mrna.MtrunA17_Chr1g0212121	rna-XM_003536701.5	  8e-92
 72-619:	rna-gnl|WGS:PSQE|mrna.MtrunA17_Chr1g0212191	rna-XM_003536707.5	      0
 72-620:	rna-gnl|WGS:PSQE|mrna.MtrunA17_Chr1g0212201	rna-XM_003535721.5	      0
 72-621:	rna-gnl|WGS:PSQE|mrna.MtrunA17_Chr1g0212321	rna-XM_003536709.5	      0
 72-622:	rna-gnl|WGS:PSQE|mrna.MtrunA17_Chr1g0212331	rna-XM_006589682.4	      0
 72-623:	rna-gnl|WGS:PSQE|mrna.MtrunA17_Chr1g0212341	rna-XM_003536710.5	  2e-94
 72-624:	rna-gnl|WGS:PSQE|mrna.MtrunA17_Chr1g0212351	rna-XM_006589683.4	      0
 72-625:	rna-gnl|WGS:PSQE|mrna.MtrunA17_Chr1g0212421	rna-XM_003536714.5	  2e-60
 72-626:	rna-gnl|WGS:PSQE|mrna.MtrunA17_Chr1g0212431	rna-XM_003535727.5	      0
 72-627:	rna-gnl|WGS:PSQE|mrna.MtrunA17_Chr1g0212461	rna-XM_003536715.5	 3e-104
 72-628:	rna-gnl|WGS:PSQE|mrna.MtrunA17_Chr1g0212481	rna-XM_003536717.5	      0
 72-629:	rna-gnl|WGS:PSQE|mrna.MtrunA17_Chr1g0212491	rna-NM_001250049.2	      0
 72-630:	rna-gnl|WGS:PSQE|mrna.MtrunA17_Chr1g0212511	rna-XM_003536718.5	 6e-137
 72-631:	rna-gnl|WGS:PSQE|mrna.MtrunA17_Chr1g0212521	rna-NM_001249871.2	 6e-155
 72-632:	rna-gnl|WGS:PSQE|mrna.MtrunA17_Chr1g0212551	rna-XM_003536719.5	  3e-48
 72-633:	rna-gnl|WGS:PSQE|mrna.MtrunA17_Chr1g0212561	rna-NM_001254484.3	  7e-57
 72-634:	rna-gnl|WGS:PSQE|mrna.MtrunA17_Chr1g0212591	rna-NM_001317704.1	      0
 72-635:	rna-gnl|WGS:PSQE|mrna.MtrunA17_Chr1g0212601	rna-XM_006589688.3	 4e-102
 72-636:	rna-gnl|WGS:PSQE|mrna.MtrunA17_Chr1g0212611	rna-XM_003536722.5	 7e-135
 72-637:	rna-gnl|WGS:PSQE|mrna.MtrunA17_Chr1g0212641	rna-XM_003535729.5	  3e-56
 72-638:	rna-gnl|WGS:PSQE|mrna.MtrunA17_Chr1g0212671	rna-XM_003536723.4	 3e-156
 72-639:	rna-gnl|WGS:PSQE|mrna.MtrunA17_Chr1g0212681	rna-XM_003536724.5	 9e-146
 72-640:	rna-gnl|WGS:PSQE|mrna.MtrunA17_Chr1g0212701	rna-XM_003536725.5	      0
 72-641:	rna-gnl|WGS:PSQE|mrna.MtrunA17_Chr1g0212791	rna-XM_003535730.5	      0
 72-642:	rna-gnl|WGS:PSQE|mrna.MtrunA17_Chr1g0212831	rna-XM_006589690.4	  8e-43
 72-643:	rna-gnl|WGS:PSQE|mrna.MtrunA17_Chr1g0212841	rna-NM_001255313.2	 5e-127
 72-644:	rna-gnl|WGS:PSQE|mrna.MtrunA17_Chr1g0212851	rna-XM_003536727.5	      0
 72-645:	rna-gnl|WGS:PSQE|mrna.MtrunA17_Chr1g0212891	rna-XM_003536729.5	      0
 72-646:	rna-gnl|WGS:PSQE|mrna.MtrunA17_Chr1g0212901	rna-XM_003536730.4	 2e-177
 72-647:	rna-gnl|WGS:PSQE|mrna.MtrunA17_Chr1g0212921	rna-NM_001248128.2	  7e-72
 72-648:	rna-gnl|WGS:PSQE|mrna.MtrunA17_Chr1g0212951	rna-XM_003536732.4	      0
 72-649:	rna-gnl|WGS:PSQE|mrna.MtrunA17_Chr1g0212961	rna-XM_003536731.5	      0
 72-650:	rna-gnl|WGS:PSQE|mrna.MtrunA17_Chr1g0212971	rna-XM_003536733.5	      0
 72-651:	rna-gnl|WGS:PSQE|mrna.MtrunA17_Chr1g0212991	rna-XM_006589691.4	 3e-148
 72-652:	rna-gnl|WGS:PSQE|mrna.MtrunA17_Chr1g0213001	rna-XM_014763444.3	      0
 72-653:	rna-gnl|WGS:PSQE|mrna.MtrunA17_Chr1g0213011	rna-NM_001249168.2	 9e-102
 72-654:	rna-gnl|WGS:PSQE|mrna.MtrunA17_Chr1g0213121	rna-XM_006589701.4	      0
 72-655:	rna-gnl|WGS:PSQE|mrna.MtrunA17_Chr1g0213131	rna-XM_006589698.4	  1e-86
 72-656:	rna-gnl|WGS:PSQE|mrna.MtrunA17_Chr1g0213201	rna-XM_003536736.5	      0
 72-657:	rna-gnl|WGS:PSQE|mrna.MtrunA17_Chr1g0213211	rna-XM_003536737.5	      0
 72-658:	rna-gnl|WGS:PSQE|mrna.MtrunA17_Chr1g0213221	rna-XM_006589703.4	      0
 72-659:	rna-gnl|WGS:PSQE|mrna.MtrunA17_Chr1g0213231	rna-NM_001255258.2	      0
 72-660:	rna-gnl|WGS:PSQE|mrna.MtrunA17_Chr1g0213251	rna-XM_006589707.4	  1e-49
 72-661:	rna-gnl|WGS:PSQE|mrna.MtrunA17_Chr1g0213261	rna-XM_014763453.3	  1e-37
 72-662:	rna-gnl|WGS:PSQE|mrna.MtrunA17_Chr1g0213271	rna-XM_003536740.4	      0
 72-663:	rna-gnl|WGS:PSQE|mrna.MtrunA17_Chr1g0213291	rna-XM_006589713.4	      0
 72-664:	rna-gnl|WGS:PSQE|mrna.MtrunA17_Chr1g0213301	rna-XM_006588315.4	  3e-69
 72-665:	rna-gnl|WGS:PSQE|mrna.MtrunA17_Chr1g0213311	rna-XM_006589717.4	      0
 72-666:	rna-gnl|WGS:PSQE|mrna.MtrunA17_Chr1g0213321	rna-XM_003536744.4	      0
 72-667:	rna-gnl|WGS:PSQE|mrna.MtrunA17_Chr1g0213341	rna-NM_001255846.3	      0
 72-668:	rna-gnl|WGS:PSQE|mrna.MtrunA17_Chr1g0213351	rna-XM_006589720.4	      0
 72-669:	rna-gnl|WGS:PSQE|mrna.MtrunA17_Chr1g0213381	rna-XM_003536746.4	 2e-117
 72-670:	rna-gnl|WGS:PSQE|mrna.MtrunA17_Chr1g0213391	rna-XM_003535740.5	      0
 72-671:	rna-gnl|WGS:PSQE|mrna.MtrunA17_Chr1g0213401	rna-XM_006589722.4	 2e-166
 72-672:	rna-gnl|WGS:PSQE|mrna.MtrunA17_Chr1g0213411	rna-XM_003536749.5	      0
 72-673:	rna-gnl|WGS:PSQE|mrna.MtrunA17_Chr1g0213461	rna-XM_006589725.4	      0
 72-674:	rna-gnl|WGS:PSQE|mrna.MtrunA17_Chr1g0213481	rna-XM_003536754.5	      0
 72-675:	rna-gnl|WGS:PSQE|mrna.MtrunA17_Chr1g0213491	rna-XM_041005577.1	      0
 72-676:	rna-gnl|WGS:PSQE|mrna.MtrunA17_Chr1g0213501	rna-XM_014762541.3	      0
 72-677:	rna-gnl|WGS:PSQE|mrna.MtrunA17_Chr1g0213511	rna-XM_003536757.5	  4e-22
 72-678:	rna-gnl|WGS:PSQE|mrna.MtrunA17_Chr1g0213541	rna-XM_006589729.4	      0
 72-679:	rna-gnl|WGS:PSQE|mrna.MtrunA17_Chr1g0213611	rna-XM_003535744.5	      0
 72-680:	rna-gnl|WGS:PSQE|mrna.MtrunA17_Chr1g0213661	rna-XM_041006235.1	 4e-103
 72-681:	rna-gnl|WGS:PSQE|mrna.MtrunA17_Chr1g0213671	rna-XM_003535745.5	      0
 72-682:	rna-gnl|WGS:PSQE|mrna.MtrunA17_Chr1g0213691	rna-XM_003536760.5	      0
 72-683:	rna-gnl|WGS:PSQE|mrna.MtrunA17_Chr1g0213711	rna-XM_006589731.4	      0
 72-684:	rna-gnl|WGS:PSQE|mrna.MtrunA17_Chr1g0213721	rna-XM_003536761.4	 6e-153
 72-685:	rna-gnl|WGS:PSQE|mrna.MtrunA17_Chr1g0213771	rna-XM_026124266.2	      0
 72-686:	rna-gnl|WGS:PSQE|mrna.MtrunA17_Chr1g0213811	rna-NM_001255825.2	 1e-169
 72-687:	rna-gnl|WGS:PSQE|mrna.MtrunA17_Chr1g0213831	rna-XM_003535750.5	  9e-35
 72-688:	rna-gnl|WGS:PSQE|mrna.MtrunA17_Chr1g0213861	rna-XM_003536765.5	      0
 72-689:	rna-gnl|WGS:PSQE|mrna.MtrunA17_Chr1g0213911	rna-NM_001365124.1	      0
 72-690:	rna-gnl|WGS:PSQE|mrna.MtrunA17_Chr1g0213971	rna-NM_001357109.1	 1e-122
 72-691:	rna-gnl|WGS:PSQE|mrna.MtrunA17_Chr1g0214001	rna-XM_003535753.3	      0
## Alignment 73: score=5520.0 e_value=0 N=113 CM010648.1&NC_038246.2 plus
 73-  0:	rna-gnl|WGS:PSQE|mrna.MtrunA17_Chr1g0194081	rna-XM_003536807.4	      0
 73-  1:	rna-gnl|WGS:PSQE|mrna.MtrunA17_Chr1g0194101	rna-XM_006588417.4	      0
 73-  2:	rna-gnl|WGS:PSQE|mrna.MtrunA17_Chr1g0194121	rna-NM_001365145.1	      0
 73-  3:	rna-gnl|WGS:PSQE|mrna.MtrunA17_Chr1g0194141	rna-NM_001251599.3	  3e-75
 73-  4:	rna-gnl|WGS:PSQE|mrna.MtrunA17_Chr1g0194151	rna-XM_003535808.4	 4e-167
 73-  5:	rna-gnl|WGS:PSQE|mrna.MtrunA17_Chr1g0194161	rna-XM_006588492.4	 8e-169
 73-  6:	rna-gnl|WGS:PSQE|mrna.MtrunA17_Chr1g0194171	rna-XM_006588493.4	  2e-66
 73-  7:	rna-gnl|WGS:PSQE|mrna.MtrunA17_Chr1g0194191	rna-NM_001289252.1	      0
 73-  8:	rna-gnl|WGS:PSQE|mrna.MtrunA17_Chr1g0194201	rna-XM_006588434.4	      0
 73-  9:	rna-gnl|WGS:PSQE|mrna.MtrunA17_Chr1g0194231	rna-XM_003536809.5	      0
 73- 10:	rna-gnl|WGS:PSQE|mrna.MtrunA17_Chr1g0194251	rna-NM_001251552.3	  8e-15
 73- 11:	rna-gnl|WGS:PSQE|mrna.MtrunA17_Chr1g0194261	rna-XM_003535827.5	 2e-135
 73- 12:	rna-gnl|WGS:PSQE|mrna.MtrunA17_Chr1g0194281	rna-XM_003536810.3	 8e-131
 73- 13:	rna-gnl|WGS:PSQE|mrna.MtrunA17_Chr1g0194291	rna-XM_003536811.5	 4e-105
 73- 14:	rna-gnl|WGS:PSQE|mrna.MtrunA17_Chr1g0194321	rna-XM_003536815.5	      0
 73- 15:	rna-gnl|WGS:PSQE|mrna.MtrunA17_Chr1g0194371	rna-XM_041006267.1	      0
 73- 16:	rna-gnl|WGS:PSQE|mrna.MtrunA17_Chr1g0194391	rna-XM_003536816.5	      0
 73- 17:	rna-gnl|WGS:PSQE|mrna.MtrunA17_Chr1g0194401	rna-XM_003535857.5	  6e-66
 73- 18:	rna-gnl|WGS:PSQE|mrna.MtrunA17_Chr1g0194481	rna-NM_001250509.1	 3e-121
 73- 19:	rna-gnl|WGS:PSQE|mrna.MtrunA17_Chr1g0194501	rna-XM_003535863.4	      0
 73- 20:	rna-gnl|WGS:PSQE|mrna.MtrunA17_Chr1g0194521	rna-XM_014762880.3	      0
 73- 21:	rna-gnl|WGS:PSQE|mrna.MtrunA17_Chr1g0194531	rna-NM_001251026.2	 1e-140
 73- 22:	rna-gnl|WGS:PSQE|mrna.MtrunA17_Chr1g0194541	rna-XM_006588307.3	      0
 73- 23:	rna-gnl|WGS:PSQE|mrna.MtrunA17_Chr1g0194561	rna-XM_006588499.3	  3e-59
 73- 24:	rna-gnl|WGS:PSQE|mrna.MtrunA17_Chr1g0194601	rna-XM_003535870.5	      0
 73- 25:	rna-gnl|WGS:PSQE|mrna.MtrunA17_Chr1g0194611	rna-XM_003536819.5	 2e-109
 73- 26:	rna-gnl|WGS:PSQE|mrna.MtrunA17_Chr1g0194631	rna-XM_006588500.4	      0
 73- 27:	rna-gnl|WGS:PSQE|mrna.MtrunA17_Chr1g0194641	rna-XM_003535880.5	 1e-180
 73- 28:	rna-gnl|WGS:PSQE|mrna.MtrunA17_Chr1g0194661	rna-XM_003535882.5	  2e-39
 73- 29:	rna-gnl|WGS:PSQE|mrna.MtrunA17_Chr1g0194671	rna-XM_003535887.5	  1e-49
 73- 30:	rna-gnl|WGS:PSQE|mrna.MtrunA17_Chr1g0194681	rna-NM_001250082.2	  3e-41
 73- 31:	rna-gnl|WGS:PSQE|mrna.MtrunA17_Chr1g0194711	rna-XM_006588506.3	      0
 73- 32:	rna-gnl|WGS:PSQE|mrna.MtrunA17_Chr1g0194721	rna-XM_006588507.3	      0
 73- 33:	rna-gnl|WGS:PSQE|mrna.MtrunA17_Chr1g0194751	rna-XM_003535901.5	 3e-114
 73- 34:	rna-gnl|WGS:PSQE|mrna.MtrunA17_Chr1g0194801	rna-XM_041005545.1	  4e-77
 73- 35:	rna-gnl|WGS:PSQE|mrna.MtrunA17_Chr1g0194831	rna-XM_006588512.4	  3e-84
 73- 36:	rna-gnl|WGS:PSQE|mrna.MtrunA17_Chr1g0194841	rna-XM_003535905.5	      0
 73- 37:	rna-gnl|WGS:PSQE|mrna.MtrunA17_Chr1g0194851	rna-XM_014762886.3	      0
 73- 38:	rna-gnl|WGS:PSQE|mrna.MtrunA17_Chr1g0194861	rna-XM_003535912.5	      0
 73- 39:	rna-gnl|WGS:PSQE|mrna.MtrunA17_Chr1g0194891	rna-NM_001248784.1	 8e-138
 73- 40:	rna-gnl|WGS:PSQE|mrna.MtrunA17_Chr1g0194901	rna-XM_003535917.4	      0
 73- 41:	rna-gnl|WGS:PSQE|mrna.MtrunA17_Chr1g0194911	rna-XM_006588514.3	  5e-88
 73- 42:	rna-gnl|WGS:PSQE|mrna.MtrunA17_Chr1g0194941	rna-XM_041006092.1	  4e-29
 73- 43:	rna-gnl|WGS:PSQE|mrna.MtrunA17_Chr1g0194951	rna-NM_001289200.1	 7e-109
 73- 44:	rna-gnl|WGS:PSQE|mrna.MtrunA17_Chr1g0194961	rna-NM_001249360.1	      0
 73- 45:	rna-gnl|WGS:PSQE|mrna.MtrunA17_Chr1g0194991	rna-XM_006588517.4	 2e-105
 73- 46:	rna-gnl|WGS:PSQE|mrna.MtrunA17_Chr1g0195001	rna-NM_001251213.2	      0
 73- 47:	rna-gnl|WGS:PSQE|mrna.MtrunA17_Chr1g0195011	rna-XM_003535936.5	  2e-76
 73- 48:	rna-gnl|WGS:PSQE|mrna.MtrunA17_Chr1g0195021	rna-XM_003536826.4	  7e-40
 73- 49:	rna-gnl|WGS:PSQE|mrna.MtrunA17_Chr1g0195051	rna-XM_003535944.4	      0
 73- 50:	rna-gnl|WGS:PSQE|mrna.MtrunA17_Chr1g0195071	rna-XM_003535951.5	  4e-61
 73- 51:	rna-gnl|WGS:PSQE|mrna.MtrunA17_Chr1g0195111	rna-XM_006588519.4	      0
 73- 52:	rna-gnl|WGS:PSQE|mrna.MtrunA17_Chr1g0195131	rna-XM_003535975.5	      0
 73- 53:	rna-gnl|WGS:PSQE|mrna.MtrunA17_Chr1g0195141	rna-NM_001250452.2	 4e-124
 73- 54:	rna-gnl|WGS:PSQE|mrna.MtrunA17_Chr1g0195151	rna-NM_001254517.1	 1e-126
 73- 55:	rna-gnl|WGS:PSQE|mrna.MtrunA17_Chr1g0195171	rna-NM_001248548.1	  6e-65
 73- 56:	rna-gnl|WGS:PSQE|mrna.MtrunA17_Chr1g0195271	rna-XM_003536830.5	      0
 73- 57:	rna-gnl|WGS:PSQE|mrna.MtrunA17_Chr1g0195311	rna-XM_003536833.4	 2e-158
 73- 58:	rna-gnl|WGS:PSQE|mrna.MtrunA17_Chr1g0195361	rna-NM_001251165.2	  1e-81
 73- 59:	rna-gnl|WGS:PSQE|mrna.MtrunA17_Chr1g0195381	rna-XM_003536038.5	  1e-75
 73- 60:	rna-gnl|WGS:PSQE|mrna.MtrunA17_Chr1g0195391	rna-NM_001250814.2	  5e-37
 73- 61:	rna-gnl|WGS:PSQE|mrna.MtrunA17_Chr1g0195401	rna-XM_006588523.4	      0
 73- 62:	rna-gnl|WGS:PSQE|mrna.MtrunA17_Chr1g0195431	rna-XM_003536060.5	      0
 73- 63:	rna-gnl|WGS:PSQE|mrna.MtrunA17_Chr1g0195451	rna-XM_003536065.5	      0
 73- 64:	rna-gnl|WGS:PSQE|mrna.MtrunA17_Chr1g0195461	rna-XM_006588525.3	      0
 73- 65:	rna-gnl|WGS:PSQE|mrna.MtrunA17_Chr1g0195471	rna-NM_001249933.2	  1e-69
 73- 66:	rna-gnl|WGS:PSQE|mrna.MtrunA17_Chr1g0195491	rna-XM_003536083.5	  2e-57
 73- 67:	rna-gnl|WGS:PSQE|mrna.MtrunA17_Chr1g0195521	rna-XM_003536077.5	      0
 73- 68:	rna-gnl|WGS:PSQE|mrna.MtrunA17_Chr1g0195571	rna-NM_001249833.2	  8e-52
 73- 69:	rna-gnl|WGS:PSQE|mrna.MtrunA17_Chr1g0195591	rna-XM_014762890.3	 9e-116
 73- 70:	rna-gnl|WGS:PSQE|mrna.MtrunA17_Chr1g0195661	rna-XM_006588353.4	  5e-92
 73- 71:	rna-gnl|WGS:PSQE|mrna.MtrunA17_Chr1g0195671	rna-XM_003536112.4	      0
 73- 72:	rna-gnl|WGS:PSQE|mrna.MtrunA17_Chr1g0195681	rna-XM_003536119.5	  4e-87
 73- 73:	rna-gnl|WGS:PSQE|mrna.MtrunA17_Chr1g0195691	rna-XM_006588531.4	      0
 73- 74:	rna-gnl|WGS:PSQE|mrna.MtrunA17_Chr1g0195711	rna-NM_001352689.1	  3e-47
 73- 75:	rna-gnl|WGS:PSQE|mrna.MtrunA17_Chr1g0195721	rna-XM_003536838.5	      0
 73- 76:	rna-gnl|WGS:PSQE|mrna.MtrunA17_Chr1g0195731	rna-XM_003536839.5	      0
 73- 77:	rna-gnl|WGS:PSQE|mrna.MtrunA17_Chr1g0195751	rna-XM_003536147.5	  2e-22
 73- 78:	rna-gnl|WGS:PSQE|mrna.MtrunA17_Chr1g0195771	rna-XM_003536153.4	      0
 73- 79:	rna-gnl|WGS:PSQE|mrna.MtrunA17_Chr1g0195791	rna-NM_001364685.1	  4e-27
 73- 80:	rna-gnl|WGS:PSQE|mrna.MtrunA17_Chr1g0195811	rna-NM_001304517.1	  9e-59
 73- 81:	rna-gnl|WGS:PSQE|mrna.MtrunA17_Chr1g0195851	rna-XM_003536843.5	  2e-74
 73- 82:	rna-gnl|WGS:PSQE|mrna.MtrunA17_Chr1g0195861	rna-XM_003536181.5	  1e-52
 73- 83:	rna-gnl|WGS:PSQE|mrna.MtrunA17_Chr1g0195891	rna-XM_014762894.3	      0
 73- 84:	rna-gnl|WGS:PSQE|mrna.MtrunA17_Chr1g0195911	rna-XM_003536202.5	      0
 73- 85:	rna-gnl|WGS:PSQE|mrna.MtrunA17_Chr1g0195931	rna-XM_014762901.3	  1e-51
 73- 86:	rna-gnl|WGS:PSQE|mrna.MtrunA17_Chr1g0195951	rna-XM_014762788.3	  1e-48
 73- 87:	rna-gnl|WGS:PSQE|mrna.MtrunA17_Chr1g0195971	rna-NM_001251139.3	  5e-68
 73- 88:	rna-gnl|WGS:PSQE|mrna.MtrunA17_Chr1g0195981	rna-NM_001250903.2	  2e-60
 73- 89:	rna-gnl|WGS:PSQE|mrna.MtrunA17_Chr1g0196061	rna-XM_003536233.5	      0
 73- 90:	rna-gnl|WGS:PSQE|mrna.MtrunA17_Chr1g0196081	rna-XM_014762902.3	 5e-168
 73- 91:	rna-gnl|WGS:PSQE|mrna.MtrunA17_Chr1g0196091	rna-NM_001248197.3	  5e-50
 73- 92:	rna-gnl|WGS:PSQE|mrna.MtrunA17_Chr1g0196111	rna-XM_003536846.4	      0
 73- 93:	rna-gnl|WGS:PSQE|mrna.MtrunA17_Chr1g0196141	rna-XM_041006287.1	  7e-84
 73- 94:	rna-gnl|WGS:PSQE|mrna.MtrunA17_Chr1g0196171	rna-XM_003536269.5	  3e-19
 73- 95:	rna-gnl|WGS:PSQE|mrna.MtrunA17_Chr1g0196181	rna-XM_003536274.5	      0
 73- 96:	rna-gnl|WGS:PSQE|mrna.MtrunA17_Chr1g0196191	rna-XM_003536847.4	  2e-29
 73- 97:	rna-gnl|WGS:PSQE|mrna.MtrunA17_Chr1g0196201	rna-XM_041006274.1	      0
 73- 98:	rna-gnl|WGS:PSQE|mrna.MtrunA17_Chr1g0196211	rna-XM_003536290.5	 1e-172
 73- 99:	rna-gnl|WGS:PSQE|mrna.MtrunA17_Chr1g0196311	rna-XM_003536295.5	      0
 73-100:	rna-gnl|WGS:PSQE|mrna.MtrunA17_Chr1g0196321	rna-NM_001253028.2	      0
 73-101:	rna-gnl|WGS:PSQE|mrna.MtrunA17_Chr1g0196341	rna-XM_003536848.5	      0
 73-102:	rna-gnl|WGS:PSQE|mrna.MtrunA17_Chr1g0196361	rna-NM_001354436.1	  7e-86
 73-103:	rna-gnl|WGS:PSQE|mrna.MtrunA17_Chr1g0196381	rna-XM_003536323.4	      0
 73-104:	rna-gnl|WGS:PSQE|mrna.MtrunA17_Chr1g0196391	rna-XM_003536849.5	      0
 73-105:	rna-gnl|WGS:PSQE|mrna.MtrunA17_Chr1g0196421	rna-XM_003536850.5	      0
 73-106:	rna-gnl|WGS:PSQE|mrna.MtrunA17_Chr1g0196481	rna-XM_003536339.5	  1e-77
 73-107:	rna-gnl|WGS:PSQE|mrna.MtrunA17_Chr1g0196491	rna-XM_014762908.3	      0
 73-108:	rna-gnl|WGS:PSQE|mrna.MtrunA17_Chr1g0196521	rna-XM_003536351.5	 4e-154
 73-109:	rna-gnl|WGS:PSQE|mrna.MtrunA17_Chr1g0196531	rna-XM_006588553.4	      0
 73-110:	rna-gnl|WGS:PSQE|mrna.MtrunA17_Chr1g0196551	rna-NM_001248817.3	  4e-31
 73-111:	rna-gnl|WGS:PSQE|mrna.MtrunA17_Chr1g0196561	rna-XM_003536363.5	      0
 73-112:	rna-gnl|WGS:PSQE|mrna.MtrunA17_Chr1g0196611	rna-XM_003536372.5	      0
## Alignment 74: score=2135.0 e_value=9e-162 N=46 CM010648.1&NC_038246.2 plus
 74-  0:	rna-gnl|WGS:PSQE|mrna.MtrunA17_Chr1g0165651	rna-XM_006588453.4	      0
 74-  1:	rna-gnl|WGS:PSQE|mrna.MtrunA17_Chr1g0165661	rna-XM_003536187.5	      0
 74-  2:	rna-gnl|WGS:PSQE|mrna.MtrunA17_Chr1g0165791	rna-NM_001252858.1	      0
 74-  3:	rna-gnl|WGS:PSQE|mrna.MtrunA17_Chr1g0166041	rna-XM_006588460.4	  6e-66
 74-  4:	rna-gnl|WGS:PSQE|mrna.MtrunA17_Chr1g0166071	rna-XM_014762856.3	      0
 74-  5:	rna-gnl|WGS:PSQE|mrna.MtrunA17_Chr1g0166101	rna-NM_001251262.2	      0
 74-  6:	rna-gnl|WGS:PSQE|mrna.MtrunA17_Chr1g0166191	rna-XM_003536441.5	      0
 74-  7:	rna-gnl|WGS:PSQE|mrna.MtrunA17_Chr1g0166201	rna-XM_041006243.1	      0
 74-  8:	rna-gnl|WGS:PSQE|mrna.MtrunA17_Chr1g0166241	rna-XM_003536565.5	 3e-156
 74-  9:	rna-gnl|WGS:PSQE|mrna.MtrunA17_Chr1g0166281	rna-NM_001249981.2	  1e-94
 74- 10:	rna-gnl|WGS:PSQE|mrna.MtrunA17_Chr1g0166331	rna-NM_001254535.2	  3e-61
 74- 11:	rna-gnl|WGS:PSQE|mrna.MtrunA17_Chr1g0166361	rna-XM_003537073.5	 7e-135
 74- 12:	rna-gnl|WGS:PSQE|mrna.MtrunA17_Chr1g0166381	rna-XM_014762865.3	      0
 74- 13:	rna-gnl|WGS:PSQE|mrna.MtrunA17_Chr1g0166391	rna-XM_041005612.1	      0
 74- 14:	rna-gnl|WGS:PSQE|mrna.MtrunA17_Chr1g0166401	rna-XM_014762866.3	 2e-120
 74- 15:	rna-gnl|WGS:PSQE|mrna.MtrunA17_Chr1g0166431	rna-NM_001357596.1	 1e-165
 74- 16:	rna-gnl|WGS:PSQE|mrna.MtrunA17_Chr1g0166441	rna-XM_003537152.5	      0
 74- 17:	rna-gnl|WGS:PSQE|mrna.MtrunA17_Chr1g0166471	rna-XM_014762868.3	      0
 74- 18:	rna-gnl|WGS:PSQE|mrna.MtrunA17_Chr1g0166481	rna-XM_003537206.5	 5e-129
 74- 19:	rna-gnl|WGS:PSQE|mrna.MtrunA17_Chr1g0166501	rna-NM_001251767.3	 1e-135
 74- 20:	rna-gnl|WGS:PSQE|mrna.MtrunA17_Chr1g0166511	rna-XM_006588479.4	  2e-61
 74- 21:	rna-gnl|WGS:PSQE|mrna.MtrunA17_Chr1g0166641	rna-XM_003536788.5	      0
 74- 22:	rna-gnl|WGS:PSQE|mrna.MtrunA17_Chr1g0166651	rna-XM_006588480.4	      0
 74- 23:	rna-gnl|WGS:PSQE|mrna.MtrunA17_Chr1g0166661	rna-XM_006588481.3	      0
 74- 24:	rna-gnl|WGS:PSQE|mrna.MtrunA17_Chr1g0166691	rna-NM_001248706.2	 6e-106
 74- 25:	rna-gnl|WGS:PSQE|mrna.MtrunA17_Chr1g0166711	rna-XM_003535158.4	      0
 74- 26:	rna-gnl|WGS:PSQE|mrna.MtrunA17_Chr1g0166811	rna-XM_003535191.5	      0
 74- 27:	rna-gnl|WGS:PSQE|mrna.MtrunA17_Chr1g0167311	rna-XM_014762870.3	      0
 74- 28:	rna-gnl|WGS:PSQE|mrna.MtrunA17_Chr1g0167361	rna-XM_006588483.4	      0
 74- 29:	rna-gnl|WGS:PSQE|mrna.MtrunA17_Chr1g0167381	rna-XM_003535341.4	      0
 74- 30:	rna-gnl|WGS:PSQE|mrna.MtrunA17_Chr1g0167471	rna-XM_003536794.4	      0
 74- 31:	rna-gnl|WGS:PSQE|mrna.MtrunA17_Chr1g0167501	rna-XM_003536795.5	  2e-49
 74- 32:	rna-gnl|WGS:PSQE|mrna.MtrunA17_Chr1g0167651	rna-NM_001256362.1	      0
 74- 33:	rna-gnl|WGS:PSQE|mrna.MtrunA17_Chr1g0167661	rna-XM_003535645.5	 5e-105
 74- 34:	rna-gnl|WGS:PSQE|mrna.MtrunA17_Chr1g0167731	rna-NM_001354467.1	      0
 74- 35:	rna-gnl|WGS:PSQE|mrna.MtrunA17_Chr1g0167751	rna-NM_001255736.1	      0
 74- 36:	rna-gnl|WGS:PSQE|mrna.MtrunA17_Chr1g0167781	rna-XM_003535756.5	  8e-64
 74- 37:	rna-gnl|WGS:PSQE|mrna.MtrunA17_Chr1g0167811	rna-XM_003536798.3	  2e-95
 74- 38:	rna-gnl|WGS:PSQE|mrna.MtrunA17_Chr1g0167821	rna-XM_003535763.5	 2e-115
 74- 39:	rna-gnl|WGS:PSQE|mrna.MtrunA17_Chr1g0167831	rna-XM_006588484.4	  1e-84
 74- 40:	rna-gnl|WGS:PSQE|mrna.MtrunA17_Chr1g0167911	rna-NM_001254585.2	      0
 74- 41:	rna-gnl|WGS:PSQE|mrna.MtrunA17_Chr1g0168041	rna-XM_026124007.2	  9e-22
 74- 42:	rna-gnl|WGS:PSQE|mrna.MtrunA17_Chr1g0168081	rna-XM_003536801.5	      0
 74- 43:	rna-gnl|WGS:PSQE|mrna.MtrunA17_Chr1g0168091	rna-XM_003536802.5	  5e-77
 74- 44:	rna-gnl|WGS:PSQE|mrna.MtrunA17_Chr1g0168121	rna-XM_041006258.1	 4e-115
 74- 45:	rna-gnl|WGS:PSQE|mrna.MtrunA17_Chr1g0168221	rna-XM_003536806.5	      0
## Alignment 75: score=1309.0 e_value=2e-80 N=27 CM010648.1&NC_038246.2 plus
 75-  0:	rna-gnl|WGS:PSQE|mrna.MtrunA17_Chr1g0180431	rna-XM_003537253.4	  3e-38
 75-  1:	rna-gnl|WGS:PSQE|mrna.MtrunA17_Chr1g0180451	rna-XM_003535094.5	      0
 75-  2:	rna-gnl|WGS:PSQE|mrna.MtrunA17_Chr1g0180491	rna-XM_003536941.5	      0
 75-  3:	rna-gnl|WGS:PSQE|mrna.MtrunA17_Chr1g0180511	rna-XM_006588725.4	      0
 75-  4:	rna-gnl|WGS:PSQE|mrna.MtrunA17_Chr1g0180531	rna-XM_003535100.5	 2e-120
 75-  5:	rna-gnl|WGS:PSQE|mrna.MtrunA17_Chr1g0180601	rna-XM_003535101.5	      0
 75-  6:	rna-gnl|WGS:PSQE|mrna.MtrunA17_Chr1g0180611	rna-XM_006588727.4	      0
 75-  7:	rna-gnl|WGS:PSQE|mrna.MtrunA17_Chr1g0180621	rna-NM_001248272.2	  4e-71
 75-  8:	rna-gnl|WGS:PSQE|mrna.MtrunA17_Chr1g0180631	rna-XM_006588729.3	 8e-103
 75-  9:	rna-gnl|WGS:PSQE|mrna.MtrunA17_Chr1g0180651	rna-XM_003535104.2	  2e-41
 75- 10:	rna-gnl|WGS:PSQE|mrna.MtrunA17_Chr1g0180691	rna-XM_003536943.1	  3e-44
 75- 11:	rna-gnl|WGS:PSQE|mrna.MtrunA17_Chr1g0180731	rna-XM_003536946.5	  6e-37
 75- 12:	rna-gnl|WGS:PSQE|mrna.MtrunA17_Chr1g0180761	rna-XM_006588388.4	 6e-111
 75- 13:	rna-gnl|WGS:PSQE|mrna.MtrunA17_Chr1g0180771	rna-NM_001250132.1	  9e-47
 75- 14:	rna-gnl|WGS:PSQE|mrna.MtrunA17_Chr1g0180781	rna-XM_003535112.5	  5e-57
 75- 15:	rna-gnl|WGS:PSQE|mrna.MtrunA17_Chr1g0180791	rna-XM_003535113.4	      0
 75- 16:	rna-gnl|WGS:PSQE|mrna.MtrunA17_Chr1g0180881	rna-XM_006588730.4	      0
 75- 17:	rna-gnl|WGS:PSQE|mrna.MtrunA17_Chr1g0180911	rna-XM_003536953.4	  4e-67
 75- 18:	rna-gnl|WGS:PSQE|mrna.MtrunA17_Chr1g0180941	rna-XM_006588732.4	      0
 75- 19:	rna-gnl|WGS:PSQE|mrna.MtrunA17_Chr1g0180951	rna-XM_041006351.1	      0
 75- 20:	rna-gnl|WGS:PSQE|mrna.MtrunA17_Chr1g0180961	rna-XM_003536954.4	  2e-12
 75- 21:	rna-gnl|WGS:PSQE|mrna.MtrunA17_Chr1g0181001	rna-XM_006588733.3	 4e-168
 75- 22:	rna-gnl|WGS:PSQE|mrna.MtrunA17_Chr1g0181011	rna-XM_006589768.1	  1e-69
 75- 23:	rna-gnl|WGS:PSQE|mrna.MtrunA17_Chr1g0181071	rna-NM_001253260.2	      0
 75- 24:	rna-gnl|WGS:PSQE|mrna.MtrunA17_Chr1g0181081	rna-XM_041006051.1	      0
 75- 25:	rna-gnl|WGS:PSQE|mrna.MtrunA17_Chr1g0181091	rna-NM_001250027.2	      0
 75- 26:	rna-gnl|WGS:PSQE|mrna.MtrunA17_Chr1g0181111	rna-NM_001361198.1	 2e-119
## Alignment 76: score=619.0 e_value=5.3e-30 N=13 CM010648.1&NC_038246.2 plus
 76-  0:	rna-gnl|WGS:PSQE|mrna.MtrunA17_Chr1g0177351	rna-XM_006588797.4	      0
 76-  1:	rna-gnl|WGS:PSQE|mrna.MtrunA17_Chr1g0177361	rna-XM_041005576.1	 4e-157
 76-  2:	rna-gnl|WGS:PSQE|mrna.MtrunA17_Chr1g0177391	rna-XM_014763040.3	 4e-122
 76-  3:	rna-gnl|WGS:PSQE|mrna.MtrunA17_Chr1g0177411	rna-XM_026124065.2	  2e-98
 76-  4:	rna-gnl|WGS:PSQE|mrna.MtrunA17_Chr1g0177421	rna-XM_006588801.4	      0
 76-  5:	rna-gnl|WGS:PSQE|mrna.MtrunA17_Chr1g0177441	rna-XM_006588802.4	  7e-24
 76-  6:	rna-gnl|WGS:PSQE|mrna.MtrunA17_Chr1g0177471	rna-XM_003537055.5	  7e-90
 76-  7:	rna-gnl|WGS:PSQE|mrna.MtrunA17_Chr1g0177521	rna-XM_003535759.5	  1e-71
 76-  8:	rna-gnl|WGS:PSQE|mrna.MtrunA17_Chr1g0177571	rna-XM_003535761.5	 2e-118
 76-  9:	rna-gnl|WGS:PSQE|mrna.MtrunA17_Chr1g0177691	rna-NM_001317614.1	  2e-49
 76- 10:	rna-gnl|WGS:PSQE|mrna.MtrunA17_Chr1g0177701	rna-XM_006588806.4	 1e-174
 76- 11:	rna-gnl|WGS:PSQE|mrna.MtrunA17_Chr1g0177711	rna-NM_001254417.2	 3e-162
 76- 12:	rna-gnl|WGS:PSQE|mrna.MtrunA17_Chr1g0177751	rna-XM_003535767.4	      0
## Alignment 77: score=574.0 e_value=1.7e-29 N=13 CM010648.1&NC_038246.2 plus
 77-  0:	rna-gnl|WGS:PSQE|mrna.MtrunA17_Chr1g0167731	rna-XM_014762566.3	      0
 77-  1:	rna-gnl|WGS:PSQE|mrna.MtrunA17_Chr1g0167751	rna-XM_014763268.3	      0
 77-  2:	rna-gnl|WGS:PSQE|mrna.MtrunA17_Chr1g0167781	rna-XM_003536196.5	  6e-68
 77-  3:	rna-gnl|WGS:PSQE|mrna.MtrunA17_Chr1g0167811	rna-XM_003535392.5	  7e-92
 77-  4:	rna-gnl|WGS:PSQE|mrna.MtrunA17_Chr1g0167831	rna-XM_003536201.4	  1e-79
 77-  5:	rna-gnl|WGS:PSQE|mrna.MtrunA17_Chr1g0168041	rna-XM_006589235.4	  1e-27
 77-  6:	rna-gnl|WGS:PSQE|mrna.MtrunA17_Chr1g0168081	rna-XM_014763272.3	      0
 77-  7:	rna-gnl|WGS:PSQE|mrna.MtrunA17_Chr1g0168121	rna-XM_014762765.2	 3e-111
 77-  8:	rna-gnl|WGS:PSQE|mrna.MtrunA17_Chr1g0168221	rna-XM_006589237.4	      0
 77-  9:	rna-gnl|WGS:PSQE|mrna.MtrunA17_Chr1g0168251	rna-XM_003535400.5	      0
 77- 10:	rna-gnl|WGS:PSQE|mrna.MtrunA17_Chr1g0168271	rna-XM_006589244.4	  9e-17
 77- 11:	rna-gnl|WGS:PSQE|mrna.MtrunA17_Chr1g0168521	rna-NM_001248182.1	  7e-24
 77- 12:	rna-gnl|WGS:PSQE|mrna.MtrunA17_Chr1g0168661	rna-XM_003536214.4	 7e-119
## Alignment 78: score=490.0 e_value=2.7e-24 N=11 CM010648.1&NC_038246.2 plus
 78-  0:	rna-gnl|WGS:PSQE|mrna.MtrunA17_Chr1g0172361	rna-XM_003535847.5	      0
 78-  1:	rna-gnl|WGS:PSQE|mrna.MtrunA17_Chr1g0172381	rna-XM_006588898.4	      0
 78-  2:	rna-gnl|WGS:PSQE|mrna.MtrunA17_Chr1g0172491	rna-XM_003535846.5	      0
 78-  3:	rna-gnl|WGS:PSQE|mrna.MtrunA17_Chr1g0172611	rna-XM_041006131.1	 5e-152
 78-  4:	rna-gnl|WGS:PSQE|mrna.MtrunA17_Chr1g0172621	rna-XM_003535844.4	      0
 78-  5:	rna-gnl|WGS:PSQE|mrna.MtrunA17_Chr1g0172721	rna-XM_003535843.5	 4e-153
 78-  6:	rna-gnl|WGS:PSQE|mrna.MtrunA17_Chr1g0172821	rna-XM_014763103.3	  6e-69
 78-  7:	rna-gnl|WGS:PSQE|mrna.MtrunA17_Chr1g0172941	rna-NM_001249891.2	  8e-52
 78-  8:	rna-gnl|WGS:PSQE|mrna.MtrunA17_Chr1g0173111	rna-XM_003535839.5	      0
 78-  9:	rna-gnl|WGS:PSQE|mrna.MtrunA17_Chr1g0173121	rna-XM_003537204.5	      0
 78- 10:	rna-gnl|WGS:PSQE|mrna.MtrunA17_Chr1g0173141	rna-NM_001251414.1	 9e-117
## Alignment 79: score=414.0 e_value=1.2e-19 N=9 CM010648.1&NC_038246.2 plus
 79-  0:	rna-gnl|WGS:PSQE|mrna.MtrunA17_Chr1g0169361	rna-XM_003535907.5	      0
 79-  1:	rna-gnl|WGS:PSQE|mrna.MtrunA17_Chr1g0169571	rna-XM_003535908.5	      0
 79-  2:	rna-gnl|WGS:PSQE|mrna.MtrunA17_Chr1g0169651	rna-XM_003535173.5	      0
 79-  3:	rna-gnl|WGS:PSQE|mrna.MtrunA17_Chr1g0169681	rna-NM_001251546.1	      0
 79-  4:	rna-gnl|WGS:PSQE|mrna.MtrunA17_Chr1g0169691	rna-XM_003535909.5	      0
 79-  5:	rna-gnl|WGS:PSQE|mrna.MtrunA17_Chr1g0169731	rna-XM_003535910.4	      0
 79-  6:	rna-gnl|WGS:PSQE|mrna.MtrunA17_Chr1g0169741	rna-XM_006588984.4	 1e-135
 79-  7:	rna-gnl|WGS:PSQE|mrna.MtrunA17_Chr1g0169831	rna-XM_003535188.5	      0
 79-  8:	rna-gnl|WGS:PSQE|mrna.MtrunA17_Chr1g0169841	rna-XM_003535189.5	      0
## Alignment 80: score=404.0 e_value=1.7e-18 N=9 CM010648.1&NC_038246.2 plus
 80-  0:	rna-gnl|WGS:PSQE|mrna.MtrunA17_Chr1g0170871	rna-XM_003535834.5	 3e-102
 80-  1:	rna-gnl|WGS:PSQE|mrna.MtrunA17_Chr1g0171011	rna-XM_006588881.3	  4e-51
 80-  2:	rna-gnl|WGS:PSQE|mrna.MtrunA17_Chr1g0171071	rna-XM_003537188.5	 5e-165
 80-  3:	rna-gnl|WGS:PSQE|mrna.MtrunA17_Chr1g0171171	rna-XM_003535830.5	      0
 80-  4:	rna-gnl|WGS:PSQE|mrna.MtrunA17_Chr1g0171181	rna-XM_003535829.5	 9e-175
 80-  5:	rna-gnl|WGS:PSQE|mrna.MtrunA17_Chr1g0171191	rna-XM_003535828.5	      0
 80-  6:	rna-gnl|WGS:PSQE|mrna.MtrunA17_Chr1g0171311	rna-XM_003535826.5	      0
 80-  7:	rna-gnl|WGS:PSQE|mrna.MtrunA17_Chr1g0171321	rna-XM_006588874.4	      0
 80-  8:	rna-gnl|WGS:PSQE|mrna.MtrunA17_Chr1g0171371	rna-XM_006588867.3	      0
## Alignment 81: score=400.0 e_value=6.9e-18 N=9 CM010648.1&NC_038246.2 plus
 81-  0:	rna-gnl|WGS:PSQE|mrna.MtrunA17_Chr1g0185131	rna-NM_001353447.1	  4e-90
 81-  1:	rna-gnl|WGS:PSQE|mrna.MtrunA17_Chr1g0185281	rna-XM_041005942.1	      0
 81-  2:	rna-gnl|WGS:PSQE|mrna.MtrunA17_Chr1g0185301	rna-NM_001250387.2	  1e-49
 81-  3:	rna-gnl|WGS:PSQE|mrna.MtrunA17_Chr1g0185311	rna-XM_003535598.4	  2e-32
 81-  4:	rna-gnl|WGS:PSQE|mrna.MtrunA17_Chr1g0185401	rna-XM_003536482.5	  7e-35
 81-  5:	rna-gnl|WGS:PSQE|mrna.MtrunA17_Chr1g0185421	rna-NM_001250577.2	  1e-78
 81-  6:	rna-gnl|WGS:PSQE|mrna.MtrunA17_Chr1g0185511	rna-XM_014763370.3	  9e-36
 81-  7:	rna-gnl|WGS:PSQE|mrna.MtrunA17_Chr1g0185541	rna-XM_006590152.4	  1e-16
 81-  8:	rna-gnl|WGS:PSQE|mrna.MtrunA17_Chr1g0185561	rna-XM_003536498.5	      0
## Alignment 82: score=357.0 e_value=2.7e-17 N=8 CM010648.1&NC_038246.2 plus
 82-  0:	rna-gnl|WGS:PSQE|mrna.MtrunA17_Chr1g0166191	rna-XM_003536154.5	      0
 82-  1:	rna-gnl|WGS:PSQE|mrna.MtrunA17_Chr1g0166471	rna-XM_014763261.3	      0
 82-  2:	rna-gnl|WGS:PSQE|mrna.MtrunA17_Chr1g0166481	rna-XM_014763262.3	 2e-116
 82-  3:	rna-gnl|WGS:PSQE|mrna.MtrunA17_Chr1g0166501	rna-NM_001248608.2	 3e-125
 82-  4:	rna-gnl|WGS:PSQE|mrna.MtrunA17_Chr1g0166511	rna-XM_003535380.5	  1e-23
 82-  5:	rna-gnl|WGS:PSQE|mrna.MtrunA17_Chr1g0166651	rna-XM_006589220.4	      0
 82-  6:	rna-gnl|WGS:PSQE|mrna.MtrunA17_Chr1g0166671	rna-XM_014763266.2	 2e-119
 82-  7:	rna-gnl|WGS:PSQE|mrna.MtrunA17_Chr1g0166711	rna-NM_001348653.1	      0
## Alignment 83: score=285.0 e_value=5.6e-11 N=7 CM010648.1&NC_038246.2 plus
 83-  0:	rna-gnl|WGS:PSQE|mrna.MtrunA17_Chr1g0152211	rna-XM_006589551.3	      0
 83-  1:	rna-gnl|WGS:PSQE|mrna.MtrunA17_Chr1g0152281	rna-XM_003536523.5	  8e-12
 83-  2:	rna-gnl|WGS:PSQE|mrna.MtrunA17_Chr1g0152431	rna-NM_001249532.1	  4e-96
 83-  3:	rna-gnl|WGS:PSQE|mrna.MtrunA17_Chr1g0152681	rna-XM_006589557.4	 1e-130
 83-  4:	rna-gnl|WGS:PSQE|mrna.MtrunA17_Chr1g0152841	rna-XM_003536546.5	      0
 83-  5:	rna-gnl|WGS:PSQE|mrna.MtrunA17_Chr1g0152851	rna-NM_001371550.1	  6e-32
 83-  6:	rna-gnl|WGS:PSQE|mrna.MtrunA17_Chr1g0152921	rna-XM_006589571.4	  2e-13
## Alignment 84: score=283.0 e_value=4.7e-10 N=6 CM010648.1&NC_038246.2 plus
 84-  0:	rna-gnl|WGS:PSQE|mrna.MtrunA17_Chr1g0168341	rna-XM_003535941.5	 8e-171
 84-  1:	rna-gnl|WGS:PSQE|mrna.MtrunA17_Chr1g0168401	rna-XM_006589011.4	 1e-180
 84-  2:	rna-gnl|WGS:PSQE|mrna.MtrunA17_Chr1g0168451	rna-NM_001255226.3	 4e-160
 84-  3:	rna-gnl|WGS:PSQE|mrna.MtrunA17_Chr1g0168461	rna-XM_006589013.4	 7e-109
 84-  4:	rna-gnl|WGS:PSQE|mrna.MtrunA17_Chr1g0168471	rna-NM_001248370.1	  3e-83
 84-  5:	rna-gnl|WGS:PSQE|mrna.MtrunA17_Chr1g0168511	rna-XM_003535240.5	      0
## Alignment 85: score=279.0 e_value=9.9e-13 N=6 CM010648.1&NC_038246.2 plus
 85-  0:	rna-gnl|WGS:PSQE|mrna.MtrunA17_Chr1g0169341	rna-XM_003535908.5	      0
 85-  1:	rna-gnl|WGS:PSQE|mrna.MtrunA17_Chr1g0169431	rna-XM_026123960.2	 4e-108
 85-  2:	rna-gnl|WGS:PSQE|mrna.MtrunA17_Chr1g0169451	rna-NM_001354893.1	      0
 85-  3:	rna-gnl|WGS:PSQE|mrna.MtrunA17_Chr1g0169461	rna-XM_006588988.4	      0
 85-  4:	rna-gnl|WGS:PSQE|mrna.MtrunA17_Chr1g0169501	rna-XM_006588989.4	 1e-147
 85-  5:	rna-gnl|WGS:PSQE|mrna.MtrunA17_Chr1g0169511	rna-NM_001248175.2	 9e-137
## Alignment 86: score=275.0 e_value=6e-08 N=6 CM010648.1&NC_038246.2 plus
 86-  0:	rna-gnl|WGS:PSQE|mrna.MtrunA17_Chr1g0196821	rna-XM_003535142.5	 5e-114
 86-  1:	rna-gnl|WGS:PSQE|mrna.MtrunA17_Chr1g0196871	rna-NM_001248357.3	  1e-49
 86-  2:	rna-gnl|WGS:PSQE|mrna.MtrunA17_Chr1g0196931	rna-XM_041006354.1	      0
 86-  3:	rna-gnl|WGS:PSQE|mrna.MtrunA17_Chr1g0196991	rna-XM_006588975.3	  4e-18
 86-  4:	rna-gnl|WGS:PSQE|mrna.MtrunA17_Chr1g0197101	rna-XM_003535900.5	      0
 86-  5:	rna-gnl|WGS:PSQE|mrna.MtrunA17_Chr1g0197121	rna-XM_006588979.3	      0
## Alignment 87: score=261.0 e_value=1.2e-09 N=6 CM010648.1&NC_038246.2 plus
 87-  0:	rna-gnl|WGS:PSQE|mrna.MtrunA17_Chr1g0186061	rna-XM_003535932.4	 2e-111
 87-  1:	rna-gnl|WGS:PSQE|mrna.MtrunA17_Chr1g0186151	rna-XM_003535942.5	 3e-154
 87-  2:	rna-gnl|WGS:PSQE|mrna.MtrunA17_Chr1g0186171	rna-XM_006589011.4	      0
 87-  3:	rna-gnl|WGS:PSQE|mrna.MtrunA17_Chr1g0186181	rna-XM_041005695.1	  6e-53
 87-  4:	rna-gnl|WGS:PSQE|mrna.MtrunA17_Chr1g0186301	rna-NM_001255226.3	 3e-146
 87-  5:	rna-gnl|WGS:PSQE|mrna.MtrunA17_Chr1g0186391	rna-XM_003535241.5	      0
## Alignment 88: score=256.0 e_value=1.9e-08 N=6 CM010648.1&NC_038246.2 plus
 88-  0:	rna-gnl|WGS:PSQE|mrna.MtrunA17_Chr1g0193181	rna-XM_003535247.5	      0
 88-  1:	rna-gnl|WGS:PSQE|mrna.MtrunA17_Chr1g0193321	rna-XM_006589028.4	  4e-47
 88-  2:	rna-gnl|WGS:PSQE|mrna.MtrunA17_Chr1g0193421	rna-NM_001254649.1	 1e-103
 88-  3:	rna-gnl|WGS:PSQE|mrna.MtrunA17_Chr1g0193571	rna-XM_006589023.3	  4e-32
 88-  4:	rna-gnl|WGS:PSQE|mrna.MtrunA17_Chr1g0193621	rna-XM_003535257.5	  8e-64
 88-  5:	rna-gnl|WGS:PSQE|mrna.MtrunA17_Chr1g0193671	rna-XM_003535971.5	 8e-103
## Alignment 89: score=256.0 e_value=8.3e-09 N=6 CM010648.1&NC_038246.2 plus
 89-  0:	rna-gnl|WGS:PSQE|mrna.MtrunA17_Chr1g0164831	rna-XM_003535716.4	 5e-178
 89-  1:	rna-gnl|WGS:PSQE|mrna.MtrunA17_Chr1g0164851	rna-XM_003535717.5	      0
 89-  2:	rna-gnl|WGS:PSQE|mrna.MtrunA17_Chr1g0164881	rna-XM_003536689.5	  2e-95
 89-  3:	rna-gnl|WGS:PSQE|mrna.MtrunA17_Chr1g0164931	rna-XM_003536693.4	      0
 89-  4:	rna-gnl|WGS:PSQE|mrna.MtrunA17_Chr1g0165201	rna-XM_003536709.5	      0
 89-  5:	rna-gnl|WGS:PSQE|mrna.MtrunA17_Chr1g0165341	rna-XM_041006024.1	      0
## Alignment 90: score=17399.0 e_value=0 N=357 CM010648.1&NC_038246.2 minus
 90-  0:	rna-gnl|WGS:PSQE|mrna.MtrunA17_Chr1g0185871	rna-XM_006589264.4	      0
 90-  1:	rna-gnl|WGS:PSQE|mrna.MtrunA17_Chr1g0185881	rna-XM_006589260.4	 3e-157
 90-  2:	rna-gnl|WGS:PSQE|mrna.MtrunA17_Chr1g0185891	rna-XM_003536218.5	      0
 90-  3:	rna-gnl|WGS:PSQE|mrna.MtrunA17_Chr1g0185911	rna-XM_006588431.4	 2e-102
 90-  4:	rna-gnl|WGS:PSQE|mrna.MtrunA17_Chr1g0185931	rna-XM_003535413.4	      0
 90-  5:	rna-gnl|WGS:PSQE|mrna.MtrunA17_Chr1g0185941	rna-XM_006589258.4	      0
 90-  6:	rna-gnl|WGS:PSQE|mrna.MtrunA17_Chr1g0186001	rna-NM_001248545.2	 1e-132
 90-  7:	rna-gnl|WGS:PSQE|mrna.MtrunA17_Chr1g0186021	rna-XM_006589254.4	  1e-77
 90-  8:	rna-gnl|WGS:PSQE|mrna.MtrunA17_Chr1g0186031	rna-XM_003536215.5	 2e-131
 90-  9:	rna-gnl|WGS:PSQE|mrna.MtrunA17_Chr1g0186051	rna-XM_003535410.5	      0
 90- 10:	rna-gnl|WGS:PSQE|mrna.MtrunA17_Chr1g0186061	rna-XM_003536214.4	 3e-116
 90- 11:	rna-gnl|WGS:PSQE|mrna.MtrunA17_Chr1g0186111	rna-XM_003535407.5	 1e-164
 90- 12:	rna-gnl|WGS:PSQE|mrna.MtrunA17_Chr1g0186131	rna-XM_003535405.4	      0
 90- 13:	rna-gnl|WGS:PSQE|mrna.MtrunA17_Chr1g0186151	rna-XM_003536213.5	 5e-160
 90- 14:	rna-gnl|WGS:PSQE|mrna.MtrunA17_Chr1g0186161	rna-XM_003536212.5	 1e-154
 90- 15:	rna-gnl|WGS:PSQE|mrna.MtrunA17_Chr1g0186171	rna-XM_006589250.4	      0
 90- 16:	rna-gnl|WGS:PSQE|mrna.MtrunA17_Chr1g0186181	rna-XM_006589248.4	      0
 90- 17:	rna-gnl|WGS:PSQE|mrna.MtrunA17_Chr1g0186311	rna-NM_001248249.3	  2e-84
 90- 18:	rna-gnl|WGS:PSQE|mrna.MtrunA17_Chr1g0186321	rna-NM_001250414.2	 3e-122
 90- 19:	rna-gnl|WGS:PSQE|mrna.MtrunA17_Chr1g0186331	rna-NM_001248182.1	  6e-22
 90- 20:	rna-gnl|WGS:PSQE|mrna.MtrunA17_Chr1g0186341	rna-XM_006589246.4	 2e-101
 90- 21:	rna-gnl|WGS:PSQE|mrna.MtrunA17_Chr1g0186351	rna-XM_003536209.5	      0
 90- 22:	rna-gnl|WGS:PSQE|mrna.MtrunA17_Chr1g0186361	rna-XM_006589244.4	      0
 90- 23:	rna-gnl|WGS:PSQE|mrna.MtrunA17_Chr1g0186381	rna-XM_003536208.5	      0
 90- 24:	rna-gnl|WGS:PSQE|mrna.MtrunA17_Chr1g0186391	rna-XM_003535400.5	      0
 90- 25:	rna-gnl|WGS:PSQE|mrna.MtrunA17_Chr1g0186411	rna-XM_006589237.4	      0
 90- 26:	rna-gnl|WGS:PSQE|mrna.MtrunA17_Chr1g0186441	rna-XM_014762765.2	  7e-90
 90- 27:	rna-gnl|WGS:PSQE|mrna.MtrunA17_Chr1g0186481	rna-XM_014763272.3	      0
 90- 28:	rna-gnl|WGS:PSQE|mrna.MtrunA17_Chr1g0186491	rna-XM_006589235.4	  3e-28
 90- 29:	rna-gnl|WGS:PSQE|mrna.MtrunA17_Chr1g0186521	rna-XM_003535397.5	      0
 90- 30:	rna-gnl|WGS:PSQE|mrna.MtrunA17_Chr1g0186531	rna-XM_006589231.3	      0
 90- 31:	rna-gnl|WGS:PSQE|mrna.MtrunA17_Chr1g0186541	rna-NM_001253983.2	  3e-78
 90- 32:	rna-gnl|WGS:PSQE|mrna.MtrunA17_Chr1g0186551	rna-XM_003536201.4	  5e-78
 90- 33:	rna-gnl|WGS:PSQE|mrna.MtrunA17_Chr1g0186561	rna-XM_041005811.1	 9e-172
 90- 34:	rna-gnl|WGS:PSQE|mrna.MtrunA17_Chr1g0186651	rna-XM_003536199.5	 2e-170
 90- 35:	rna-gnl|WGS:PSQE|mrna.MtrunA17_Chr1g0186661	rna-XM_003535392.5	 1e-164
 90- 36:	rna-gnl|WGS:PSQE|mrna.MtrunA17_Chr1g0186671	rna-XM_003535390.4	  9e-40
 90- 37:	rna-gnl|WGS:PSQE|mrna.MtrunA17_Chr1g0186741	rna-XM_003536196.5	  1e-76
 90- 38:	rna-gnl|WGS:PSQE|mrna.MtrunA17_Chr1g0186761	rna-XM_003536195.5	  3e-36
 90- 39:	rna-gnl|WGS:PSQE|mrna.MtrunA17_Chr1g0186811	rna-XM_014763268.3	      0
 90- 40:	rna-gnl|WGS:PSQE|mrna.MtrunA17_Chr1g0186821	rna-XM_014762566.3	      0
 90- 41:	rna-gnl|WGS:PSQE|mrna.MtrunA17_Chr1g0186831	rna-XM_041005607.1	      0
 90- 42:	rna-gnl|WGS:PSQE|mrna.MtrunA17_Chr1g0186841	rna-NM_001252917.1	      0
 90- 43:	rna-gnl|WGS:PSQE|mrna.MtrunA17_Chr1g0186981	rna-NM_001254497.1	      0
 90- 44:	rna-gnl|WGS:PSQE|mrna.MtrunA17_Chr1g0187021	rna-XM_003536186.5	      0
 90- 45:	rna-gnl|WGS:PSQE|mrna.MtrunA17_Chr1g0187091	rna-XM_003536185.4	 5e-157
 90- 46:	rna-gnl|WGS:PSQE|mrna.MtrunA17_Chr1g0187121	rna-NM_001255586.2	      0
 90- 47:	rna-gnl|WGS:PSQE|mrna.MtrunA17_Chr1g0187131	rna-NM_001255514.3	      0
 90- 48:	rna-gnl|WGS:PSQE|mrna.MtrunA17_Chr1g0187151	rna-XM_003536182.5	 5e-127
 90- 49:	rna-gnl|WGS:PSQE|mrna.MtrunA17_Chr1g0187161	rna-NM_001364351.1	  7e-34
 90- 50:	rna-gnl|WGS:PSQE|mrna.MtrunA17_Chr1g0187231	rna-XM_006590116.2	  4e-38
 90- 51:	rna-gnl|WGS:PSQE|mrna.MtrunA17_Chr1g0187241	rna-NM_001348653.1	      0
 90- 52:	rna-gnl|WGS:PSQE|mrna.MtrunA17_Chr1g0187251	rna-XM_014763266.2	 7e-110
 90- 53:	rna-gnl|WGS:PSQE|mrna.MtrunA17_Chr1g0187271	rna-XM_006589221.4	      0
 90- 54:	rna-gnl|WGS:PSQE|mrna.MtrunA17_Chr1g0187321	rna-XM_003535386.5	  2e-26
 90- 55:	rna-gnl|WGS:PSQE|mrna.MtrunA17_Chr1g0187331	rna-NM_001250736.3	 2e-110
 90- 56:	rna-gnl|WGS:PSQE|mrna.MtrunA17_Chr1g0187381	rna-XM_006589220.4	      0
 90- 57:	rna-gnl|WGS:PSQE|mrna.MtrunA17_Chr1g0187391	rna-XM_006589218.4	      0
 90- 58:	rna-gnl|WGS:PSQE|mrna.MtrunA17_Chr1g0187401	rna-XM_041006219.1	 4e-109
 90- 59:	rna-gnl|WGS:PSQE|mrna.MtrunA17_Chr1g0187411	rna-XM_003535381.5	      0
 90- 60:	rna-gnl|WGS:PSQE|mrna.MtrunA17_Chr1g0187421	rna-XM_003535380.5	  1e-40
 90- 61:	rna-gnl|WGS:PSQE|mrna.MtrunA17_Chr1g0187431	rna-NM_001248608.2	  9e-78
 90- 62:	rna-gnl|WGS:PSQE|mrna.MtrunA17_Chr1g0187471	rna-NM_001250547.2	  7e-79
 90- 63:	rna-gnl|WGS:PSQE|mrna.MtrunA17_Chr1g0187481	rna-XM_014763262.3	 4e-148
 90- 64:	rna-gnl|WGS:PSQE|mrna.MtrunA17_Chr1g0187491	rna-XM_014763261.3	      0
 90- 65:	rna-gnl|WGS:PSQE|mrna.MtrunA17_Chr1g0187501	rna-XM_003535377.5	 7e-132
 90- 66:	rna-gnl|WGS:PSQE|mrna.MtrunA17_Chr1g0187521	rna-XM_014763256.3	      0
 90- 67:	rna-gnl|WGS:PSQE|mrna.MtrunA17_Chr1g0187531	rna-XM_003536176.5	      0
 90- 68:	rna-gnl|WGS:PSQE|mrna.MtrunA17_Chr1g0187571	rna-XM_003536170.5	      0
 90- 69:	rna-gnl|WGS:PSQE|mrna.MtrunA17_Chr1g0187581	rna-XM_026124134.2	      0
 90- 70:	rna-gnl|WGS:PSQE|mrna.MtrunA17_Chr1g0187601	rna-XM_006589206.4	      0
 90- 71:	rna-gnl|WGS:PSQE|mrna.MtrunA17_Chr1g0187671	rna-XM_006589204.3	  3e-98
 90- 72:	rna-gnl|WGS:PSQE|mrna.MtrunA17_Chr1g0187681	rna-XM_006589203.3	      0
 90- 73:	rna-gnl|WGS:PSQE|mrna.MtrunA17_Chr1g0187721	rna-XM_003535374.4	  3e-35
 90- 74:	rna-gnl|WGS:PSQE|mrna.MtrunA17_Chr1g0187761	rna-NM_001254431.1	 2e-131
 90- 75:	rna-gnl|WGS:PSQE|mrna.MtrunA17_Chr1g0187771	rna-NM_001248129.1	  3e-84
 90- 76:	rna-gnl|WGS:PSQE|mrna.MtrunA17_Chr1g0187801	rna-XM_006588301.4	      0
 90- 77:	rna-gnl|WGS:PSQE|mrna.MtrunA17_Chr1g0187841	rna-XM_003536164.4	      0
 90- 78:	rna-gnl|WGS:PSQE|mrna.MtrunA17_Chr1g0187861	rna-XM_003535372.5	  6e-33
 90- 79:	rna-gnl|WGS:PSQE|mrna.MtrunA17_Chr1g0187901	rna-NM_001253984.2	      0
 90- 80:	rna-gnl|WGS:PSQE|mrna.MtrunA17_Chr1g0187921	rna-NM_001253284.2	 8e-149
 90- 81:	rna-gnl|WGS:PSQE|mrna.MtrunA17_Chr1g0187961	rna-XM_003535370.5	  2e-75
 90- 82:	rna-gnl|WGS:PSQE|mrna.MtrunA17_Chr1g0187981	rna-XM_003536160.5	      0
 90- 83:	rna-gnl|WGS:PSQE|mrna.MtrunA17_Chr1g0187991	rna-XM_003536159.5	 2e-129
 90- 84:	rna-gnl|WGS:PSQE|mrna.MtrunA17_Chr1g0188021	rna-XM_014763249.2	      0
 90- 85:	rna-gnl|WGS:PSQE|mrna.MtrunA17_Chr1g0188031	rna-XM_003536158.5	      0
 90- 86:	rna-gnl|WGS:PSQE|mrna.MtrunA17_Chr1g0188041	rna-XM_006589195.4	      0
 90- 87:	rna-gnl|WGS:PSQE|mrna.MtrunA17_Chr1g0188051	rna-XM_003536154.5	      0
 90- 88:	rna-gnl|WGS:PSQE|mrna.MtrunA17_Chr1g0188071	rna-XM_003536155.4	 2e-177
 90- 89:	rna-gnl|WGS:PSQE|mrna.MtrunA17_Chr1g0188091	rna-XM_003536152.5	      0
 90- 90:	rna-gnl|WGS:PSQE|mrna.MtrunA17_Chr1g0188101	rna-XM_003536151.5	      0
 90- 91:	rna-gnl|WGS:PSQE|mrna.MtrunA17_Chr1g0188131	rna-XM_003536149.5	  5e-48
 90- 92:	rna-gnl|WGS:PSQE|mrna.MtrunA17_Chr1g0188171	rna-NM_001250973.2	  3e-98
 90- 93:	rna-gnl|WGS:PSQE|mrna.MtrunA17_Chr1g0188181	rna-XM_003535368.5	      0
 90- 94:	rna-gnl|WGS:PSQE|mrna.MtrunA17_Chr1g0188191	rna-XM_003535365.5	      0
 90- 95:	rna-gnl|WGS:PSQE|mrna.MtrunA17_Chr1g0188201	rna-XM_003536146.4	      0
 90- 96:	rna-gnl|WGS:PSQE|mrna.MtrunA17_Chr1g0188211	rna-XM_003536145.5	 3e-177
 90- 97:	rna-gnl|WGS:PSQE|mrna.MtrunA17_Chr1g0188241	rna-XM_003536143.4	 5e-124
 90- 98:	rna-gnl|WGS:PSQE|mrna.MtrunA17_Chr1g0188271	rna-XM_003535362.5	      0
 90- 99:	rna-gnl|WGS:PSQE|mrna.MtrunA17_Chr1g0188281	rna-NM_001249568.2	  3e-67
 90-100:	rna-gnl|WGS:PSQE|mrna.MtrunA17_Chr1g0188291	rna-XM_003535361.4	      0
 90-101:	rna-gnl|WGS:PSQE|mrna.MtrunA17_Chr1g0188371	rna-XM_003536138.5	 3e-149
 90-102:	rna-gnl|WGS:PSQE|mrna.MtrunA17_Chr1g0188411	rna-XM_003536137.5	  3e-56
 90-103:	rna-gnl|WGS:PSQE|mrna.MtrunA17_Chr1g0188471	rna-XM_006589192.4	      0
 90-104:	rna-gnl|WGS:PSQE|mrna.MtrunA17_Chr1g0188491	rna-XM_003535357.5	  2e-68
 90-105:	rna-gnl|WGS:PSQE|mrna.MtrunA17_Chr1g0188541	rna-NM_001249270.2	 2e-147
 90-106:	rna-gnl|WGS:PSQE|mrna.MtrunA17_Chr1g0188561	rna-XM_006589187.4	      0
 90-107:	rna-gnl|WGS:PSQE|mrna.MtrunA17_Chr1g0188581	rna-XM_003536136.4	 8e-152
 90-108:	rna-gnl|WGS:PSQE|mrna.MtrunA17_Chr1g0188711	rna-XM_003536135.5	 2e-111
 90-109:	rna-gnl|WGS:PSQE|mrna.MtrunA17_Chr1g0188731	rna-XM_006589183.4	 2e-117
 90-110:	rna-gnl|WGS:PSQE|mrna.MtrunA17_Chr1g0188741	rna-XM_041005793.1	      0
 90-111:	rna-gnl|WGS:PSQE|mrna.MtrunA17_Chr1g0188751	rna-XM_003535350.5	      0
 90-112:	rna-gnl|WGS:PSQE|mrna.MtrunA17_Chr1g0188771	rna-XM_003536134.5	 2e-151
 90-113:	rna-gnl|WGS:PSQE|mrna.MtrunA17_Chr1g0188791	rna-NM_001248472.1	  2e-46
 90-114:	rna-gnl|WGS:PSQE|mrna.MtrunA17_Chr1g0188801	rna-XM_003536133.5	 2e-118
 90-115:	rna-gnl|WGS:PSQE|mrna.MtrunA17_Chr1g0188811	rna-NM_001251122.3	  3e-71
 90-116:	rna-gnl|WGS:PSQE|mrna.MtrunA17_Chr1g0188821	rna-XM_041005792.1	      0
 90-117:	rna-gnl|WGS:PSQE|mrna.MtrunA17_Chr1g0188851	rna-XM_006589177.4	  1e-73
 90-118:	rna-gnl|WGS:PSQE|mrna.MtrunA17_Chr1g0188861	rna-XM_006589173.4	      0
 90-119:	rna-gnl|WGS:PSQE|mrna.MtrunA17_Chr1g0188871	rna-XM_014762829.2	      0
 90-120:	rna-gnl|WGS:PSQE|mrna.MtrunA17_Chr1g0188921	rna-XM_003536130.3	      0
 90-121:	rna-gnl|WGS:PSQE|mrna.MtrunA17_Chr1g0188931	rna-XM_003536129.4	  3e-60
 90-122:	rna-gnl|WGS:PSQE|mrna.MtrunA17_Chr1g0188981	rna-XM_041005560.1	  2e-82
 90-123:	rna-gnl|WGS:PSQE|mrna.MtrunA17_Chr1g0188991	rna-XM_006589172.4	      0
 90-124:	rna-gnl|WGS:PSQE|mrna.MtrunA17_Chr1g0189011	rna-XM_003536126.5	      0
 90-125:	rna-gnl|WGS:PSQE|mrna.MtrunA17_Chr1g0189021	rna-XM_003536124.5	      0
 90-126:	rna-gnl|WGS:PSQE|mrna.MtrunA17_Chr1g0189071	rna-XM_003536123.5	      0
 90-127:	rna-gnl|WGS:PSQE|mrna.MtrunA17_Chr1g0189081	rna-XM_003535347.5	      0
 90-128:	rna-gnl|WGS:PSQE|mrna.MtrunA17_Chr1g0189091	rna-XM_003535346.5	      0
 90-129:	rna-gnl|WGS:PSQE|mrna.MtrunA17_Chr1g0189101	rna-XM_003536120.5	      0
 90-130:	rna-gnl|WGS:PSQE|mrna.MtrunA17_Chr1g0189111	rna-XM_003536122.5	      0
 90-131:	rna-gnl|WGS:PSQE|mrna.MtrunA17_Chr1g0189131	rna-XM_006588298.4	      0
 90-132:	rna-gnl|WGS:PSQE|mrna.MtrunA17_Chr1g0189151	rna-XM_006589168.4	      0
 90-133:	rna-gnl|WGS:PSQE|mrna.MtrunA17_Chr1g0189211	rna-XM_006589167.4	      0
 90-134:	rna-gnl|WGS:PSQE|mrna.MtrunA17_Chr1g0189221	rna-XM_003536118.5	  1e-91
 90-135:	rna-gnl|WGS:PSQE|mrna.MtrunA17_Chr1g0189231	rna-XM_003536117.5	      0
 90-136:	rna-gnl|WGS:PSQE|mrna.MtrunA17_Chr1g0189361	rna-XM_003536116.4	 3e-149
 90-137:	rna-gnl|WGS:PSQE|mrna.MtrunA17_Chr1g0189371	rna-XM_003536115.5	      0
 90-138:	rna-gnl|WGS:PSQE|mrna.MtrunA17_Chr1g0189381	rna-XM_003536114.5	      0
 90-139:	rna-gnl|WGS:PSQE|mrna.MtrunA17_Chr1g0189401	rna-XM_006589162.4	      0
 90-140:	rna-gnl|WGS:PSQE|mrna.MtrunA17_Chr1g0189421	rna-XM_003536110.4	      0
 90-141:	rna-gnl|WGS:PSQE|mrna.MtrunA17_Chr1g0189431	rna-XM_006589160.4	  8e-88
 90-142:	rna-gnl|WGS:PSQE|mrna.MtrunA17_Chr1g0189461	rna-XM_003536109.5	 2e-180
 90-143:	rna-gnl|WGS:PSQE|mrna.MtrunA17_Chr1g0189481	rna-XM_006589159.3	      0
 90-144:	rna-gnl|WGS:PSQE|mrna.MtrunA17_Chr1g0189561	rna-XM_003535340.3	      0
 90-145:	rna-gnl|WGS:PSQE|mrna.MtrunA17_Chr1g0189611	rna-XM_003536106.5	  2e-95
 90-146:	rna-gnl|WGS:PSQE|mrna.MtrunA17_Chr1g0189791	rna-XM_003535339.4	      0
 90-147:	rna-gnl|WGS:PSQE|mrna.MtrunA17_Chr1g0189831	rna-XM_014763230.3	      0
 90-148:	rna-gnl|WGS:PSQE|mrna.MtrunA17_Chr1g0189841	rna-NM_001253277.1	 1e-135
 90-149:	rna-gnl|WGS:PSQE|mrna.MtrunA17_Chr1g0189851	rna-XM_003536104.4	      0
 90-150:	rna-gnl|WGS:PSQE|mrna.MtrunA17_Chr1g0189881	rna-XM_003535334.5	      0
 90-151:	rna-gnl|WGS:PSQE|mrna.MtrunA17_Chr1g0189891	rna-XM_003535333.5	 9e-180
 90-152:	rna-gnl|WGS:PSQE|mrna.MtrunA17_Chr1g0189901	rna-NM_001250712.2	      0
 90-153:	rna-gnl|WGS:PSQE|mrna.MtrunA17_Chr1g0189961	rna-XM_014763229.3	      0
 90-154:	rna-gnl|WGS:PSQE|mrna.MtrunA17_Chr1g0189971	rna-NM_001361523.1	      0
 90-155:	rna-gnl|WGS:PSQE|mrna.MtrunA17_Chr1g0189991	rna-NM_001255945.2	 3e-121
 90-156:	rna-gnl|WGS:PSQE|mrna.MtrunA17_Chr1g0190021	rna-NM_001248078.2	      0
 90-157:	rna-gnl|WGS:PSQE|mrna.MtrunA17_Chr1g0190031	rna-XM_003536099.5	 6e-180
 90-158:	rna-gnl|WGS:PSQE|mrna.MtrunA17_Chr1g0190051	rna-XM_003536098.5	 2e-116
 90-159:	rna-gnl|WGS:PSQE|mrna.MtrunA17_Chr1g0190061	rna-NM_001251199.2	      0
 90-160:	rna-gnl|WGS:PSQE|mrna.MtrunA17_Chr1g0190081	rna-XM_003536095.4	 1e-165
 90-161:	rna-gnl|WGS:PSQE|mrna.MtrunA17_Chr1g0190111	rna-XM_003536096.5	 3e-167
 90-162:	rna-gnl|WGS:PSQE|mrna.MtrunA17_Chr1g0190121	rna-XM_003536097.4	      0
 90-163:	rna-gnl|WGS:PSQE|mrna.MtrunA17_Chr1g0190131	rna-NM_001251716.1	 4e-170
 90-164:	rna-gnl|WGS:PSQE|mrna.MtrunA17_Chr1g0190151	rna-XM_006589147.4	      0
 90-165:	rna-gnl|WGS:PSQE|mrna.MtrunA17_Chr1g0190191	rna-XM_006589146.3	      0
 90-166:	rna-gnl|WGS:PSQE|mrna.MtrunA17_Chr1g0190201	rna-XM_014763227.2	      0
 90-167:	rna-gnl|WGS:PSQE|mrna.MtrunA17_Chr1g0190211	rna-XM_006589145.4	 8e-150
 90-168:	rna-gnl|WGS:PSQE|mrna.MtrunA17_Chr1g0190231	rna-XM_003536091.4	  1e-81
 90-169:	rna-gnl|WGS:PSQE|mrna.MtrunA17_Chr1g0190251	rna-NM_001255378.2	      0
 90-170:	rna-gnl|WGS:PSQE|mrna.MtrunA17_Chr1g0190281	rna-XM_003536087.5	      0
 90-171:	rna-gnl|WGS:PSQE|mrna.MtrunA17_Chr1g0190291	rna-XM_006589141.3	      0
 90-172:	rna-gnl|WGS:PSQE|mrna.MtrunA17_Chr1g0190311	rna-XM_041005767.1	 1e-160
 90-173:	rna-gnl|WGS:PSQE|mrna.MtrunA17_Chr1g0190321	rna-XM_003535328.4	 2e-125
 90-174:	rna-gnl|WGS:PSQE|mrna.MtrunA17_Chr1g0190331	rna-XM_003535327.5	 1e-172
 90-175:	rna-gnl|WGS:PSQE|mrna.MtrunA17_Chr1g0190341	rna-XM_003536086.5	      0
 90-176:	rna-gnl|WGS:PSQE|mrna.MtrunA17_Chr1g0190381	rna-XM_014763222.3	      0
 90-177:	rna-gnl|WGS:PSQE|mrna.MtrunA17_Chr1g0190401	rna-XM_006589137.3	      0
 90-178:	rna-gnl|WGS:PSQE|mrna.MtrunA17_Chr1g0190411	rna-XM_003535325.5	      0
 90-179:	rna-gnl|WGS:PSQE|mrna.MtrunA17_Chr1g0190441	rna-XM_003536085.4	      0
 90-180:	rna-gnl|WGS:PSQE|mrna.MtrunA17_Chr1g0190471	rna-XM_006589136.4	      0
 90-181:	rna-gnl|WGS:PSQE|mrna.MtrunA17_Chr1g0190481	rna-XM_006589135.3	 7e-102
 90-182:	rna-gnl|WGS:PSQE|mrna.MtrunA17_Chr1g0190501	rna-XM_041005757.1	      0
 90-183:	rna-gnl|WGS:PSQE|mrna.MtrunA17_Chr1g0190511	rna-XM_003536082.5	      0
 90-184:	rna-gnl|WGS:PSQE|mrna.MtrunA17_Chr1g0190531	rna-XM_003535323.5	  3e-75
 90-185:	rna-gnl|WGS:PSQE|mrna.MtrunA17_Chr1g0190551	rna-XM_006589123.3	 4e-158
 90-186:	rna-gnl|WGS:PSQE|mrna.MtrunA17_Chr1g0190561	rna-XM_003536080.5	  2e-37
 90-187:	rna-gnl|WGS:PSQE|mrna.MtrunA17_Chr1g0190581	rna-XM_003535322.5	      0
 90-188:	rna-gnl|WGS:PSQE|mrna.MtrunA17_Chr1g0190591	rna-XM_003536079.4	 6e-100
 90-189:	rna-gnl|WGS:PSQE|mrna.MtrunA17_Chr1g0190601	rna-XM_006589122.4	  2e-76
 90-190:	rna-gnl|WGS:PSQE|mrna.MtrunA17_Chr1g0190621	rna-NM_001249821.2	  5e-78
 90-191:	rna-gnl|WGS:PSQE|mrna.MtrunA17_Chr1g0190641	rna-XM_003536076.3	  4e-86
 90-192:	rna-gnl|WGS:PSQE|mrna.MtrunA17_Chr1g0190711	rna-NM_001252824.2	 8e-115
 90-193:	rna-gnl|WGS:PSQE|mrna.MtrunA17_Chr1g0190731	rna-XM_003536073.5	 6e-139
 90-194:	rna-gnl|WGS:PSQE|mrna.MtrunA17_Chr1g0190751	rna-NM_001250679.2	  4e-43
 90-195:	rna-gnl|WGS:PSQE|mrna.MtrunA17_Chr1g0190761	rna-NM_001251024.2	      0
 90-196:	rna-gnl|WGS:PSQE|mrna.MtrunA17_Chr1g0190771	rna-XM_006588370.3	      0
 90-197:	rna-gnl|WGS:PSQE|mrna.MtrunA17_Chr1g0190801	rna-NM_001250812.3	 2e-112
 90-198:	rna-gnl|WGS:PSQE|mrna.MtrunA17_Chr1g0190821	rna-NM_001251104.2	 5e-123
 90-199:	rna-gnl|WGS:PSQE|mrna.MtrunA17_Chr1g0190831	rna-XM_003535319.5	      0
 90-200:	rna-gnl|WGS:PSQE|mrna.MtrunA17_Chr1g0190851	rna-NM_001249714.1	      0
 90-201:	rna-gnl|WGS:PSQE|mrna.MtrunA17_Chr1g0190881	rna-XM_003536069.5	  4e-97
 90-202:	rna-gnl|WGS:PSQE|mrna.MtrunA17_Chr1g0190891	rna-XM_003536068.5	      0
 90-203:	rna-gnl|WGS:PSQE|mrna.MtrunA17_Chr1g0190911	rna-XM_003536067.5	      0
 90-204:	rna-gnl|WGS:PSQE|mrna.MtrunA17_Chr1g0190921	rna-XM_003535316.5	  3e-55
 90-205:	rna-gnl|WGS:PSQE|mrna.MtrunA17_Chr1g0190931	rna-NM_001248212.2	 3e-103
 90-206:	rna-gnl|WGS:PSQE|mrna.MtrunA17_Chr1g0190941	rna-XM_003536064.5	      0
 90-207:	rna-gnl|WGS:PSQE|mrna.MtrunA17_Chr1g0190951	rna-XM_006589115.4	      0
 90-208:	rna-gnl|WGS:PSQE|mrna.MtrunA17_Chr1g0190961	rna-NM_001251211.2	  4e-85
 90-209:	rna-gnl|WGS:PSQE|mrna.MtrunA17_Chr1g0190971	rna-NM_001250844.2	  8e-62
 90-210:	rna-gnl|WGS:PSQE|mrna.MtrunA17_Chr1g0191011	rna-XM_041006215.1	 6e-123
 90-211:	rna-gnl|WGS:PSQE|mrna.MtrunA17_Chr1g0191021	rna-XM_006589114.4	  1e-89
 90-212:	rna-gnl|WGS:PSQE|mrna.MtrunA17_Chr1g0191051	rna-NM_001251497.2	 1e-175
 90-213:	rna-gnl|WGS:PSQE|mrna.MtrunA17_Chr1g0191081	rna-XM_003536061.4	      0
 90-214:	rna-gnl|WGS:PSQE|mrna.MtrunA17_Chr1g0191121	rna-XM_006589111.3	      0
 90-215:	rna-gnl|WGS:PSQE|mrna.MtrunA17_Chr1g0191151	rna-XM_006589109.4	 7e-102
 90-216:	rna-gnl|WGS:PSQE|mrna.MtrunA17_Chr1g0191171	rna-XM_003536056.5	      0
 90-217:	rna-gnl|WGS:PSQE|mrna.MtrunA17_Chr1g0191181	rna-XM_006589105.4	      0
 90-218:	rna-gnl|WGS:PSQE|mrna.MtrunA17_Chr1g0191191	rna-XM_014762758.3	      0
 90-219:	rna-gnl|WGS:PSQE|mrna.MtrunA17_Chr1g0191211	rna-XM_003535311.5	  1e-13
 90-220:	rna-gnl|WGS:PSQE|mrna.MtrunA17_Chr1g0191221	rna-XM_006589102.4	      0
 90-221:	rna-gnl|WGS:PSQE|mrna.MtrunA17_Chr1g0191231	rna-NM_001253274.2	      0
 90-222:	rna-gnl|WGS:PSQE|mrna.MtrunA17_Chr1g0191241	rna-XM_006589096.4	 9e-179
 90-223:	rna-gnl|WGS:PSQE|mrna.MtrunA17_Chr1g0191251	rna-XM_003536053.3	  6e-25
 90-224:	rna-gnl|WGS:PSQE|mrna.MtrunA17_Chr1g0191261	rna-XM_006589093.4	      0
 90-225:	rna-gnl|WGS:PSQE|mrna.MtrunA17_Chr1g0191301	rna-XM_003536051.5	      0
 90-226:	rna-gnl|WGS:PSQE|mrna.MtrunA17_Chr1g0191311	rna-XM_006589090.4	 2e-100
 90-227:	rna-gnl|WGS:PSQE|mrna.MtrunA17_Chr1g0191351	rna-NM_001251473.2	  5e-81
 90-228:	rna-gnl|WGS:PSQE|mrna.MtrunA17_Chr1g0191361	rna-XM_026124121.2	      0
 90-229:	rna-gnl|WGS:PSQE|mrna.MtrunA17_Chr1g0191391	rna-XM_003535303.5	  2e-46
 90-230:	rna-gnl|WGS:PSQE|mrna.MtrunA17_Chr1g0191441	rna-XM_041005751.1	  5e-94
 90-231:	rna-gnl|WGS:PSQE|mrna.MtrunA17_Chr1g0191461	rna-XM_003536048.5	      0
 90-232:	rna-gnl|WGS:PSQE|mrna.MtrunA17_Chr1g0191511	rna-NM_001254552.1	 2e-164
 90-233:	rna-gnl|WGS:PSQE|mrna.MtrunA17_Chr1g0191521	rna-XM_041005750.1	 4e-103
 90-234:	rna-gnl|WGS:PSQE|mrna.MtrunA17_Chr1g0191571	rna-NM_001255536.2	 5e-147
 90-235:	rna-gnl|WGS:PSQE|mrna.MtrunA17_Chr1g0191601	rna-XM_003536043.5	 2e-155
 90-236:	rna-gnl|WGS:PSQE|mrna.MtrunA17_Chr1g0191621	rna-XM_014763192.3	      0
 90-237:	rna-gnl|WGS:PSQE|mrna.MtrunA17_Chr1g0191631	rna-XM_003536041.5	      0
 90-238:	rna-gnl|WGS:PSQE|mrna.MtrunA17_Chr1g0191671	rna-XM_003536040.4	  2e-94
 90-239:	rna-gnl|WGS:PSQE|mrna.MtrunA17_Chr1g0191681	rna-XM_041005747.1	 9e-124
 90-240:	rna-gnl|WGS:PSQE|mrna.MtrunA17_Chr1g0191691	rna-XM_003535299.5	 9e-148
 90-241:	rna-gnl|WGS:PSQE|mrna.MtrunA17_Chr1g0191711	rna-XM_006589084.4	      0
 90-242:	rna-gnl|WGS:PSQE|mrna.MtrunA17_Chr1g0191731	rna-XM_003536039.5	 3e-144
 90-243:	rna-gnl|WGS:PSQE|mrna.MtrunA17_Chr1g0191741	rna-XM_003536037.5	      0
 90-244:	rna-gnl|WGS:PSQE|mrna.MtrunA17_Chr1g0191751	rna-NM_001255886.3	      0
 90-245:	rna-gnl|WGS:PSQE|mrna.MtrunA17_Chr1g0191761	rna-XM_003536035.4	  5e-90
 90-246:	rna-gnl|WGS:PSQE|mrna.MtrunA17_Chr1g0191791	rna-XM_003535295.5	      0
 90-247:	rna-gnl|WGS:PSQE|mrna.MtrunA17_Chr1g0191801	rna-XM_003536034.5	      0
 90-248:	rna-gnl|WGS:PSQE|mrna.MtrunA17_Chr1g0191811	rna-XM_003536033.5	      0
 90-249:	rna-gnl|WGS:PSQE|mrna.MtrunA17_Chr1g0191821	rna-XM_003535293.3	      0
 90-250:	rna-gnl|WGS:PSQE|mrna.MtrunA17_Chr1g0191831	rna-XM_003536031.5	      0
 90-251:	rna-gnl|WGS:PSQE|mrna.MtrunA17_Chr1g0191841	rna-XM_006589083.4	 2e-162
 90-252:	rna-gnl|WGS:PSQE|mrna.MtrunA17_Chr1g0191851	rna-XM_006589082.4	      0
 90-253:	rna-gnl|WGS:PSQE|mrna.MtrunA17_Chr1g0191861	rna-XM_006589081.4	  7e-33
 90-254:	rna-gnl|WGS:PSQE|mrna.MtrunA17_Chr1g0191891	rna-NM_001253181.2	 1e-155
 90-255:	rna-gnl|WGS:PSQE|mrna.MtrunA17_Chr1g0191921	rna-XM_003536028.4	      0
 90-256:	rna-gnl|WGS:PSQE|mrna.MtrunA17_Chr1g0191931	rna-XM_006589075.4	      0
 90-257:	rna-gnl|WGS:PSQE|mrna.MtrunA17_Chr1g0191981	rna-XM_003535289.4	  3e-60
 90-258:	rna-gnl|WGS:PSQE|mrna.MtrunA17_Chr1g0191991	rna-XM_003535288.5	      0
 90-259:	rna-gnl|WGS:PSQE|mrna.MtrunA17_Chr1g0192001	rna-XM_003536026.4	 1e-150
 90-260:	rna-gnl|WGS:PSQE|mrna.MtrunA17_Chr1g0192011	rna-XM_003536025.5	      0
 90-261:	rna-gnl|WGS:PSQE|mrna.MtrunA17_Chr1g0192021	rna-XM_003536024.4	      0
 90-262:	rna-gnl|WGS:PSQE|mrna.MtrunA17_Chr1g0192031	rna-XM_003535287.5	  2e-91
 90-263:	rna-gnl|WGS:PSQE|mrna.MtrunA17_Chr1g0192081	rna-XM_006589071.4	      0
 90-264:	rna-gnl|WGS:PSQE|mrna.MtrunA17_Chr1g0192111	rna-XM_026124115.2	      0
 90-265:	rna-gnl|WGS:PSQE|mrna.MtrunA17_Chr1g0192121	rna-XM_003536022.5	      0
 90-266:	rna-gnl|WGS:PSQE|mrna.MtrunA17_Chr1g0192131	rna-XM_003535285.5	  3e-85
 90-267:	rna-gnl|WGS:PSQE|mrna.MtrunA17_Chr1g0192151	rna-NM_001255650.3	      0
 90-268:	rna-gnl|WGS:PSQE|mrna.MtrunA17_Chr1g0192161	rna-NM_001248977.2	  3e-68
 90-269:	rna-gnl|WGS:PSQE|mrna.MtrunA17_Chr1g0192211	rna-XM_003536019.5	      0
 90-270:	rna-gnl|WGS:PSQE|mrna.MtrunA17_Chr1g0192231	rna-NM_001255501.2	  3e-50
 90-271:	rna-gnl|WGS:PSQE|mrna.MtrunA17_Chr1g0192241	rna-NM_001349782.1	  6e-27
 90-272:	rna-gnl|WGS:PSQE|mrna.MtrunA17_Chr1g0192251	rna-XM_026123955.2	  2e-42
 90-273:	rna-gnl|WGS:PSQE|mrna.MtrunA17_Chr1g0192261	rna-XM_006588385.4	 2e-178
 90-274:	rna-gnl|WGS:PSQE|mrna.MtrunA17_Chr1g0192321	rna-XM_003535284.4	      0
 90-275:	rna-gnl|WGS:PSQE|mrna.MtrunA17_Chr1g0192331	rna-XM_003535283.4	      0
 90-276:	rna-gnl|WGS:PSQE|mrna.MtrunA17_Chr1g0192341	rna-XM_041005740.1	      0
 90-277:	rna-gnl|WGS:PSQE|mrna.MtrunA17_Chr1g0192371	rna-NM_001254445.1	 1e-129
 90-278:	rna-gnl|WGS:PSQE|mrna.MtrunA17_Chr1g0192381	rna-XM_041005748.1	 1e-148
 90-279:	rna-gnl|WGS:PSQE|mrna.MtrunA17_Chr1g0192421	rna-XM_006588383.4	      0
 90-280:	rna-gnl|WGS:PSQE|mrna.MtrunA17_Chr1g0192431	rna-XM_041005737.1	      0
 90-281:	rna-gnl|WGS:PSQE|mrna.MtrunA17_Chr1g0192441	rna-NM_001255546.2	 5e-131
 90-282:	rna-gnl|WGS:PSQE|mrna.MtrunA17_Chr1g0192451	rna-XM_041005753.1	  3e-46
 90-283:	rna-gnl|WGS:PSQE|mrna.MtrunA17_Chr1g0192461	rna-XM_003536009.5	 2e-120
 90-284:	rna-gnl|WGS:PSQE|mrna.MtrunA17_Chr1g0192471	rna-XM_014763179.2	      0
 90-285:	rna-gnl|WGS:PSQE|mrna.MtrunA17_Chr1g0192481	rna-XM_014763178.3	      0
 90-286:	rna-gnl|WGS:PSQE|mrna.MtrunA17_Chr1g0192501	rna-XM_003536004.5	  2e-63
 90-287:	rna-gnl|WGS:PSQE|mrna.MtrunA17_Chr1g0192521	rna-XM_003536003.5	      0
 90-288:	rna-gnl|WGS:PSQE|mrna.MtrunA17_Chr1g0192541	rna-XM_014763176.3	      0
 90-289:	rna-gnl|WGS:PSQE|mrna.MtrunA17_Chr1g0192551	rna-XM_026124110.2	      0
 90-290:	rna-gnl|WGS:PSQE|mrna.MtrunA17_Chr1g0192571	rna-XM_006589060.4	      0
 90-291:	rna-gnl|WGS:PSQE|mrna.MtrunA17_Chr1g0192581	rna-XM_006589058.4	      0
 90-292:	rna-gnl|WGS:PSQE|mrna.MtrunA17_Chr1g0192591	rna-XM_003535277.5	 3e-153
 90-293:	rna-gnl|WGS:PSQE|mrna.MtrunA17_Chr1g0192601	rna-XM_003535276.5	      0
 90-294:	rna-gnl|WGS:PSQE|mrna.MtrunA17_Chr1g0192611	rna-XM_003535275.5	  9e-79
 90-295:	rna-gnl|WGS:PSQE|mrna.MtrunA17_Chr1g0192651	rna-NM_001250696.2	 7e-104
 90-296:	rna-gnl|WGS:PSQE|mrna.MtrunA17_Chr1g0192661	rna-NM_001249422.2	      0
 90-297:	rna-gnl|WGS:PSQE|mrna.MtrunA17_Chr1g0192691	rna-XM_014762753.1	  5e-16
 90-298:	rna-gnl|WGS:PSQE|mrna.MtrunA17_Chr1g0192741	rna-NM_001248615.2	 5e-124
 90-299:	rna-gnl|WGS:PSQE|mrna.MtrunA17_Chr1g0192751	rna-XM_003535999.5	  4e-99
 90-300:	rna-gnl|WGS:PSQE|mrna.MtrunA17_Chr1g0192771	rna-NM_001252969.3	  2e-92
 90-301:	rna-gnl|WGS:PSQE|mrna.MtrunA17_Chr1g0192791	rna-XM_003535996.5	 2e-133
 90-302:	rna-gnl|WGS:PSQE|mrna.MtrunA17_Chr1g0192801	rna-XM_041005730.1	      0
 90-303:	rna-gnl|WGS:PSQE|mrna.MtrunA17_Chr1g0192811	rna-XM_006588371.3	      0
 90-304:	rna-gnl|WGS:PSQE|mrna.MtrunA17_Chr1g0192821	rna-XM_014763167.3	      0
 90-305:	rna-gnl|WGS:PSQE|mrna.MtrunA17_Chr1g0192831	rna-XM_006589050.4	      0
 90-306:	rna-gnl|WGS:PSQE|mrna.MtrunA17_Chr1g0192881	rna-XM_003535991.5	  2e-76
 90-307:	rna-gnl|WGS:PSQE|mrna.MtrunA17_Chr1g0192891	rna-XM_041005729.1	  9e-17
 90-308:	rna-gnl|WGS:PSQE|mrna.MtrunA17_Chr1g0192901	rna-XM_041005727.1	      0
 90-309:	rna-gnl|WGS:PSQE|mrna.MtrunA17_Chr1g0192911	rna-XM_003535269.5	      0
 90-310:	rna-gnl|WGS:PSQE|mrna.MtrunA17_Chr1g0192921	rna-NM_001250978.2	  7e-73
 90-311:	rna-gnl|WGS:PSQE|mrna.MtrunA17_Chr1g0192991	rna-XM_003535267.5	      0
 90-312:	rna-gnl|WGS:PSQE|mrna.MtrunA17_Chr1g0193001	rna-NM_001248603.2	 5e-126
 90-313:	rna-gnl|WGS:PSQE|mrna.MtrunA17_Chr1g0193011	rna-NM_001251098.2	      0
 90-314:	rna-gnl|WGS:PSQE|mrna.MtrunA17_Chr1g0193051	rna-XM_003535989.5	      0
 90-315:	rna-gnl|WGS:PSQE|mrna.MtrunA17_Chr1g0193061	rna-XM_014762509.3	 6e-141
 90-316:	rna-gnl|WGS:PSQE|mrna.MtrunA17_Chr1g0193071	rna-NM_001249432.3	  1e-58
 90-317:	rna-gnl|WGS:PSQE|mrna.MtrunA17_Chr1g0193081	rna-NM_001255732.2	      0
 90-318:	rna-gnl|WGS:PSQE|mrna.MtrunA17_Chr1g0193131	rna-XM_003535265.5	      0
 90-319:	rna-gnl|WGS:PSQE|mrna.MtrunA17_Chr1g0193141	rna-XM_041005721.1	 2e-179
 90-320:	rna-gnl|WGS:PSQE|mrna.MtrunA17_Chr1g0193161	rna-XM_006589041.4	  2e-56
 90-321:	rna-gnl|WGS:PSQE|mrna.MtrunA17_Chr1g0193171	rna-XM_003535979.5	      0
 90-322:	rna-gnl|WGS:PSQE|mrna.MtrunA17_Chr1g0193211	rna-XM_003535978.5	      0
 90-323:	rna-gnl|WGS:PSQE|mrna.MtrunA17_Chr1g0193311	rna-XM_003535263.5	  2e-62
 90-324:	rna-gnl|WGS:PSQE|mrna.MtrunA17_Chr1g0193321	rna-XM_006589038.4	      0
 90-325:	rna-gnl|WGS:PSQE|mrna.MtrunA17_Chr1g0193331	rna-XM_014763162.3	  2e-74
 90-326:	rna-gnl|WGS:PSQE|mrna.MtrunA17_Chr1g0193371	rna-XM_003535260.5	 4e-158
 90-327:	rna-gnl|WGS:PSQE|mrna.MtrunA17_Chr1g0193381	rna-XM_003535958.5	      0
 90-328:	rna-gnl|WGS:PSQE|mrna.MtrunA17_Chr1g0193391	rna-XM_003535962.5	      0
 90-329:	rna-gnl|WGS:PSQE|mrna.MtrunA17_Chr1g0193411	rna-XM_006588415.4	      0
 90-330:	rna-gnl|WGS:PSQE|mrna.MtrunA17_Chr1g0193421	rna-XM_003535971.5	 4e-130
 90-331:	rna-gnl|WGS:PSQE|mrna.MtrunA17_Chr1g0193431	rna-XM_003535956.5	      0
 90-332:	rna-gnl|WGS:PSQE|mrna.MtrunA17_Chr1g0193441	rna-XM_006588439.4	      0
 90-333:	rna-gnl|WGS:PSQE|mrna.MtrunA17_Chr1g0193451	rna-XM_041005719.1	  1e-43
 90-334:	rna-gnl|WGS:PSQE|mrna.MtrunA17_Chr1g0193491	rna-XM_003535954.5	      0
 90-335:	rna-gnl|WGS:PSQE|mrna.MtrunA17_Chr1g0193511	rna-XM_003535258.4	      0
 90-336:	rna-gnl|WGS:PSQE|mrna.MtrunA17_Chr1g0193561	rna-XM_003535257.5	  3e-65
 90-337:	rna-gnl|WGS:PSQE|mrna.MtrunA17_Chr1g0193571	rna-XM_006589023.3	  4e-32
 90-338:	rna-gnl|WGS:PSQE|mrna.MtrunA17_Chr1g0193641	rna-NM_001252886.2	 1e-167
 90-339:	rna-gnl|WGS:PSQE|mrna.MtrunA17_Chr1g0193671	rna-NM_001248827.3	 1e-134
 90-340:	rna-gnl|WGS:PSQE|mrna.MtrunA17_Chr1g0193701	rna-XM_003535969.4	 5e-122
 90-341:	rna-gnl|WGS:PSQE|mrna.MtrunA17_Chr1g0193711	rna-NM_001357154.1	 1e-126
 90-342:	rna-gnl|WGS:PSQE|mrna.MtrunA17_Chr1g0193721	rna-XM_014762577.3	 6e-150
 90-343:	rna-gnl|WGS:PSQE|mrna.MtrunA17_Chr1g0193751	rna-XM_003535255.5	      0
 90-344:	rna-gnl|WGS:PSQE|mrna.MtrunA17_Chr1g0193761	rna-XM_003535960.4	      0
 90-345:	rna-gnl|WGS:PSQE|mrna.MtrunA17_Chr1g0193801	rna-XM_006589027.4	 1e-174
 90-346:	rna-gnl|WGS:PSQE|mrna.MtrunA17_Chr1g0193831	rna-XM_006590086.1	 1e-146
 90-347:	rna-gnl|WGS:PSQE|mrna.MtrunA17_Chr1g0193841	rna-XM_006589033.3	      0
 90-348:	rna-gnl|WGS:PSQE|mrna.MtrunA17_Chr1g0193851	rna-XM_003535957.5	      0
 90-349:	rna-gnl|WGS:PSQE|mrna.MtrunA17_Chr1g0193861	rna-XM_003535253.5	  2e-83
 90-350:	rna-gnl|WGS:PSQE|mrna.MtrunA17_Chr1g0193941	rna-XM_003535249.5	      0
 90-351:	rna-gnl|WGS:PSQE|mrna.MtrunA17_Chr1g0193961	rna-XM_003535248.5	      0
 90-352:	rna-gnl|WGS:PSQE|mrna.MtrunA17_Chr1g0193971	rna-XM_006589017.4	      0
 90-353:	rna-gnl|WGS:PSQE|mrna.MtrunA17_Chr1g0193981	rna-XM_003535247.5	      0
 90-354:	rna-gnl|WGS:PSQE|mrna.MtrunA17_Chr1g0193991	rna-XM_014763155.3	      0
 90-355:	rna-gnl|WGS:PSQE|mrna.MtrunA17_Chr1g0194051	rna-XM_003535947.5	      0
 90-356:	rna-gnl|WGS:PSQE|mrna.MtrunA17_Chr1g0194081	rna-XM_003535242.4	      0
## Alignment 91: score=9953.0 e_value=0 N=204 CM010648.1&NC_038246.2 minus
 91-  0:	rna-gnl|WGS:PSQE|mrna.MtrunA17_Chr1g0181121	rna-XM_003536940.4	      0
 91-  1:	rna-gnl|WGS:PSQE|mrna.MtrunA17_Chr1g0181181	rna-XM_003536939.4	      0
 91-  2:	rna-gnl|WGS:PSQE|mrna.MtrunA17_Chr1g0181211	rna-XM_003537248.5	      0
 91-  3:	rna-gnl|WGS:PSQE|mrna.MtrunA17_Chr1g0181231	rna-NM_001249917.2	  2e-69
 91-  4:	rna-gnl|WGS:PSQE|mrna.MtrunA17_Chr1g0181241	rna-XM_003537245.5	  2e-67
 91-  5:	rna-gnl|WGS:PSQE|mrna.MtrunA17_Chr1g0181281	rna-NM_001249319.2	  2e-65
 91-  6:	rna-gnl|WGS:PSQE|mrna.MtrunA17_Chr1g0181291	rna-XM_003536938.5	      0
 91-  7:	rna-gnl|WGS:PSQE|mrna.MtrunA17_Chr1g0181341	rna-XM_003536937.5	      0
 91-  8:	rna-gnl|WGS:PSQE|mrna.MtrunA17_Chr1g0181351	rna-XM_003537241.4	      0
 91-  9:	rna-gnl|WGS:PSQE|mrna.MtrunA17_Chr1g0181361	rna-XM_003537239.5	 6e-159
 91- 10:	rna-gnl|WGS:PSQE|mrna.MtrunA17_Chr1g0181371	rna-XM_006588715.4	 1e-152
 91- 11:	rna-gnl|WGS:PSQE|mrna.MtrunA17_Chr1g0181381	rna-XM_006588713.4	      0
 91- 12:	rna-gnl|WGS:PSQE|mrna.MtrunA17_Chr1g0181391	rna-XM_003537234.5	 1e-169
 91- 13:	rna-gnl|WGS:PSQE|mrna.MtrunA17_Chr1g0181401	rna-XM_006588712.4	      0
 91- 14:	rna-gnl|WGS:PSQE|mrna.MtrunA17_Chr1g0181441	rna-XM_003537230.5	 1e-162
 91- 15:	rna-gnl|WGS:PSQE|mrna.MtrunA17_Chr1g0181531	rna-XM_006589761.1	  1e-55
 91- 16:	rna-gnl|WGS:PSQE|mrna.MtrunA17_Chr1g0181551	rna-XM_003537221.5	 2e-128
 91- 17:	rna-gnl|WGS:PSQE|mrna.MtrunA17_Chr1g0181581	rna-NM_001357599.1	      0
 91- 18:	rna-gnl|WGS:PSQE|mrna.MtrunA17_Chr1g0181591	rna-XM_014762565.3	  2e-50
 91- 19:	rna-gnl|WGS:PSQE|mrna.MtrunA17_Chr1g0181611	rna-XM_006588700.4	      0
 91- 20:	rna-gnl|WGS:PSQE|mrna.MtrunA17_Chr1g0181621	rna-XM_003537209.5	 6e-102
 91- 21:	rna-gnl|WGS:PSQE|mrna.MtrunA17_Chr1g0181641	rna-XM_006588693.4	  8e-32
 91- 22:	rna-gnl|WGS:PSQE|mrna.MtrunA17_Chr1g0181661	rna-XM_003536932.4	      0
 91- 23:	rna-gnl|WGS:PSQE|mrna.MtrunA17_Chr1g0181721	rna-XM_006588692.4	      0
 91- 24:	rna-gnl|WGS:PSQE|mrna.MtrunA17_Chr1g0181731	rna-XM_006588687.4	      0
 91- 25:	rna-gnl|WGS:PSQE|mrna.MtrunA17_Chr1g0181751	rna-XM_006588684.3	      0
 91- 26:	rna-gnl|WGS:PSQE|mrna.MtrunA17_Chr1g0181761	rna-XM_003537200.5	      0
 91- 27:	rna-gnl|WGS:PSQE|mrna.MtrunA17_Chr1g0181771	rna-NM_001248980.2	 2e-160
 91- 28:	rna-gnl|WGS:PSQE|mrna.MtrunA17_Chr1g0181781	rna-XM_003537196.4	      0
 91- 29:	rna-gnl|WGS:PSQE|mrna.MtrunA17_Chr1g0181791	rna-XM_003537195.5	      0
 91- 30:	rna-gnl|WGS:PSQE|mrna.MtrunA17_Chr1g0181801	rna-XM_003537193.5	 7e-166
 91- 31:	rna-gnl|WGS:PSQE|mrna.MtrunA17_Chr1g0181811	rna-XM_006588682.4	      0
 91- 32:	rna-gnl|WGS:PSQE|mrna.MtrunA17_Chr1g0181821	rna-XM_014762519.3	      0
 91- 33:	rna-gnl|WGS:PSQE|mrna.MtrunA17_Chr1g0181831	rna-XM_003536928.5	      0
 91- 34:	rna-gnl|WGS:PSQE|mrna.MtrunA17_Chr1g0181841	rna-XM_006588679.3	  9e-63
 91- 35:	rna-gnl|WGS:PSQE|mrna.MtrunA17_Chr1g0181891	rna-XM_003536926.5	      0
 91- 36:	rna-gnl|WGS:PSQE|mrna.MtrunA17_Chr1g0181901	rna-XM_006588676.4	      0
 91- 37:	rna-gnl|WGS:PSQE|mrna.MtrunA17_Chr1g0181911	rna-XM_041006327.1	  5e-84
 91- 38:	rna-gnl|WGS:PSQE|mrna.MtrunA17_Chr1g0181921	rna-XM_003537185.5	 2e-111
 91- 39:	rna-gnl|WGS:PSQE|mrna.MtrunA17_Chr1g0181941	rna-XM_006588672.4	  1e-87
 91- 40:	rna-gnl|WGS:PSQE|mrna.MtrunA17_Chr1g0181951	rna-NM_001254040.2	  2e-95
 91- 41:	rna-gnl|WGS:PSQE|mrna.MtrunA17_Chr1g0181971	rna-XM_003536923.3	  1e-65
 91- 42:	rna-gnl|WGS:PSQE|mrna.MtrunA17_Chr1g0181981	rna-XM_003536921.2	 1e-148
 91- 43:	rna-gnl|WGS:PSQE|mrna.MtrunA17_Chr1g0181991	rna-XM_014762971.2	      0
 91- 44:	rna-gnl|WGS:PSQE|mrna.MtrunA17_Chr1g0182001	rna-XM_041006097.1	 2e-109
 91- 45:	rna-gnl|WGS:PSQE|mrna.MtrunA17_Chr1g0182011	rna-XM_003536919.5	  2e-86
 91- 46:	rna-gnl|WGS:PSQE|mrna.MtrunA17_Chr1g0182021	rna-XM_014762592.3	      0
 91- 47:	rna-gnl|WGS:PSQE|mrna.MtrunA17_Chr1g0182031	rna-XM_003536917.4	      0
 91- 48:	rna-gnl|WGS:PSQE|mrna.MtrunA17_Chr1g0182051	rna-XM_003537166.5	  7e-74
 91- 49:	rna-gnl|WGS:PSQE|mrna.MtrunA17_Chr1g0182071	rna-XM_003537161.5	 2e-116
 91- 50:	rna-gnl|WGS:PSQE|mrna.MtrunA17_Chr1g0182101	rna-XM_006588670.4	 6e-114
 91- 51:	rna-gnl|WGS:PSQE|mrna.MtrunA17_Chr1g0182111	rna-XM_003536915.5	      0
 91- 52:	rna-gnl|WGS:PSQE|mrna.MtrunA17_Chr1g0182151	rna-XM_003536914.5	      0
 91- 53:	rna-gnl|WGS:PSQE|mrna.MtrunA17_Chr1g0182161	rna-XM_003536912.4	  3e-62
 91- 54:	rna-gnl|WGS:PSQE|mrna.MtrunA17_Chr1g0182221	rna-XM_014762963.3	      0
 91- 55:	rna-gnl|WGS:PSQE|mrna.MtrunA17_Chr1g0182251	rna-XM_003537145.4	  4e-14
 91- 56:	rna-gnl|WGS:PSQE|mrna.MtrunA17_Chr1g0182331	rna-NM_001250623.2	 6e-144
 91- 57:	rna-gnl|WGS:PSQE|mrna.MtrunA17_Chr1g0182381	rna-XM_003537144.5	  1e-75
 91- 58:	rna-gnl|WGS:PSQE|mrna.MtrunA17_Chr1g0182411	rna-XM_003537142.4	      0
 91- 59:	rna-gnl|WGS:PSQE|mrna.MtrunA17_Chr1g0182481	rna-XM_041006323.1	      0
 91- 60:	rna-gnl|WGS:PSQE|mrna.MtrunA17_Chr1g0182501	rna-XM_026123956.2	  6e-92
 91- 61:	rna-gnl|WGS:PSQE|mrna.MtrunA17_Chr1g0182541	rna-XM_006588386.4	      0
 91- 62:	rna-gnl|WGS:PSQE|mrna.MtrunA17_Chr1g0182571	rna-XM_014762958.3	      0
 91- 63:	rna-gnl|WGS:PSQE|mrna.MtrunA17_Chr1g0182611	rna-XM_006588658.4	  4e-62
 91- 64:	rna-gnl|WGS:PSQE|mrna.MtrunA17_Chr1g0182651	rna-XM_003537118.4	      0
 91- 65:	rna-gnl|WGS:PSQE|mrna.MtrunA17_Chr1g0182711	rna-XM_003537112.5	      0
 91- 66:	rna-gnl|WGS:PSQE|mrna.MtrunA17_Chr1g0182721	rna-XM_006589757.2	  2e-86
 91- 67:	rna-gnl|WGS:PSQE|mrna.MtrunA17_Chr1g0182781	rna-NM_001251805.1	  1e-71
 91- 68:	rna-gnl|WGS:PSQE|mrna.MtrunA17_Chr1g0182791	rna-XM_006588653.4	 8e-144
 91- 69:	rna-gnl|WGS:PSQE|mrna.MtrunA17_Chr1g0182801	rna-XM_003537105.5	      0
 91- 70:	rna-gnl|WGS:PSQE|mrna.MtrunA17_Chr1g0182811	rna-XM_003536906.4	      0
 91- 71:	rna-gnl|WGS:PSQE|mrna.MtrunA17_Chr1g0182821	rna-NM_001255178.2	 7e-104
 91- 72:	rna-gnl|WGS:PSQE|mrna.MtrunA17_Chr1g0182831	rna-XM_003537100.4	      0
 91- 73:	rna-gnl|WGS:PSQE|mrna.MtrunA17_Chr1g0182931	rna-NM_001253081.2	  4e-47
 91- 74:	rna-gnl|WGS:PSQE|mrna.MtrunA17_Chr1g0182971	rna-NM_001251609.1	  8e-61
 91- 75:	rna-gnl|WGS:PSQE|mrna.MtrunA17_Chr1g0182991	rna-XM_003537092.4	      0
 91- 76:	rna-gnl|WGS:PSQE|mrna.MtrunA17_Chr1g0183001	rna-XM_014762953.2	      0
 91- 77:	rna-gnl|WGS:PSQE|mrna.MtrunA17_Chr1g0183021	rna-XM_003537079.5	 3e-172
 91- 78:	rna-gnl|WGS:PSQE|mrna.MtrunA17_Chr1g0183041	rna-XM_014762952.3	      0
 91- 79:	rna-gnl|WGS:PSQE|mrna.MtrunA17_Chr1g0183081	rna-XM_003537076.5	  1e-61
 91- 80:	rna-gnl|WGS:PSQE|mrna.MtrunA17_Chr1g0183091	rna-XM_041006312.1	      0
 91- 81:	rna-gnl|WGS:PSQE|mrna.MtrunA17_Chr1g0183131	rna-XM_003537075.5	      0
 91- 82:	rna-gnl|WGS:PSQE|mrna.MtrunA17_Chr1g0183151	rna-XM_003537070.5	  3e-47
 91- 83:	rna-gnl|WGS:PSQE|mrna.MtrunA17_Chr1g0183211	rna-XM_003536902.5	      0
 91- 84:	rna-gnl|WGS:PSQE|mrna.MtrunA17_Chr1g0183221	rna-XM_003537062.4	 2e-106
 91- 85:	rna-gnl|WGS:PSQE|mrna.MtrunA17_Chr1g0183231	rna-XM_006588643.4	      0
 91- 86:	rna-gnl|WGS:PSQE|mrna.MtrunA17_Chr1g0183251	rna-XM_003536900.4	 4e-120
 91- 87:	rna-gnl|WGS:PSQE|mrna.MtrunA17_Chr1g0183271	rna-XM_006588641.4	  4e-30
 91- 88:	rna-gnl|WGS:PSQE|mrna.MtrunA17_Chr1g0183301	rna-XM_003537057.5	  2e-39
 91- 89:	rna-gnl|WGS:PSQE|mrna.MtrunA17_Chr1g0183321	rna-XM_006588638.3	      0
 91- 90:	rna-gnl|WGS:PSQE|mrna.MtrunA17_Chr1g0183331	rna-XM_003537051.5	      0
 91- 91:	rna-gnl|WGS:PSQE|mrna.MtrunA17_Chr1g0183341	rna-NM_001248196.2	  9e-98
 91- 92:	rna-gnl|WGS:PSQE|mrna.MtrunA17_Chr1g0183351	rna-NM_001251550.3	  2e-34
 91- 93:	rna-gnl|WGS:PSQE|mrna.MtrunA17_Chr1g0183381	rna-XM_041006096.1	      0
 91- 94:	rna-gnl|WGS:PSQE|mrna.MtrunA17_Chr1g0183391	rna-XM_006588628.4	 5e-121
 91- 95:	rna-gnl|WGS:PSQE|mrna.MtrunA17_Chr1g0183451	rna-XM_006589755.3	      0
 91- 96:	rna-gnl|WGS:PSQE|mrna.MtrunA17_Chr1g0183461	rna-XM_006588626.4	      0
 91- 97:	rna-gnl|WGS:PSQE|mrna.MtrunA17_Chr1g0183471	rna-XM_003537037.5	  1e-53
 91- 98:	rna-gnl|WGS:PSQE|mrna.MtrunA17_Chr1g0183491	rna-NM_001364202.1	      0
 91- 99:	rna-gnl|WGS:PSQE|mrna.MtrunA17_Chr1g0183531	rna-XM_026124025.2	  9e-20
 91-100:	rna-gnl|WGS:PSQE|mrna.MtrunA17_Chr1g0183581	rna-XM_041006306.1	      0
 91-101:	rna-gnl|WGS:PSQE|mrna.MtrunA17_Chr1g0183631	rna-XM_006588623.4	      0
 91-102:	rna-gnl|WGS:PSQE|mrna.MtrunA17_Chr1g0183641	rna-XM_003536896.5	      0
 91-103:	rna-gnl|WGS:PSQE|mrna.MtrunA17_Chr1g0183651	rna-XM_014762946.2	      0
 91-104:	rna-gnl|WGS:PSQE|mrna.MtrunA17_Chr1g0183691	rna-XM_003537005.5	 5e-153
 91-105:	rna-gnl|WGS:PSQE|mrna.MtrunA17_Chr1g0183711	rna-XM_003537000.5	      0
 91-106:	rna-gnl|WGS:PSQE|mrna.MtrunA17_Chr1g0183721	rna-XM_006588619.4	      0
 91-107:	rna-gnl|WGS:PSQE|mrna.MtrunA17_Chr1g0183741	rna-XM_006588618.4	 1e-154
 91-108:	rna-gnl|WGS:PSQE|mrna.MtrunA17_Chr1g0183761	rna-XM_003536985.5	  1e-86
 91-109:	rna-gnl|WGS:PSQE|mrna.MtrunA17_Chr1g0183781	rna-NM_001365150.1	      0
 91-110:	rna-gnl|WGS:PSQE|mrna.MtrunA17_Chr1g0183791	rna-XM_003536974.4	 1e-162
 91-111:	rna-gnl|WGS:PSQE|mrna.MtrunA17_Chr1g0183861	rna-XM_006588617.4	      0
 91-112:	rna-gnl|WGS:PSQE|mrna.MtrunA17_Chr1g0183881	rna-XM_006589754.4	      0
 91-113:	rna-gnl|WGS:PSQE|mrna.MtrunA17_Chr1g0183891	rna-NM_001251079.2	  4e-64
 91-114:	rna-gnl|WGS:PSQE|mrna.MtrunA17_Chr1g0183901	rna-XM_014762513.3	 9e-100
 91-115:	rna-gnl|WGS:PSQE|mrna.MtrunA17_Chr1g0183911	rna-NM_001317659.2	      0
 91-116:	rna-gnl|WGS:PSQE|mrna.MtrunA17_Chr1g0183931	rna-XM_003536955.5	  5e-83
 91-117:	rna-gnl|WGS:PSQE|mrna.MtrunA17_Chr1g0183961	rna-NM_001254205.3	  2e-46
 91-118:	rna-gnl|WGS:PSQE|mrna.MtrunA17_Chr1g0183981	rna-XM_003536891.5	  1e-62
 91-119:	rna-gnl|WGS:PSQE|mrna.MtrunA17_Chr1g0184101	rna-XM_003536889.3	 9e-170
 91-120:	rna-gnl|WGS:PSQE|mrna.MtrunA17_Chr1g0184181	rna-XM_003536888.5	      0
 91-121:	rna-gnl|WGS:PSQE|mrna.MtrunA17_Chr1g0184191	rna-XM_003536887.5	      0
 91-122:	rna-gnl|WGS:PSQE|mrna.MtrunA17_Chr1g0184201	rna-XM_003536886.5	      0
 91-123:	rna-gnl|WGS:PSQE|mrna.MtrunA17_Chr1g0184221	rna-XM_041006303.1	 6e-129
 91-124:	rna-gnl|WGS:PSQE|mrna.MtrunA17_Chr1g0184231	rna-XM_006588615.4	      0
 91-125:	rna-gnl|WGS:PSQE|mrna.MtrunA17_Chr1g0184251	rna-NM_001250663.2	  8e-97
 91-126:	rna-gnl|WGS:PSQE|mrna.MtrunA17_Chr1g0184261	rna-XM_006588612.4	      0
 91-127:	rna-gnl|WGS:PSQE|mrna.MtrunA17_Chr1g0184271	rna-XM_003536883.5	 3e-111
 91-128:	rna-gnl|WGS:PSQE|mrna.MtrunA17_Chr1g0184281	rna-XM_003536882.5	  2e-71
 91-129:	rna-gnl|WGS:PSQE|mrna.MtrunA17_Chr1g0184291	rna-XM_006588610.3	 1e-150
 91-130:	rna-gnl|WGS:PSQE|mrna.MtrunA17_Chr1g0184301	rna-NM_001248884.1	  5e-76
 91-131:	rna-gnl|WGS:PSQE|mrna.MtrunA17_Chr1g0184331	rna-XM_014762789.2	  2e-35
 91-132:	rna-gnl|WGS:PSQE|mrna.MtrunA17_Chr1g0184381	rna-XM_006588608.4	  3e-57
 91-133:	rna-gnl|WGS:PSQE|mrna.MtrunA17_Chr1g0184391	rna-XM_041006296.1	      0
 91-134:	rna-gnl|WGS:PSQE|mrna.MtrunA17_Chr1g0184441	rna-XM_041006295.1	      0
 91-135:	rna-gnl|WGS:PSQE|mrna.MtrunA17_Chr1g0184451	rna-XM_014762930.3	      0
 91-136:	rna-gnl|WGS:PSQE|mrna.MtrunA17_Chr1g0184491	rna-XM_003536878.5	      0
 91-137:	rna-gnl|WGS:PSQE|mrna.MtrunA17_Chr1g0184511	rna-XM_006588599.4	      0
 91-138:	rna-gnl|WGS:PSQE|mrna.MtrunA17_Chr1g0184541	rna-XM_026123994.2	 2e-144
 91-139:	rna-gnl|WGS:PSQE|mrna.MtrunA17_Chr1g0184661	rna-XM_003536842.5	  2e-38
 91-140:	rna-gnl|WGS:PSQE|mrna.MtrunA17_Chr1g0184691	rna-NM_001317712.1	      0
 91-141:	rna-gnl|WGS:PSQE|mrna.MtrunA17_Chr1g0184711	rna-XM_003536829.5	  8e-68
 91-142:	rna-gnl|WGS:PSQE|mrna.MtrunA17_Chr1g0184721	rna-XM_003536874.4	      0
 91-143:	rna-gnl|WGS:PSQE|mrna.MtrunA17_Chr1g0184741	rna-XM_003536873.4	  1e-53
 91-144:	rna-gnl|WGS:PSQE|mrna.MtrunA17_Chr1g0184751	rna-XM_006588595.4	      0
 91-145:	rna-gnl|WGS:PSQE|mrna.MtrunA17_Chr1g0184761	rna-NM_001249755.2	  5e-57
 91-146:	rna-gnl|WGS:PSQE|mrna.MtrunA17_Chr1g0184771	rna-XM_003536789.5	      0
 91-147:	rna-gnl|WGS:PSQE|mrna.MtrunA17_Chr1g0184781	rna-XM_003536872.5	      0
 91-148:	rna-gnl|WGS:PSQE|mrna.MtrunA17_Chr1g0184791	rna-NM_001254670.1	 2e-115
 91-149:	rna-gnl|WGS:PSQE|mrna.MtrunA17_Chr1g0184801	rna-NM_001255466.2	 1e-102
 91-150:	rna-gnl|WGS:PSQE|mrna.MtrunA17_Chr1g0184811	rna-XM_003536767.4	 1e-126
 91-151:	rna-gnl|WGS:PSQE|mrna.MtrunA17_Chr1g0184841	rna-XM_003536762.5	 3e-149
 91-152:	rna-gnl|WGS:PSQE|mrna.MtrunA17_Chr1g0184851	rna-XM_041005580.1	 1e-114
 91-153:	rna-gnl|WGS:PSQE|mrna.MtrunA17_Chr1g0184861	rna-XM_003536750.5	      0
 91-154:	rna-gnl|WGS:PSQE|mrna.MtrunA17_Chr1g0184881	rna-XM_041006281.1	 3e-165
 91-155:	rna-gnl|WGS:PSQE|mrna.MtrunA17_Chr1g0184901	rna-NM_001250096.2	  2e-89
 91-156:	rna-gnl|WGS:PSQE|mrna.MtrunA17_Chr1g0184911	rna-XM_006588589.4	 4e-129
 91-157:	rna-gnl|WGS:PSQE|mrna.MtrunA17_Chr1g0184931	rna-XM_006588587.4	      0
 91-158:	rna-gnl|WGS:PSQE|mrna.MtrunA17_Chr1g0184941	rna-NM_001253334.1	  5e-56
 91-159:	rna-gnl|WGS:PSQE|mrna.MtrunA17_Chr1g0184951	rna-XM_003536703.3	      0
 91-160:	rna-gnl|WGS:PSQE|mrna.MtrunA17_Chr1g0185001	rna-XM_014762804.1	  7e-72
 91-161:	rna-gnl|WGS:PSQE|mrna.MtrunA17_Chr1g0185081	rna-XM_006588585.4	  6e-48
 91-162:	rna-gnl|WGS:PSQE|mrna.MtrunA17_Chr1g0185101	rna-XM_006588584.4	      0
 91-163:	rna-gnl|WGS:PSQE|mrna.MtrunA17_Chr1g0185111	rna-XM_006588583.4	      0
 91-164:	rna-gnl|WGS:PSQE|mrna.MtrunA17_Chr1g0185121	rna-XM_003536867.5	      0
 91-165:	rna-gnl|WGS:PSQE|mrna.MtrunA17_Chr1g0185131	rna-NM_001289320.1	 6e-145
 91-166:	rna-gnl|WGS:PSQE|mrna.MtrunA17_Chr1g0185181	rna-XM_014762926.3	      0
 91-167:	rna-gnl|WGS:PSQE|mrna.MtrunA17_Chr1g0185191	rna-NM_001250411.1	 1e-150
 91-168:	rna-gnl|WGS:PSQE|mrna.MtrunA17_Chr1g0185201	rna-XM_003536865.5	      0
 91-169:	rna-gnl|WGS:PSQE|mrna.MtrunA17_Chr1g0185211	rna-NM_001365146.1	 7e-113
 91-170:	rna-gnl|WGS:PSQE|mrna.MtrunA17_Chr1g0185221	rna-XM_006588582.4	      0
 91-171:	rna-gnl|WGS:PSQE|mrna.MtrunA17_Chr1g0185231	rna-XM_003536625.5	      0
 91-172:	rna-gnl|WGS:PSQE|mrna.MtrunA17_Chr1g0185241	rna-XM_006588578.4	      0
 91-173:	rna-gnl|WGS:PSQE|mrna.MtrunA17_Chr1g0185251	rna-XM_003536615.4	      0
 91-174:	rna-gnl|WGS:PSQE|mrna.MtrunA17_Chr1g0185271	rna-XM_003536608.5	  3e-76
 91-175:	rna-gnl|WGS:PSQE|mrna.MtrunA17_Chr1g0185281	rna-XM_006588574.4	      0
 91-176:	rna-gnl|WGS:PSQE|mrna.MtrunA17_Chr1g0185301	rna-NM_001289379.2	 1e-178
 91-177:	rna-gnl|WGS:PSQE|mrna.MtrunA17_Chr1g0185311	rna-XM_003536863.5	  2e-62
 91-178:	rna-gnl|WGS:PSQE|mrna.MtrunA17_Chr1g0185321	rna-NM_001251439.2	  6e-87
 91-179:	rna-gnl|WGS:PSQE|mrna.MtrunA17_Chr1g0185331	rna-XM_003536543.5	  3e-85
 91-180:	rna-gnl|WGS:PSQE|mrna.MtrunA17_Chr1g0185341	rna-XM_003536536.5	  3e-34
 91-181:	rna-gnl|WGS:PSQE|mrna.MtrunA17_Chr1g0185401	rna-XM_041006093.1	  1e-67
 91-182:	rna-gnl|WGS:PSQE|mrna.MtrunA17_Chr1g0185421	rna-XM_003536862.5	 4e-131
 91-183:	rna-gnl|WGS:PSQE|mrna.MtrunA17_Chr1g0185481	rna-XM_006588569.3	  2e-80
 91-184:	rna-gnl|WGS:PSQE|mrna.MtrunA17_Chr1g0185501	rna-XM_003536513.5	      0
 91-185:	rna-gnl|WGS:PSQE|mrna.MtrunA17_Chr1g0185511	rna-XM_006588567.4	      0
 91-186:	rna-gnl|WGS:PSQE|mrna.MtrunA17_Chr1g0185551	rna-XM_003536481.4	      0
 91-187:	rna-gnl|WGS:PSQE|mrna.MtrunA17_Chr1g0185561	rna-XM_003536475.5	      0
 91-188:	rna-gnl|WGS:PSQE|mrna.MtrunA17_Chr1g0185571	rna-XM_003536470.5	      0
 91-189:	rna-gnl|WGS:PSQE|mrna.MtrunA17_Chr1g0185581	rna-XM_003536860.5	      0
 91-190:	rna-gnl|WGS:PSQE|mrna.MtrunA17_Chr1g0185591	rna-XM_003536451.5	      0
 91-191:	rna-gnl|WGS:PSQE|mrna.MtrunA17_Chr1g0185601	rna-XM_003536859.5	      0
 91-192:	rna-gnl|WGS:PSQE|mrna.MtrunA17_Chr1g0185611	rna-XM_003536439.5	  2e-82
 91-193:	rna-gnl|WGS:PSQE|mrna.MtrunA17_Chr1g0185621	rna-XM_006588563.4	      0
 91-194:	rna-gnl|WGS:PSQE|mrna.MtrunA17_Chr1g0185631	rna-XM_003536855.4	      0
 91-195:	rna-gnl|WGS:PSQE|mrna.MtrunA17_Chr1g0185691	rna-XM_006588561.4	 3e-132
 91-196:	rna-gnl|WGS:PSQE|mrna.MtrunA17_Chr1g0185731	rna-XM_006588562.2	 2e-138
 91-197:	rna-gnl|WGS:PSQE|mrna.MtrunA17_Chr1g0185751	rna-XM_003536854.5	 2e-155
 91-198:	rna-gnl|WGS:PSQE|mrna.MtrunA17_Chr1g0185761	rna-XM_003536401.5	      0
 91-199:	rna-gnl|WGS:PSQE|mrna.MtrunA17_Chr1g0185771	rna-XM_006588560.4	 9e-171
 91-200:	rna-gnl|WGS:PSQE|mrna.MtrunA17_Chr1g0185791	rna-XM_006588558.3	 2e-104
 91-201:	rna-gnl|WGS:PSQE|mrna.MtrunA17_Chr1g0185801	rna-XM_006588556.4	      0
 91-202:	rna-gnl|WGS:PSQE|mrna.MtrunA17_Chr1g0185851	rna-XM_003536852.5	 4e-154
 91-203:	rna-gnl|WGS:PSQE|mrna.MtrunA17_Chr1g0185861	rna-XM_014762910.3	      0
## Alignment 92: score=4372.0 e_value=0 N=91 CM010648.1&NC_038246.2 minus
 92-  0:	rna-gnl|WGS:PSQE|mrna.MtrunA17_Chr1g0177871	rna-XM_006588794.3	 3e-133
 92-  1:	rna-gnl|WGS:PSQE|mrna.MtrunA17_Chr1g0177881	rna-XM_003535757.5	  2e-64
 92-  2:	rna-gnl|WGS:PSQE|mrna.MtrunA17_Chr1g0177911	rna-XM_006588793.4	  2e-37
 92-  3:	rna-gnl|WGS:PSQE|mrna.MtrunA17_Chr1g0177971	rna-XM_006588792.4	 3e-107
 92-  4:	rna-gnl|WGS:PSQE|mrna.MtrunA17_Chr1g0177981	rna-XM_041005687.1	      0
 92-  5:	rna-gnl|WGS:PSQE|mrna.MtrunA17_Chr1g0178041	rna-XM_003535755.5	  6e-88
 92-  6:	rna-gnl|WGS:PSQE|mrna.MtrunA17_Chr1g0178071	rna-XM_003537033.5	 4e-130
 92-  7:	rna-gnl|WGS:PSQE|mrna.MtrunA17_Chr1g0178081	rna-XM_014763036.3	 2e-119
 92-  8:	rna-gnl|WGS:PSQE|mrna.MtrunA17_Chr1g0178091	rna-XM_006588788.4	      0
 92-  9:	rna-gnl|WGS:PSQE|mrna.MtrunA17_Chr1g0178131	rna-XM_003537028.1	 6e-106
 92- 10:	rna-gnl|WGS:PSQE|mrna.MtrunA17_Chr1g0178161	rna-XM_003535732.4	  2e-84
 92- 11:	rna-gnl|WGS:PSQE|mrna.MtrunA17_Chr1g0178181	rna-NM_001255488.2	  8e-89
 92- 12:	rna-gnl|WGS:PSQE|mrna.MtrunA17_Chr1g0178301	rna-XM_006588786.4	      0
 92- 13:	rna-gnl|WGS:PSQE|mrna.MtrunA17_Chr1g0178331	rna-XM_006588408.4	      0
 92- 14:	rna-gnl|WGS:PSQE|mrna.MtrunA17_Chr1g0178341	rna-XM_003535705.5	  2e-74
 92- 15:	rna-gnl|WGS:PSQE|mrna.MtrunA17_Chr1g0178361	rna-NM_001255773.2	 4e-171
 92- 16:	rna-gnl|WGS:PSQE|mrna.MtrunA17_Chr1g0178391	rna-XM_003535691.4	      0
 92- 17:	rna-gnl|WGS:PSQE|mrna.MtrunA17_Chr1g0178421	rna-XM_014763035.3	  4e-68
 92- 18:	rna-gnl|WGS:PSQE|mrna.MtrunA17_Chr1g0178451	rna-XM_003537026.5	  2e-74
 92- 19:	rna-gnl|WGS:PSQE|mrna.MtrunA17_Chr1g0178471	rna-XM_003537025.5	      0
 92- 20:	rna-gnl|WGS:PSQE|mrna.MtrunA17_Chr1g0178481	rna-XM_003537023.5	      0
 92- 21:	rna-gnl|WGS:PSQE|mrna.MtrunA17_Chr1g0178491	rna-NM_001254283.2	      0
 92- 22:	rna-gnl|WGS:PSQE|mrna.MtrunA17_Chr1g0178531	rna-XM_003535639.5	  3e-93
 92- 23:	rna-gnl|WGS:PSQE|mrna.MtrunA17_Chr1g0178561	rna-NM_001255826.2	  1e-30
 92- 24:	rna-gnl|WGS:PSQE|mrna.MtrunA17_Chr1g0178641	rna-XM_003535583.5	  4e-29
 92- 25:	rna-gnl|WGS:PSQE|mrna.MtrunA17_Chr1g0178661	rna-XM_014763032.2	      0
 92- 26:	rna-gnl|WGS:PSQE|mrna.MtrunA17_Chr1g0178711	rna-NM_001358011.1	 8e-130
 92- 27:	rna-gnl|WGS:PSQE|mrna.MtrunA17_Chr1g0178721	rna-NM_001255764.2	      0
 92- 28:	rna-gnl|WGS:PSQE|mrna.MtrunA17_Chr1g0178751	rna-NM_001253100.1	  6e-93
 92- 29:	rna-gnl|WGS:PSQE|mrna.MtrunA17_Chr1g0178761	rna-XM_006589786.4	  1e-34
 92- 30:	rna-gnl|WGS:PSQE|mrna.MtrunA17_Chr1g0178801	rna-XM_006588778.3	 2e-175
 92- 31:	rna-gnl|WGS:PSQE|mrna.MtrunA17_Chr1g0178811	rna-XM_041005561.1	  3e-25
 92- 32:	rna-gnl|WGS:PSQE|mrna.MtrunA17_Chr1g0178831	rna-XM_041005682.1	      0
 92- 33:	rna-gnl|WGS:PSQE|mrna.MtrunA17_Chr1g0178851	rna-XM_003535499.5	  4e-56
 92- 34:	rna-gnl|WGS:PSQE|mrna.MtrunA17_Chr1g0178871	rna-XM_003537014.5	      0
 92- 35:	rna-gnl|WGS:PSQE|mrna.MtrunA17_Chr1g0178891	rna-XM_006588776.4	  1e-57
 92- 36:	rna-gnl|WGS:PSQE|mrna.MtrunA17_Chr1g0178931	rna-NM_001255612.2	 5e-168
 92- 37:	rna-gnl|WGS:PSQE|mrna.MtrunA17_Chr1g0178981	rna-XM_006588767.4	      0
 92- 38:	rna-gnl|WGS:PSQE|mrna.MtrunA17_Chr1g0178991	rna-XM_026124047.2	      0
 92- 39:	rna-gnl|WGS:PSQE|mrna.MtrunA17_Chr1g0179001	rna-XM_006588334.4	  1e-33
 92- 40:	rna-gnl|WGS:PSQE|mrna.MtrunA17_Chr1g0179021	rna-NM_001289382.2	      0
 92- 41:	rna-gnl|WGS:PSQE|mrna.MtrunA17_Chr1g0179101	rna-XM_003537001.5	      0
 92- 42:	rna-gnl|WGS:PSQE|mrna.MtrunA17_Chr1g0179131	rna-NM_001253088.2	  5e-16
 92- 43:	rna-gnl|WGS:PSQE|mrna.MtrunA17_Chr1g0179151	rna-XM_006588765.4	 4e-134
 92- 44:	rna-gnl|WGS:PSQE|mrna.MtrunA17_Chr1g0179161	rna-XM_003536997.5	  2e-70
 92- 45:	rna-gnl|WGS:PSQE|mrna.MtrunA17_Chr1g0179191	rna-XM_006588764.3	 8e-179
 92- 46:	rna-gnl|WGS:PSQE|mrna.MtrunA17_Chr1g0179211	rna-NM_001255157.1	      0
 92- 47:	rna-gnl|WGS:PSQE|mrna.MtrunA17_Chr1g0179231	rna-XM_041005669.1	  6e-86
 92- 48:	rna-gnl|WGS:PSQE|mrna.MtrunA17_Chr1g0179271	rna-NM_001249378.2	  6e-30
 92- 49:	rna-gnl|WGS:PSQE|mrna.MtrunA17_Chr1g0179281	rna-XM_006588763.4	      0
 92- 50:	rna-gnl|WGS:PSQE|mrna.MtrunA17_Chr1g0179301	rna-XM_003535252.5	 2e-174
 92- 51:	rna-gnl|WGS:PSQE|mrna.MtrunA17_Chr1g0179311	rna-XM_006588762.4	 1e-141
 92- 52:	rna-gnl|WGS:PSQE|mrna.MtrunA17_Chr1g0179331	rna-XM_014763022.3	      0
 92- 53:	rna-gnl|WGS:PSQE|mrna.MtrunA17_Chr1g0179341	rna-XM_006588758.3	      0
 92- 54:	rna-gnl|WGS:PSQE|mrna.MtrunA17_Chr1g0179381	rna-XM_003535237.5	      0
 92- 55:	rna-gnl|WGS:PSQE|mrna.MtrunA17_Chr1g0179461	rna-XM_006588754.4	 2e-139
 92- 56:	rna-gnl|WGS:PSQE|mrna.MtrunA17_Chr1g0179471	rna-XM_006588753.4	      0
 92- 57:	rna-gnl|WGS:PSQE|mrna.MtrunA17_Chr1g0179501	rna-XM_003535231.5	      0
 92- 58:	rna-gnl|WGS:PSQE|mrna.MtrunA17_Chr1g0179521	rna-XM_003536986.5	      0
 92- 59:	rna-gnl|WGS:PSQE|mrna.MtrunA17_Chr1g0179531	rna-XM_003535227.3	      0
 92- 60:	rna-gnl|WGS:PSQE|mrna.MtrunA17_Chr1g0179541	rna-XM_003535221.5	      0
 92- 61:	rna-gnl|WGS:PSQE|mrna.MtrunA17_Chr1g0179561	rna-XM_041005667.1	 1e-179
 92- 62:	rna-gnl|WGS:PSQE|mrna.MtrunA17_Chr1g0179581	rna-XM_003535217.5	  7e-50
 92- 63:	rna-gnl|WGS:PSQE|mrna.MtrunA17_Chr1g0179611	rna-XM_041005666.1	      0
 92- 64:	rna-gnl|WGS:PSQE|mrna.MtrunA17_Chr1g0179621	rna-XM_006588747.4	      0
 92- 65:	rna-gnl|WGS:PSQE|mrna.MtrunA17_Chr1g0179641	rna-XM_003535208.4	 8e-114
 92- 66:	rna-gnl|WGS:PSQE|mrna.MtrunA17_Chr1g0179651	rna-XM_041005665.1	      0
 92- 67:	rna-gnl|WGS:PSQE|mrna.MtrunA17_Chr1g0179661	rna-XM_003535203.5	      0
 92- 68:	rna-gnl|WGS:PSQE|mrna.MtrunA17_Chr1g0179671	rna-NM_001317705.2	 5e-149
 92- 69:	rna-gnl|WGS:PSQE|mrna.MtrunA17_Chr1g0179681	rna-NM_001250586.2	 8e-137
 92- 70:	rna-gnl|WGS:PSQE|mrna.MtrunA17_Chr1g0179701	rna-XM_006588745.4	      0
 92- 71:	rna-gnl|WGS:PSQE|mrna.MtrunA17_Chr1g0179751	rna-XM_041005663.1	      0
 92- 72:	rna-gnl|WGS:PSQE|mrna.MtrunA17_Chr1g0179771	rna-NM_001249625.2	 2e-109
 92- 73:	rna-gnl|WGS:PSQE|mrna.MtrunA17_Chr1g0179781	rna-XM_003535190.4	 2e-124
 92- 74:	rna-gnl|WGS:PSQE|mrna.MtrunA17_Chr1g0179791	rna-NM_001248031.2	      0
 92- 75:	rna-gnl|WGS:PSQE|mrna.MtrunA17_Chr1g0179801	rna-XM_003535185.4	      0
 92- 76:	rna-gnl|WGS:PSQE|mrna.MtrunA17_Chr1g0179811	rna-XM_003536977.5	      0
 92- 77:	rna-gnl|WGS:PSQE|mrna.MtrunA17_Chr1g0179821	rna-XM_041005660.1	      0
 92- 78:	rna-gnl|WGS:PSQE|mrna.MtrunA17_Chr1g0179841	rna-XM_006588744.4	      0
 92- 79:	rna-gnl|WGS:PSQE|mrna.MtrunA17_Chr1g0179901	rna-XM_041006114.1	      0
 92- 80:	rna-gnl|WGS:PSQE|mrna.MtrunA17_Chr1g0179911	rna-XM_003535166.5	  8e-36
 92- 81:	rna-gnl|WGS:PSQE|mrna.MtrunA17_Chr1g0180121	rna-XM_003536965.4	 2e-143
 92- 82:	rna-gnl|WGS:PSQE|mrna.MtrunA17_Chr1g0180201	rna-XM_006588739.4	  4e-15
 92- 83:	rna-gnl|WGS:PSQE|mrna.MtrunA17_Chr1g0180261	rna-XM_003535150.5	      0
 92- 84:	rna-gnl|WGS:PSQE|mrna.MtrunA17_Chr1g0180291	rna-XM_003535153.5	 8e-136
 92- 85:	rna-gnl|WGS:PSQE|mrna.MtrunA17_Chr1g0180301	rna-XM_041005655.1	 1e-100
 92- 86:	rna-gnl|WGS:PSQE|mrna.MtrunA17_Chr1g0180311	rna-XM_003536963.5	  2e-79
 92- 87:	rna-gnl|WGS:PSQE|mrna.MtrunA17_Chr1g0180331	rna-XM_003535140.4	 6e-125
 92- 88:	rna-gnl|WGS:PSQE|mrna.MtrunA17_Chr1g0180391	rna-XM_014762792.3	  8e-91
 92- 89:	rna-gnl|WGS:PSQE|mrna.MtrunA17_Chr1g0180401	rna-XM_003535138.5	      0
 92- 90:	rna-gnl|WGS:PSQE|mrna.MtrunA17_Chr1g0180421	rna-XM_003535135.5	      0
## Alignment 93: score=2018.0 e_value=4.9e-181 N=46 CM010648.1&NC_038246.2 minus
 93-  0:	rna-gnl|WGS:PSQE|mrna.MtrunA17_Chr1g0168251	rna-XM_003535241.5	      0
 93-  1:	rna-gnl|WGS:PSQE|mrna.MtrunA17_Chr1g0168311	rna-XM_003535942.5	 3e-151
 93-  2:	rna-gnl|WGS:PSQE|mrna.MtrunA17_Chr1g0168341	rna-XM_003535941.5	 8e-171
 93-  3:	rna-gnl|WGS:PSQE|mrna.MtrunA17_Chr1g0168391	rna-XM_003535940.5	      0
 93-  4:	rna-gnl|WGS:PSQE|mrna.MtrunA17_Chr1g0168581	rna-XM_003535937.5	      0
 93-  5:	rna-gnl|WGS:PSQE|mrna.MtrunA17_Chr1g0168611	rna-NM_001317547.2	 2e-118
 93-  6:	rna-gnl|WGS:PSQE|mrna.MtrunA17_Chr1g0168631	rna-XM_014763134.3	      0
 93-  7:	rna-gnl|WGS:PSQE|mrna.MtrunA17_Chr1g0168661	rna-XM_003535932.4	 3e-139
 93-  8:	rna-gnl|WGS:PSQE|mrna.MtrunA17_Chr1g0168741	rna-XM_006588389.4	      0
 93-  9:	rna-gnl|WGS:PSQE|mrna.MtrunA17_Chr1g0168791	rna-XM_003535215.4	      0
 93- 10:	rna-gnl|WGS:PSQE|mrna.MtrunA17_Chr1g0168851	rna-XM_006589000.4	      0
 93- 11:	rna-gnl|WGS:PSQE|mrna.MtrunA17_Chr1g0168911	rna-XM_003535929.5	  2e-30
 93- 12:	rna-gnl|WGS:PSQE|mrna.MtrunA17_Chr1g0168941	rna-NM_001248800.3	 4e-109
 93- 13:	rna-gnl|WGS:PSQE|mrna.MtrunA17_Chr1g0169091	rna-XM_014763130.3	      0
 93- 14:	rna-gnl|WGS:PSQE|mrna.MtrunA17_Chr1g0169111	rna-XM_003535197.5	      0
 93- 15:	rna-gnl|WGS:PSQE|mrna.MtrunA17_Chr1g0169121	rna-XM_003535923.5	      0
 93- 16:	rna-gnl|WGS:PSQE|mrna.MtrunA17_Chr1g0169181	rna-XM_041006203.1	      0
 93- 17:	rna-gnl|WGS:PSQE|mrna.MtrunA17_Chr1g0169211	rna-XM_003535921.5	  1e-98
 93- 18:	rna-gnl|WGS:PSQE|mrna.MtrunA17_Chr1g0169261	rna-XM_003535918.4	 4e-153
 93- 19:	rna-gnl|WGS:PSQE|mrna.MtrunA17_Chr1g0169281	rna-NM_001248175.2	 1e-134
 93- 20:	rna-gnl|WGS:PSQE|mrna.MtrunA17_Chr1g0169301	rna-XM_006588989.4	 9e-148
 93- 21:	rna-gnl|WGS:PSQE|mrna.MtrunA17_Chr1g0169461	rna-XM_006588988.4	      0
 93- 22:	rna-gnl|WGS:PSQE|mrna.MtrunA17_Chr1g0169691	rna-XM_003535909.5	      0
 93- 23:	rna-gnl|WGS:PSQE|mrna.MtrunA17_Chr1g0169851	rna-XM_003535169.5	  3e-77
 93- 24:	rna-gnl|WGS:PSQE|mrna.MtrunA17_Chr1g0169891	rna-XM_006588983.4	      0
 93- 25:	rna-gnl|WGS:PSQE|mrna.MtrunA17_Chr1g0170031	rna-XM_041006364.1	      0
 93- 26:	rna-gnl|WGS:PSQE|mrna.MtrunA17_Chr1g0170071	rna-XM_003535163.5	      0
 93- 27:	rna-gnl|WGS:PSQE|mrna.MtrunA17_Chr1g0170201	rna-XM_026127633.1	      0
 93- 28:	rna-gnl|WGS:PSQE|mrna.MtrunA17_Chr1g0170211	rna-NM_001249762.2	      0
 93- 29:	rna-gnl|WGS:PSQE|mrna.MtrunA17_Chr1g0170231	rna-XM_014773175.3	 9e-145
 93- 30:	rna-gnl|WGS:PSQE|mrna.MtrunA17_Chr1g0170261	rna-XM_003535898.4	      0
 93- 31:	rna-gnl|WGS:PSQE|mrna.MtrunA17_Chr1g0170281	rna-XM_003535897.4	      0
 93- 32:	rna-gnl|WGS:PSQE|mrna.MtrunA17_Chr1g0170381	rna-XM_041006354.1	      0
 93- 33:	rna-gnl|WGS:PSQE|mrna.MtrunA17_Chr1g0170421	rna-XM_003535146.5	      0
 93- 34:	rna-gnl|WGS:PSQE|mrna.MtrunA17_Chr1g0170451	rna-XM_006588968.4	      0
 93- 35:	rna-gnl|WGS:PSQE|mrna.MtrunA17_Chr1g0170471	rna-NM_001248357.3	  9e-66
 93- 36:	rna-gnl|WGS:PSQE|mrna.MtrunA17_Chr1g0170531	rna-XM_003535891.5	  6e-79
 93- 37:	rna-gnl|WGS:PSQE|mrna.MtrunA17_Chr1g0170551	rna-XM_003535136.5	      0
 93- 38:	rna-gnl|WGS:PSQE|mrna.MtrunA17_Chr1g0170661	rna-NM_001248278.2	  2e-49
 93- 39:	rna-gnl|WGS:PSQE|mrna.MtrunA17_Chr1g0170671	rna-XM_003535886.5	  3e-98
 93- 40:	rna-gnl|WGS:PSQE|mrna.MtrunA17_Chr1g0170691	rna-XM_006588960.4	 5e-151
 93- 41:	rna-gnl|WGS:PSQE|mrna.MtrunA17_Chr1g0170751	rna-XM_006588958.4	      0
 93- 42:	rna-gnl|WGS:PSQE|mrna.MtrunA17_Chr1g0170761	rna-XM_003535131.5	 4e-129
 93- 43:	rna-gnl|WGS:PSQE|mrna.MtrunA17_Chr1g0170791	rna-XM_014763115.3	      0
 93- 44:	rna-gnl|WGS:PSQE|mrna.MtrunA17_Chr1g0170821	rna-NM_001248074.2	  2e-47
 93- 45:	rna-gnl|WGS:PSQE|mrna.MtrunA17_Chr1g0171071	rna-XM_003537188.5	 5e-165
## Alignment 94: score=1089.0 e_value=3.6e-78 N=24 CM010648.1&NC_038246.2 minus
 94-  0:	rna-gnl|WGS:PSQE|mrna.MtrunA17_Chr1g0173371	rna-XM_003535877.5	      0
 94-  1:	rna-gnl|WGS:PSQE|mrna.MtrunA17_Chr1g0173381	rna-XM_003535874.5	      0
 94-  2:	rna-gnl|WGS:PSQE|mrna.MtrunA17_Chr1g0173391	rna-XM_003535873.5	      0
 94-  3:	rna-gnl|WGS:PSQE|mrna.MtrunA17_Chr1g0173411	rna-XM_006589974.1	  4e-38
 94-  4:	rna-gnl|WGS:PSQE|mrna.MtrunA17_Chr1g0173711	rna-XM_003535809.5	      0
 94-  5:	rna-gnl|WGS:PSQE|mrna.MtrunA17_Chr1g0173841	rna-XM_003537153.4	 9e-160
 94-  6:	rna-gnl|WGS:PSQE|mrna.MtrunA17_Chr1g0173881	rna-XM_003535807.5	  4e-22
 94-  7:	rna-gnl|WGS:PSQE|mrna.MtrunA17_Chr1g0173921	rna-XM_006588853.4	      0
 94-  8:	rna-gnl|WGS:PSQE|mrna.MtrunA17_Chr1g0173931	rna-XM_003535805.5	 3e-164
 94-  9:	rna-gnl|WGS:PSQE|mrna.MtrunA17_Chr1g0173941	rna-XM_041006088.1	      0
 94- 10:	rna-gnl|WGS:PSQE|mrna.MtrunA17_Chr1g0174111	rna-XM_014763074.3	      0
 94- 11:	rna-gnl|WGS:PSQE|mrna.MtrunA17_Chr1g0174131	rna-XM_003535804.5	  9e-56
 94- 12:	rna-gnl|WGS:PSQE|mrna.MtrunA17_Chr1g0174161	rna-XM_003535803.5	 1e-161
 94- 13:	rna-gnl|WGS:PSQE|mrna.MtrunA17_Chr1g0174201	rna-XM_006588335.3	  2e-79
 94- 14:	rna-gnl|WGS:PSQE|mrna.MtrunA17_Chr1g0174221	rna-XM_006588420.3	 2e-110
 94- 15:	rna-gnl|WGS:PSQE|mrna.MtrunA17_Chr1g0174271	rna-XM_003537143.5	 4e-162
 94- 16:	rna-gnl|WGS:PSQE|mrna.MtrunA17_Chr1g0174281	rna-NM_001369339.1	 7e-152
 94- 17:	rna-gnl|WGS:PSQE|mrna.MtrunA17_Chr1g0174421	rna-XM_006588848.4	  4e-88
 94- 18:	rna-gnl|WGS:PSQE|mrna.MtrunA17_Chr1g0174581	rna-XM_003537132.5	      0
 94- 19:	rna-gnl|WGS:PSQE|mrna.MtrunA17_Chr1g0174701	rna-XM_003537130.5	      0
 94- 20:	rna-gnl|WGS:PSQE|mrna.MtrunA17_Chr1g0174761	rna-XM_006588845.4	      0
 94- 21:	rna-gnl|WGS:PSQE|mrna.MtrunA17_Chr1g0174831	rna-XM_006588844.3	      0
 94- 22:	rna-gnl|WGS:PSQE|mrna.MtrunA17_Chr1g0174841	rna-XM_041006080.1	      0
 94- 23:	rna-gnl|WGS:PSQE|mrna.MtrunA17_Chr1g0174901	rna-NM_001255374.1	 7e-130
## Alignment 95: score=797.0 e_value=2e-45 N=17 CM010648.1&NC_038246.2 minus
 95-  0:	rna-gnl|WGS:PSQE|mrna.MtrunA17_Chr1g0176501	rna-XM_006589822.1	  4e-51
 95-  1:	rna-gnl|WGS:PSQE|mrna.MtrunA17_Chr1g0176591	rna-XM_003537081.5	      0
 95-  2:	rna-gnl|WGS:PSQE|mrna.MtrunA17_Chr1g0176611	rna-XM_003535781.5	      0
 95-  3:	rna-gnl|WGS:PSQE|mrna.MtrunA17_Chr1g0176751	rna-XM_006588822.4	      0
 95-  4:	rna-gnl|WGS:PSQE|mrna.MtrunA17_Chr1g0176801	rna-XM_041006067.1	 5e-126
 95-  5:	rna-gnl|WGS:PSQE|mrna.MtrunA17_Chr1g0176821	rna-XM_006588820.4	      0
 95-  6:	rna-gnl|WGS:PSQE|mrna.MtrunA17_Chr1g0176881	rna-XM_006588815.4	      0
 95-  7:	rna-gnl|WGS:PSQE|mrna.MtrunA17_Chr1g0176961	rna-XM_006588814.4	      0
 95-  8:	rna-gnl|WGS:PSQE|mrna.MtrunA17_Chr1g0177041	rna-XM_003535776.4	  1e-81
 95-  9:	rna-gnl|WGS:PSQE|mrna.MtrunA17_Chr1g0177061	rna-XM_003535774.4	 2e-146
 95- 10:	rna-gnl|WGS:PSQE|mrna.MtrunA17_Chr1g0177091	rna-XM_014763053.3	 2e-168
 95- 11:	rna-gnl|WGS:PSQE|mrna.MtrunA17_Chr1g0177101	rna-XM_041006059.1	 7e-111
 95- 12:	rna-gnl|WGS:PSQE|mrna.MtrunA17_Chr1g0177121	rna-XM_003537071.5	 3e-153
 95- 13:	rna-gnl|WGS:PSQE|mrna.MtrunA17_Chr1g0177141	rna-XM_003535769.5	      0
 95- 14:	rna-gnl|WGS:PSQE|mrna.MtrunA17_Chr1g0177241	rna-XM_006588810.3	      0
 95- 15:	rna-gnl|WGS:PSQE|mrna.MtrunA17_Chr1g0177251	rna-XM_026123978.2	 5e-110
 95- 16:	rna-gnl|WGS:PSQE|mrna.MtrunA17_Chr1g0177261	rna-XM_003537067.4	      0
## Alignment 96: score=518.0 e_value=4.3e-22 N=11 CM010648.1&NC_038246.2 minus
 96-  0:	rna-gnl|WGS:PSQE|mrna.MtrunA17_Chr1g0186411	rna-XM_003536806.5	      0
 96-  1:	rna-gnl|WGS:PSQE|mrna.MtrunA17_Chr1g0186441	rna-XM_041006258.1	  3e-66
 96-  2:	rna-gnl|WGS:PSQE|mrna.MtrunA17_Chr1g0186481	rna-XM_003536801.5	      0
 96-  3:	rna-gnl|WGS:PSQE|mrna.MtrunA17_Chr1g0186491	rna-XM_026124007.2	  9e-15
 96-  4:	rna-gnl|WGS:PSQE|mrna.MtrunA17_Chr1g0186541	rna-NM_001249079.2	  8e-91
 96-  5:	rna-gnl|WGS:PSQE|mrna.MtrunA17_Chr1g0186551	rna-XM_006588484.4	  1e-75
 96-  6:	rna-gnl|WGS:PSQE|mrna.MtrunA17_Chr1g0186661	rna-XM_003536798.3	 1e-110
 96-  7:	rna-gnl|WGS:PSQE|mrna.MtrunA17_Chr1g0186671	rna-XM_003536797.5	  4e-39
 96-  8:	rna-gnl|WGS:PSQE|mrna.MtrunA17_Chr1g0186741	rna-XM_003535756.5	  1e-63
 96-  9:	rna-gnl|WGS:PSQE|mrna.MtrunA17_Chr1g0186811	rna-NM_001255736.1	      0
 96- 10:	rna-gnl|WGS:PSQE|mrna.MtrunA17_Chr1g0186821	rna-NM_001354467.1	      0
## Alignment 97: score=445.0 e_value=1.4e-15 N=9 CM010648.1&NC_038246.2 minus
 97-  0:	rna-gnl|WGS:PSQE|mrna.MtrunA17_Chr1g0208031	rna-XM_006589573.4	      0
 97-  1:	rna-gnl|WGS:PSQE|mrna.MtrunA17_Chr1g0208051	rna-NM_001248514.2	 6e-171
 97-  2:	rna-gnl|WGS:PSQE|mrna.MtrunA17_Chr1g0208061	rna-XM_003536563.5	  1e-65
 97-  3:	rna-gnl|WGS:PSQE|mrna.MtrunA17_Chr1g0208091	rna-XM_003536562.5	  1e-91
 97-  4:	rna-gnl|WGS:PSQE|mrna.MtrunA17_Chr1g0208101	rna-NM_001254971.3	 3e-155
 97-  5:	rna-gnl|WGS:PSQE|mrna.MtrunA17_Chr1g0208121	rna-XM_006589572.4	      0
 97-  6:	rna-gnl|WGS:PSQE|mrna.MtrunA17_Chr1g0208131	rna-XM_006589571.4	  2e-11
 97-  7:	rna-gnl|WGS:PSQE|mrna.MtrunA17_Chr1g0208141	rna-XM_003536557.5	      0
 97-  8:	rna-gnl|WGS:PSQE|mrna.MtrunA17_Chr1g0208161	rna-XM_014762780.1	 3e-109
## Alignment 98: score=344.0 e_value=3.3e-15 N=8 CM010648.1&NC_038246.2 minus
 98-  0:	rna-gnl|WGS:PSQE|mrna.MtrunA17_Chr1g0166711	rna-NM_001348653.1	      0
 98-  1:	rna-gnl|WGS:PSQE|mrna.MtrunA17_Chr1g0167261	rna-XM_003536170.5	      0
 98-  2:	rna-gnl|WGS:PSQE|mrna.MtrunA17_Chr1g0167311	rna-XM_026124134.2	      0
 98-  3:	rna-gnl|WGS:PSQE|mrna.MtrunA17_Chr1g0167381	rna-XM_006589206.4	      0
 98-  4:	rna-gnl|WGS:PSQE|mrna.MtrunA17_Chr1g0167411	rna-XM_006589204.3	 5e-100
 98-  5:	rna-gnl|WGS:PSQE|mrna.MtrunA17_Chr1g0167501	rna-NM_001250138.2	  2e-52
 98-  6:	rna-gnl|WGS:PSQE|mrna.MtrunA17_Chr1g0167661	rna-NM_001254431.1	  3e-99
 98-  7:	rna-gnl|WGS:PSQE|mrna.MtrunA17_Chr1g0167721	rna-XM_006588301.4	      0
## Alignment 99: score=335.0 e_value=6.8e-11 N=7 CM010648.1&NC_038246.2 minus
 99-  0:	rna-gnl|WGS:PSQE|mrna.MtrunA17_Chr1g0205121	rna-XM_006588574.4	      0
 99-  1:	rna-gnl|WGS:PSQE|mrna.MtrunA17_Chr1g0205171	rna-XM_003536863.5	  7e-31
 99-  2:	rna-gnl|WGS:PSQE|mrna.MtrunA17_Chr1g0205181	rna-NM_001251439.2	  3e-31
 99-  3:	rna-gnl|WGS:PSQE|mrna.MtrunA17_Chr1g0205211	rna-XM_003536543.5	  3e-45
 99-  4:	rna-gnl|WGS:PSQE|mrna.MtrunA17_Chr1g0205281	rna-XM_041006093.1	  7e-29
 99-  5:	rna-gnl|WGS:PSQE|mrna.MtrunA17_Chr1g0205331	rna-XM_003536862.5	  7e-88
 99-  6:	rna-gnl|WGS:PSQE|mrna.MtrunA17_Chr1g0205341	rna-XM_006588569.3	  2e-32
## Alignment 100: score=331.0 e_value=3e-13 N=7 CM010648.1&NC_038246.2 minus
100-  0:	rna-gnl|WGS:PSQE|mrna.MtrunA17_Chr1g0187241	rna-XM_003535158.4	      0
100-  1:	rna-gnl|WGS:PSQE|mrna.MtrunA17_Chr1g0187381	rna-XM_006588480.4	      0
100-  2:	rna-gnl|WGS:PSQE|mrna.MtrunA17_Chr1g0187421	rna-XM_006588479.4	  5e-24
100-  3:	rna-gnl|WGS:PSQE|mrna.MtrunA17_Chr1g0187431	rna-NM_001251767.3	  2e-76
100-  4:	rna-gnl|WGS:PSQE|mrna.MtrunA17_Chr1g0187471	rna-XM_003537224.4	  9e-79
100-  5:	rna-gnl|WGS:PSQE|mrna.MtrunA17_Chr1g0187481	rna-XM_003537206.5	 7e-125
100-  6:	rna-gnl|WGS:PSQE|mrna.MtrunA17_Chr1g0187491	rna-XM_014762868.3	      0
## Alignment 101: score=298.0 e_value=2.6e-08 N=6 CM010648.1&NC_038246.2 minus
101-  0:	rna-gnl|WGS:PSQE|mrna.MtrunA17_Chr1g0176391	rna-XM_003537101.5	      0
101-  1:	rna-gnl|WGS:PSQE|mrna.MtrunA17_Chr1g0176421	rna-XM_006588833.4	      0
101-  2:	rna-gnl|WGS:PSQE|mrna.MtrunA17_Chr1g0176431	rna-XM_003537097.5	      0
101-  3:	rna-gnl|WGS:PSQE|mrna.MtrunA17_Chr1g0176441	rna-XM_003535785.4	      0
101-  4:	rna-gnl|WGS:PSQE|mrna.MtrunA17_Chr1g0176461	rna-XM_003537095.5	      0
101-  5:	rna-gnl|WGS:PSQE|mrna.MtrunA17_Chr1g0176471	rna-XM_003535784.5	      0
## Alignment 102: score=266.0 e_value=1.7e-08 N=6 CM010648.1&NC_038246.2 minus
102-  0:	rna-gnl|WGS:PSQE|mrna.MtrunA17_Chr1g0165841	rna-NM_001253984.2	 5e-159
102-  1:	rna-gnl|WGS:PSQE|mrna.MtrunA17_Chr1g0166101	rna-XM_003536158.5	      0
102-  2:	rna-gnl|WGS:PSQE|mrna.MtrunA17_Chr1g0166121	rna-XM_006589195.4	  3e-23
102-  3:	rna-gnl|WGS:PSQE|mrna.MtrunA17_Chr1g0166191	rna-XM_003536154.5	      0
102-  4:	rna-gnl|WGS:PSQE|mrna.MtrunA17_Chr1g0166241	rna-XM_003536152.5	 5e-146
102-  5:	rna-gnl|WGS:PSQE|mrna.MtrunA17_Chr1g0166281	rna-NM_001250973.2	  3e-92
## Alignment 103: score=393.0 e_value=1.7e-18 N=9 CM010648.1&NC_038247.2 plus
103-  0:	rna-gnl|WGS:PSQE|mrna.MtrunA17_Chr1g0154301	rna-XM_003538779.5	 1e-176
103-  1:	rna-gnl|WGS:PSQE|mrna.MtrunA17_Chr1g0154501	rna-XM_014763863.3	      0
103-  2:	rna-gnl|WGS:PSQE|mrna.MtrunA17_Chr1g0154511	rna-XM_003538787.5	 5e-144
103-  3:	rna-gnl|WGS:PSQE|mrna.MtrunA17_Chr1g0154561	rna-XM_006590612.3	  1e-96
103-  4:	rna-gnl|WGS:PSQE|mrna.MtrunA17_Chr1g0154571	rna-XM_003538791.5	  4e-89
103-  5:	rna-gnl|WGS:PSQE|mrna.MtrunA17_Chr1g0154611	rna-XM_003537456.5	  3e-83
103-  6:	rna-gnl|WGS:PSQE|mrna.MtrunA17_Chr1g0154651	rna-XM_003537497.5	  7e-33
103-  7:	rna-gnl|WGS:PSQE|mrna.MtrunA17_Chr1g0154711	rna-XM_006590616.4	 1e-140
103-  8:	rna-gnl|WGS:PSQE|mrna.MtrunA17_Chr1g0154851	rna-XM_006591479.3	 4e-150
## Alignment 104: score=280.0 e_value=2.5e-08 N=6 CM010648.1&NC_038247.2 plus
104-  0:	rna-gnl|WGS:PSQE|mrna.MtrunA17_Chr1g0204941	rna-NM_001252929.2	 5e-175
104-  1:	rna-gnl|WGS:PSQE|mrna.MtrunA17_Chr1g0204981	rna-XM_041006514.1	      0
104-  2:	rna-gnl|WGS:PSQE|mrna.MtrunA17_Chr1g0205001	rna-XM_003537530.4	  1e-21
104-  3:	rna-gnl|WGS:PSQE|mrna.MtrunA17_Chr1g0205071	rna-XM_006590344.4	      0
104-  4:	rna-gnl|WGS:PSQE|mrna.MtrunA17_Chr1g0205121	rna-XM_003537575.5	      0
104-  5:	rna-gnl|WGS:PSQE|mrna.MtrunA17_Chr1g0205181	rna-NM_001248960.2	  7e-39
## Alignment 105: score=816.0 e_value=9.3e-46 N=18 CM010648.1&NC_038247.2 minus
105-  0:	rna-gnl|WGS:PSQE|mrna.MtrunA17_Chr1g0205121	rna-XM_003537575.5	      0
105-  1:	rna-gnl|WGS:PSQE|mrna.MtrunA17_Chr1g0205211	rna-XM_041006513.1	  2e-94
105-  2:	rna-gnl|WGS:PSQE|mrna.MtrunA17_Chr1g0205251	rna-XM_006590342.4	  3e-54
105-  3:	rna-gnl|WGS:PSQE|mrna.MtrunA17_Chr1g0205321	rna-XM_003538595.5	 6e-145
105-  4:	rna-gnl|WGS:PSQE|mrna.MtrunA17_Chr1g0205381	rna-XM_026124290.2	      0
105-  5:	rna-gnl|WGS:PSQE|mrna.MtrunA17_Chr1g0205451	rna-XM_006590341.3	      0
105-  6:	rna-gnl|WGS:PSQE|mrna.MtrunA17_Chr1g0205501	rna-XM_014763719.3	 7e-171
105-  7:	rna-gnl|WGS:PSQE|mrna.MtrunA17_Chr1g0205621	rna-XM_003539239.5	      0
105-  8:	rna-gnl|WGS:PSQE|mrna.MtrunA17_Chr1g0205671	rna-XM_003539227.5	      0
105-  9:	rna-gnl|WGS:PSQE|mrna.MtrunA17_Chr1g0205701	rna-NM_001248313.2	  1e-74
105- 10:	rna-gnl|WGS:PSQE|mrna.MtrunA17_Chr1g0205721	rna-XM_006590333.4	 2e-121
105- 11:	rna-gnl|WGS:PSQE|mrna.MtrunA17_Chr1g0205751	rna-XM_003539109.4	      0
105- 12:	rna-gnl|WGS:PSQE|mrna.MtrunA17_Chr1g0205891	rna-XM_003539069.4	      0
105- 13:	rna-gnl|WGS:PSQE|mrna.MtrunA17_Chr1g0205911	rna-XM_006590329.2	  2e-34
105- 14:	rna-gnl|WGS:PSQE|mrna.MtrunA17_Chr1g0205951	rna-NM_001251787.3	 8e-100
105- 15:	rna-gnl|WGS:PSQE|mrna.MtrunA17_Chr1g0205971	rna-XM_003538907.5	  4e-93
105- 16:	rna-gnl|WGS:PSQE|mrna.MtrunA17_Chr1g0205981	rna-XM_003538717.5	  7e-44
105- 17:	rna-gnl|WGS:PSQE|mrna.MtrunA17_Chr1g0206151	rna-XM_026124334.2	  2e-72
## Alignment 106: score=362.0 e_value=1.8e-17 N=9 CM010648.1&NC_038247.2 minus
106-  0:	rna-gnl|WGS:PSQE|mrna.MtrunA17_Chr1g0181381	rna-XM_003539064.5	 8e-122
106-  1:	rna-gnl|WGS:PSQE|mrna.MtrunA17_Chr1g0181611	rna-XM_006590954.4	 3e-167
106-  2:	rna-gnl|WGS:PSQE|mrna.MtrunA17_Chr1g0181751	rna-XM_006590945.4	      0
106-  3:	rna-gnl|WGS:PSQE|mrna.MtrunA17_Chr1g0181811	rna-NM_001377264.1	 1e-132
106-  4:	rna-gnl|WGS:PSQE|mrna.MtrunA17_Chr1g0182041	rna-XM_003539050.5	 4e-180
106-  5:	rna-gnl|WGS:PSQE|mrna.MtrunA17_Chr1g0182101	rna-XM_014764045.3	  3e-39
106-  6:	rna-gnl|WGS:PSQE|mrna.MtrunA17_Chr1g0182221	rna-XM_003539042.5	 1e-123
106-  7:	rna-gnl|WGS:PSQE|mrna.MtrunA17_Chr1g0182301	rna-NM_001255440.2	 3e-140
106-  8:	rna-gnl|WGS:PSQE|mrna.MtrunA17_Chr1g0182361	rna-XM_003537964.5	  3e-72
## Alignment 107: score=320.0 e_value=1e-12 N=7 CM010648.1&NC_038247.2 minus
107-  0:	rna-gnl|WGS:PSQE|mrna.MtrunA17_Chr1g0164131	rna-XM_003537739.5	  7e-56
107-  1:	rna-gnl|WGS:PSQE|mrna.MtrunA17_Chr1g0164181	rna-XM_006590741.4	  3e-58
107-  2:	rna-gnl|WGS:PSQE|mrna.MtrunA17_Chr1g0164221	rna-XM_014763939.3	  2e-46
107-  3:	rna-gnl|WGS:PSQE|mrna.MtrunA17_Chr1g0164231	rna-XM_026124377.2	      0
107-  4:	rna-gnl|WGS:PSQE|mrna.MtrunA17_Chr1g0164301	rna-XM_003537724.5	  3e-16
107-  5:	rna-gnl|WGS:PSQE|mrna.MtrunA17_Chr1g0164321	rna-XM_003538912.5	      0
107-  6:	rna-gnl|WGS:PSQE|mrna.MtrunA17_Chr1g0164361	rna-XM_006590226.4	      0
## Alignment 108: score=316.0 e_value=3.4e-11 N=7 CM010648.1&NC_038247.2 minus
108-  0:	rna-gnl|WGS:PSQE|mrna.MtrunA17_Chr1g0162411	rna-XM_026124396.2	  2e-85
108-  1:	rna-gnl|WGS:PSQE|mrna.MtrunA17_Chr1g0162491	rna-XM_026124395.2	  2e-17
108-  2:	rna-gnl|WGS:PSQE|mrna.MtrunA17_Chr1g0162571	rna-NM_001317567.1	      0
108-  3:	rna-gnl|WGS:PSQE|mrna.MtrunA17_Chr1g0162601	rna-XM_003537861.5	  5e-82
108-  4:	rna-gnl|WGS:PSQE|mrna.MtrunA17_Chr1g0162621	rna-XM_003538982.5	      0
108-  5:	rna-gnl|WGS:PSQE|mrna.MtrunA17_Chr1g0162651	rna-XM_006590851.4	 3e-128
108-  6:	rna-gnl|WGS:PSQE|mrna.MtrunA17_Chr1g0162701	rna-XM_003537847.5	      0
## Alignment 109: score=265.0 e_value=8.8e-09 N=6 CM010648.1&NC_038247.2 minus
109-  0:	rna-gnl|WGS:PSQE|mrna.MtrunA17_Chr1g0206981	rna-XM_006590325.4	 6e-147
109-  1:	rna-gnl|WGS:PSQE|mrna.MtrunA17_Chr1g0207011	rna-XM_003538585.5	  6e-44
109-  2:	rna-gnl|WGS:PSQE|mrna.MtrunA17_Chr1g0207261	rna-XM_003538060.5	  7e-56
109-  3:	rna-gnl|WGS:PSQE|mrna.MtrunA17_Chr1g0207291	rna-XM_003537970.5	      0
109-  4:	rna-gnl|WGS:PSQE|mrna.MtrunA17_Chr1g0207501	rna-XM_003537907.4	  2e-35
109-  5:	rna-gnl|WGS:PSQE|mrna.MtrunA17_Chr1g0207531	rna-XM_003537776.5	 5e-108
## Alignment 110: score=322.0 e_value=5.9e-12 N=7 CM010648.1&NC_038248.2 minus
110-  0:	rna-gnl|WGS:PSQE|mrna.MtrunA17_Chr1g0162411	rna-XM_006592061.4	  2e-81
110-  1:	rna-gnl|WGS:PSQE|mrna.MtrunA17_Chr1g0162551	rna-XM_026124604.2	  5e-16
110-  2:	rna-gnl|WGS:PSQE|mrna.MtrunA17_Chr1g0162561	rna-XM_003540638.5	      0
110-  3:	rna-gnl|WGS:PSQE|mrna.MtrunA17_Chr1g0162601	rna-XM_006591753.2	  5e-93
110-  4:	rna-gnl|WGS:PSQE|mrna.MtrunA17_Chr1g0162621	rna-XM_003540636.5	      0
110-  5:	rna-gnl|WGS:PSQE|mrna.MtrunA17_Chr1g0162651	rna-XM_003541050.5	 1e-132
110-  6:	rna-gnl|WGS:PSQE|mrna.MtrunA17_Chr1g0162701	rna-XM_003541028.5	      0
## Alignment 111: score=295.0 e_value=1.2e-10 N=7 CM010648.1&NC_038248.2 minus
111-  0:	rna-gnl|WGS:PSQE|mrna.MtrunA17_Chr1g0178641	rna-NM_001254268.3	  3e-13
111-  1:	rna-gnl|WGS:PSQE|mrna.MtrunA17_Chr1g0178721	rna-XM_006592689.4	 3e-131
111-  2:	rna-gnl|WGS:PSQE|mrna.MtrunA17_Chr1g0178751	rna-NM_001289240.1	  1e-85
111-  3:	rna-gnl|WGS:PSQE|mrna.MtrunA17_Chr1g0178851	rna-XM_003540193.5	  1e-45
111-  4:	rna-gnl|WGS:PSQE|mrna.MtrunA17_Chr1g0179001	rna-NM_001249291.2	  1e-23
111-  5:	rna-gnl|WGS:PSQE|mrna.MtrunA17_Chr1g0179161	rna-XM_014764841.2	  6e-33
111-  6:	rna-gnl|WGS:PSQE|mrna.MtrunA17_Chr1g0179271	rna-NM_001255611.1	  5e-14
## Alignment 112: score=260.0 e_value=8.2e-10 N=6 CM010648.1&NC_038248.2 minus
112-  0:	rna-gnl|WGS:PSQE|mrna.MtrunA17_Chr1g0199171	rna-XM_003540152.5	      0
112-  1:	rna-gnl|WGS:PSQE|mrna.MtrunA17_Chr1g0199501	rna-XM_003539380.5	 4e-144
112-  2:	rna-gnl|WGS:PSQE|mrna.MtrunA17_Chr1g0199601	rna-XM_003540143.5	      0
112-  3:	rna-gnl|WGS:PSQE|mrna.MtrunA17_Chr1g0199661	rna-XM_006592640.4	      0
112-  4:	rna-gnl|WGS:PSQE|mrna.MtrunA17_Chr1g0199671	rna-XM_003540138.5	  8e-43
112-  5:	rna-gnl|WGS:PSQE|mrna.MtrunA17_Chr1g0199681	rna-XM_003540137.5	      0
## Alignment 113: score=1261.0 e_value=9.9e-77 N=26 CM010648.1&NC_038249.2 plus
113-  0:	rna-gnl|WGS:PSQE|mrna.MtrunA17_Chr1g0180431	rna-XM_003542472.5	  2e-37
113-  1:	rna-gnl|WGS:PSQE|mrna.MtrunA17_Chr1g0180451	rna-XM_003542473.5	      0
113-  2:	rna-gnl|WGS:PSQE|mrna.MtrunA17_Chr1g0180491	rna-XM_003541367.4	      0
113-  3:	rna-gnl|WGS:PSQE|mrna.MtrunA17_Chr1g0180501	rna-XM_003542475.5	 2e-115
113-  4:	rna-gnl|WGS:PSQE|mrna.MtrunA17_Chr1g0180511	rna-XM_006594088.4	      0
113-  5:	rna-gnl|WGS:PSQE|mrna.MtrunA17_Chr1g0180531	rna-XM_003542478.5	 3e-125
113-  6:	rna-gnl|WGS:PSQE|mrna.MtrunA17_Chr1g0180601	rna-XM_003541369.5	      0
113-  7:	rna-gnl|WGS:PSQE|mrna.MtrunA17_Chr1g0180611	rna-XM_006594089.4	      0
113-  8:	rna-gnl|WGS:PSQE|mrna.MtrunA17_Chr1g0180621	rna-NM_001251749.2	  2e-72
113-  9:	rna-gnl|WGS:PSQE|mrna.MtrunA17_Chr1g0180631	rna-XM_003542479.4	  2e-98
113- 10:	rna-gnl|WGS:PSQE|mrna.MtrunA17_Chr1g0180661	rna-XM_003542480.5	  6e-57
113- 11:	rna-gnl|WGS:PSQE|mrna.MtrunA17_Chr1g0180691	rna-XM_003541372.1	  1e-42
113- 12:	rna-gnl|WGS:PSQE|mrna.MtrunA17_Chr1g0180731	rna-XM_014765819.3	  4e-36
113- 13:	rna-gnl|WGS:PSQE|mrna.MtrunA17_Chr1g0180771	rna-XM_014765529.3	  7e-42
113- 14:	rna-gnl|WGS:PSQE|mrna.MtrunA17_Chr1g0180781	rna-XM_006593268.4	  2e-58
113- 15:	rna-gnl|WGS:PSQE|mrna.MtrunA17_Chr1g0180881	rna-XM_003542502.5	      0
113- 16:	rna-gnl|WGS:PSQE|mrna.MtrunA17_Chr1g0180911	rna-XM_003541376.5	  2e-73
113- 17:	rna-gnl|WGS:PSQE|mrna.MtrunA17_Chr1g0180941	rna-XM_041008107.1	      0
113- 18:	rna-gnl|WGS:PSQE|mrna.MtrunA17_Chr1g0180951	rna-NM_001248473.2	      0
113- 19:	rna-gnl|WGS:PSQE|mrna.MtrunA17_Chr1g0180961	rna-XM_003541377.5	  2e-12
113- 20:	rna-gnl|WGS:PSQE|mrna.MtrunA17_Chr1g0181001	rna-XM_041008112.1	 2e-171
113- 21:	rna-gnl|WGS:PSQE|mrna.MtrunA17_Chr1g0181011	rna-XM_003541378.5	  8e-70
113- 22:	rna-gnl|WGS:PSQE|mrna.MtrunA17_Chr1g0181071	rna-NM_001255765.2	      0
113- 23:	rna-gnl|WGS:PSQE|mrna.MtrunA17_Chr1g0181081	rna-XM_003542507.5	      0
113- 24:	rna-gnl|WGS:PSQE|mrna.MtrunA17_Chr1g0181091	rna-NM_001357054.1	      0
113- 25:	rna-gnl|WGS:PSQE|mrna.MtrunA17_Chr1g0181111	rna-NM_001254017.2	 6e-110
## Alignment 114: score=476.0 e_value=1.4e-19 N=10 CM010648.1&NC_038249.2 plus
114-  0:	rna-gnl|WGS:PSQE|mrna.MtrunA17_Chr1g0159831	rna-XM_003543763.5	      0
114-  1:	rna-gnl|WGS:PSQE|mrna.MtrunA17_Chr1g0159921	rna-XM_003542999.4	      0
114-  2:	rna-gnl|WGS:PSQE|mrna.MtrunA17_Chr1g0159951	rna-XM_006593536.4	      0
114-  3:	rna-gnl|WGS:PSQE|mrna.MtrunA17_Chr1g0159961	rna-XM_003542949.5	  1e-22
114-  4:	rna-gnl|WGS:PSQE|mrna.MtrunA17_Chr1g0160041	rna-XM_003542913.5	      0
114-  5:	rna-gnl|WGS:PSQE|mrna.MtrunA17_Chr1g0160051	rna-XM_003542905.5	      0
114-  6:	rna-gnl|WGS:PSQE|mrna.MtrunA17_Chr1g0160071	rna-XM_003542881.5	      0
114-  7:	rna-gnl|WGS:PSQE|mrna.MtrunA17_Chr1g0160131	rna-XM_041007755.1	  9e-86
114-  8:	rna-gnl|WGS:PSQE|mrna.MtrunA17_Chr1g0160141	rna-NM_001248963.2	 9e-117
114-  9:	rna-gnl|WGS:PSQE|mrna.MtrunA17_Chr1g0160171	rna-XM_006593529.3	      0
## Alignment 115: score=311.0 e_value=5.2e-13 N=7 CM010648.1&NC_038249.2 plus
115-  0:	rna-gnl|WGS:PSQE|mrna.MtrunA17_Chr1g0157791	rna-XM_006593753.4	      0
115-  1:	rna-gnl|WGS:PSQE|mrna.MtrunA17_Chr1g0157871	rna-XM_003542087.5	      0
115-  2:	rna-gnl|WGS:PSQE|mrna.MtrunA17_Chr1g0157911	rna-NM_001251183.1	      0
115-  3:	rna-gnl|WGS:PSQE|mrna.MtrunA17_Chr1g0157961	rna-XM_006593747.4	  1e-83
115-  4:	rna-gnl|WGS:PSQE|mrna.MtrunA17_Chr1g0158051	rna-XM_003543926.5	      0
115-  5:	rna-gnl|WGS:PSQE|mrna.MtrunA17_Chr1g0158161	rna-XM_003543919.4	  7e-92
115-  6:	rna-gnl|WGS:PSQE|mrna.MtrunA17_Chr1g0158171	rna-XM_026125084.2	      0
## Alignment 116: score=6766.0 e_value=0 N=139 CM010648.1&NC_038249.2 minus
116-  0:	rna-gnl|WGS:PSQE|mrna.MtrunA17_Chr1g0181121	rna-XM_003541365.4	      0
116-  1:	rna-gnl|WGS:PSQE|mrna.MtrunA17_Chr1g0181131	rna-NM_001253269.1	 2e-158
116-  2:	rna-gnl|WGS:PSQE|mrna.MtrunA17_Chr1g0181181	rna-XM_006594085.3	      0
116-  3:	rna-gnl|WGS:PSQE|mrna.MtrunA17_Chr1g0181231	rna-XM_003541363.5	  3e-66
116-  4:	rna-gnl|WGS:PSQE|mrna.MtrunA17_Chr1g0181241	rna-XM_003542467.4	  2e-67
116-  5:	rna-gnl|WGS:PSQE|mrna.MtrunA17_Chr1g0181281	rna-NM_001249669.2	  1e-58
116-  6:	rna-gnl|WGS:PSQE|mrna.MtrunA17_Chr1g0181291	rna-XM_003541361.5	      0
116-  7:	rna-gnl|WGS:PSQE|mrna.MtrunA17_Chr1g0181341	rna-XM_003541360.4	      0
116-  8:	rna-gnl|WGS:PSQE|mrna.MtrunA17_Chr1g0181351	rna-XM_003542466.5	      0
116-  9:	rna-gnl|WGS:PSQE|mrna.MtrunA17_Chr1g0181361	rna-NM_001317444.2	 2e-148
116- 10:	rna-gnl|WGS:PSQE|mrna.MtrunA17_Chr1g0181371	rna-XM_006594080.4	      0
116- 11:	rna-gnl|WGS:PSQE|mrna.MtrunA17_Chr1g0181381	rna-XM_003541359.5	      0
116- 12:	rna-gnl|WGS:PSQE|mrna.MtrunA17_Chr1g0181391	rna-XM_003542461.5	 2e-167
116- 13:	rna-gnl|WGS:PSQE|mrna.MtrunA17_Chr1g0181401	rna-XM_006594076.3	      0
116- 14:	rna-gnl|WGS:PSQE|mrna.MtrunA17_Chr1g0181441	rna-XM_006594069.4	 8e-164
116- 15:	rna-gnl|WGS:PSQE|mrna.MtrunA17_Chr1g0181521	rna-XM_006594063.4	  4e-21
116- 16:	rna-gnl|WGS:PSQE|mrna.MtrunA17_Chr1g0181531	rna-XM_006594062.4	  7e-62
116- 17:	rna-gnl|WGS:PSQE|mrna.MtrunA17_Chr1g0181551	rna-XM_003542456.5	 3e-127
116- 18:	rna-gnl|WGS:PSQE|mrna.MtrunA17_Chr1g0181581	rna-XM_003541355.5	      0
116- 19:	rna-gnl|WGS:PSQE|mrna.MtrunA17_Chr1g0181591	rna-NM_001250648.2	  5e-52
116- 20:	rna-gnl|WGS:PSQE|mrna.MtrunA17_Chr1g0181611	rna-XM_006594052.4	      0
116- 21:	rna-gnl|WGS:PSQE|mrna.MtrunA17_Chr1g0181621	rna-NM_001248672.3	 2e-101
116- 22:	rna-gnl|WGS:PSQE|mrna.MtrunA17_Chr1g0181641	rna-XM_006595297.2	  2e-40
116- 23:	rna-gnl|WGS:PSQE|mrna.MtrunA17_Chr1g0181721	rna-XM_006594051.4	      0
116- 24:	rna-gnl|WGS:PSQE|mrna.MtrunA17_Chr1g0181731	rna-XM_014765505.3	      0
116- 25:	rna-gnl|WGS:PSQE|mrna.MtrunA17_Chr1g0181751	rna-XM_014765503.3	      0
116- 26:	rna-gnl|WGS:PSQE|mrna.MtrunA17_Chr1g0181761	rna-XM_003542448.4	      0
116- 27:	rna-gnl|WGS:PSQE|mrna.MtrunA17_Chr1g0181771	rna-XM_014765502.3	 6e-145
116- 28:	rna-gnl|WGS:PSQE|mrna.MtrunA17_Chr1g0181781	rna-NM_001317657.1	      0
116- 29:	rna-gnl|WGS:PSQE|mrna.MtrunA17_Chr1g0181791	rna-XM_003542445.5	      0
116- 30:	rna-gnl|WGS:PSQE|mrna.MtrunA17_Chr1g0181801	rna-XM_003542444.5	 1e-168
116- 31:	rna-gnl|WGS:PSQE|mrna.MtrunA17_Chr1g0181811	rna-XM_006594040.4	      0
116- 32:	rna-gnl|WGS:PSQE|mrna.MtrunA17_Chr1g0181821	rna-XM_003542441.5	      0
116- 33:	rna-gnl|WGS:PSQE|mrna.MtrunA17_Chr1g0181841	rna-NM_001248217.1	  1e-62
116- 34:	rna-gnl|WGS:PSQE|mrna.MtrunA17_Chr1g0181891	rna-XM_003542439.4	      0
116- 35:	rna-gnl|WGS:PSQE|mrna.MtrunA17_Chr1g0181901	rna-XM_006594028.3	      0
116- 36:	rna-gnl|WGS:PSQE|mrna.MtrunA17_Chr1g0181921	rna-XM_041008077.1	 1e-104
116- 37:	rna-gnl|WGS:PSQE|mrna.MtrunA17_Chr1g0181931	rna-XM_003541350.5	      0
116- 38:	rna-gnl|WGS:PSQE|mrna.MtrunA17_Chr1g0181951	rna-XM_026125007.2	 1e-103
116- 39:	rna-gnl|WGS:PSQE|mrna.MtrunA17_Chr1g0181961	rna-XM_006594025.4	  1e-81
116- 40:	rna-gnl|WGS:PSQE|mrna.MtrunA17_Chr1g0181971	rna-XM_026124916.2	  2e-62
116- 41:	rna-gnl|WGS:PSQE|mrna.MtrunA17_Chr1g0181981	rna-XM_003542429.4	      0
116- 42:	rna-gnl|WGS:PSQE|mrna.MtrunA17_Chr1g0181991	rna-XM_003541349.5	      0
116- 43:	rna-gnl|WGS:PSQE|mrna.MtrunA17_Chr1g0182001	rna-XM_003541348.5	      0
116- 44:	rna-gnl|WGS:PSQE|mrna.MtrunA17_Chr1g0182011	rna-NM_001317473.2	 3e-102
116- 45:	rna-gnl|WGS:PSQE|mrna.MtrunA17_Chr1g0182021	rna-XM_003542427.5	      0
116- 46:	rna-gnl|WGS:PSQE|mrna.MtrunA17_Chr1g0182031	rna-XM_041008074.1	      0
116- 47:	rna-gnl|WGS:PSQE|mrna.MtrunA17_Chr1g0182051	rna-NM_001250796.2	  4e-73
116- 48:	rna-gnl|WGS:PSQE|mrna.MtrunA17_Chr1g0182071	rna-XM_003542426.5	 8e-116
116- 49:	rna-gnl|WGS:PSQE|mrna.MtrunA17_Chr1g0182101	rna-XM_003542425.5	 1e-113
116- 50:	rna-gnl|WGS:PSQE|mrna.MtrunA17_Chr1g0182111	rna-XM_003541347.5	      0
116- 51:	rna-gnl|WGS:PSQE|mrna.MtrunA17_Chr1g0182131	rna-XM_003542423.5	  8e-79
116- 52:	rna-gnl|WGS:PSQE|mrna.MtrunA17_Chr1g0182151	rna-XM_003541346.5	      0
116- 53:	rna-gnl|WGS:PSQE|mrna.MtrunA17_Chr1g0182161	rna-NM_001248422.3	  5e-72
116- 54:	rna-gnl|WGS:PSQE|mrna.MtrunA17_Chr1g0182181	rna-XM_003541344.3	  1e-68
116- 55:	rna-gnl|WGS:PSQE|mrna.MtrunA17_Chr1g0182221	rna-XM_006594019.4	      0
116- 56:	rna-gnl|WGS:PSQE|mrna.MtrunA17_Chr1g0182261	rna-XM_003542421.5	  3e-49
116- 57:	rna-gnl|WGS:PSQE|mrna.MtrunA17_Chr1g0182331	rna-NM_001248848.2	 1e-145
116- 58:	rna-gnl|WGS:PSQE|mrna.MtrunA17_Chr1g0182361	rna-XM_003542419.5	  8e-87
116- 59:	rna-gnl|WGS:PSQE|mrna.MtrunA17_Chr1g0182411	rna-XM_003542418.4	      0
116- 60:	rna-gnl|WGS:PSQE|mrna.MtrunA17_Chr1g0182481	rna-XM_006594017.3	      0
116- 61:	rna-gnl|WGS:PSQE|mrna.MtrunA17_Chr1g0182501	rna-NM_001251590.1	  1e-92
116- 62:	rna-gnl|WGS:PSQE|mrna.MtrunA17_Chr1g0182521	rna-XM_003542415.4	      0
116- 63:	rna-gnl|WGS:PSQE|mrna.MtrunA17_Chr1g0182541	rna-XM_003542413.5	      0
116- 64:	rna-gnl|WGS:PSQE|mrna.MtrunA17_Chr1g0182571	rna-XM_003542412.5	      0
116- 65:	rna-gnl|WGS:PSQE|mrna.MtrunA17_Chr1g0182611	rna-XM_006594015.4	 9e-143
116- 66:	rna-gnl|WGS:PSQE|mrna.MtrunA17_Chr1g0182651	rna-XM_006594011.4	      0
116- 67:	rna-gnl|WGS:PSQE|mrna.MtrunA17_Chr1g0182711	rna-XM_003542405.5	      0
116- 68:	rna-gnl|WGS:PSQE|mrna.MtrunA17_Chr1g0182721	rna-XM_003541339.5	  2e-96
116- 69:	rna-gnl|WGS:PSQE|mrna.MtrunA17_Chr1g0182781	rna-XM_003542404.5	  1e-69
116- 70:	rna-gnl|WGS:PSQE|mrna.MtrunA17_Chr1g0182791	rna-XM_006594007.3	 3e-177
116- 71:	rna-gnl|WGS:PSQE|mrna.MtrunA17_Chr1g0182801	rna-XM_003542403.5	      0
116- 72:	rna-gnl|WGS:PSQE|mrna.MtrunA17_Chr1g0182811	rna-XM_003542402.5	      0
116- 73:	rna-gnl|WGS:PSQE|mrna.MtrunA17_Chr1g0182821	rna-XM_003542401.5	 2e-103
116- 74:	rna-gnl|WGS:PSQE|mrna.MtrunA17_Chr1g0182831	rna-XM_003541337.5	      0
116- 75:	rna-gnl|WGS:PSQE|mrna.MtrunA17_Chr1g0182841	rna-XM_014765702.3	 3e-172
116- 76:	rna-gnl|WGS:PSQE|mrna.MtrunA17_Chr1g0182931	rna-NM_001250064.1	  2e-45
116- 77:	rna-gnl|WGS:PSQE|mrna.MtrunA17_Chr1g0182941	rna-XM_003542400.5	 2e-180
116- 78:	rna-gnl|WGS:PSQE|mrna.MtrunA17_Chr1g0182961	rna-XM_006595296.1	  3e-57
116- 79:	rna-gnl|WGS:PSQE|mrna.MtrunA17_Chr1g0182971	rna-XM_003542398.5	  9e-64
116- 80:	rna-gnl|WGS:PSQE|mrna.MtrunA17_Chr1g0182991	rna-XM_003542397.5	      0
116- 81:	rna-gnl|WGS:PSQE|mrna.MtrunA17_Chr1g0183001	rna-XM_006594004.4	      0
116- 82:	rna-gnl|WGS:PSQE|mrna.MtrunA17_Chr1g0183021	rna-XM_003541332.5	 1e-175
116- 83:	rna-gnl|WGS:PSQE|mrna.MtrunA17_Chr1g0183041	rna-XM_006593997.4	      0
116- 84:	rna-gnl|WGS:PSQE|mrna.MtrunA17_Chr1g0183081	rna-NM_001248639.2	  3e-66
116- 85:	rna-gnl|WGS:PSQE|mrna.MtrunA17_Chr1g0183091	rna-NM_001363276.1	      0
116- 86:	rna-gnl|WGS:PSQE|mrna.MtrunA17_Chr1g0183151	rna-XM_006593995.4	  7e-47
116- 87:	rna-gnl|WGS:PSQE|mrna.MtrunA17_Chr1g0183171	rna-XM_003541326.4	      0
116- 88:	rna-gnl|WGS:PSQE|mrna.MtrunA17_Chr1g0183191	rna-XM_003541325.5	      0
116- 89:	rna-gnl|WGS:PSQE|mrna.MtrunA17_Chr1g0183201	rna-XM_003542394.5	      0
116- 90:	rna-gnl|WGS:PSQE|mrna.MtrunA17_Chr1g0183211	rna-XM_003541324.5	      0
116- 91:	rna-gnl|WGS:PSQE|mrna.MtrunA17_Chr1g0183221	rna-NM_001248876.2	 9e-108
116- 92:	rna-gnl|WGS:PSQE|mrna.MtrunA17_Chr1g0183251	rna-XM_003541323.5	 9e-120
116- 93:	rna-gnl|WGS:PSQE|mrna.MtrunA17_Chr1g0183301	rna-XM_003542393.5	  1e-39
116- 94:	rna-gnl|WGS:PSQE|mrna.MtrunA17_Chr1g0183321	rna-XM_006593988.4	      0
116- 95:	rna-gnl|WGS:PSQE|mrna.MtrunA17_Chr1g0183341	rna-XM_003542389.5	  9e-98
116- 96:	rna-gnl|WGS:PSQE|mrna.MtrunA17_Chr1g0183351	rna-XM_026124898.2	  1e-31
116- 97:	rna-gnl|WGS:PSQE|mrna.MtrunA17_Chr1g0183381	rna-XM_041008054.1	      0
116- 98:	rna-gnl|WGS:PSQE|mrna.MtrunA17_Chr1g0183391	rna-XM_006593973.4	 1e-125
116- 99:	rna-gnl|WGS:PSQE|mrna.MtrunA17_Chr1g0183451	rna-XM_003541318.5	      0
116-100:	rna-gnl|WGS:PSQE|mrna.MtrunA17_Chr1g0183461	rna-XM_041008055.1	      0
116-101:	rna-gnl|WGS:PSQE|mrna.MtrunA17_Chr1g0183471	rna-XM_003542384.5	  7e-58
116-102:	rna-gnl|WGS:PSQE|mrna.MtrunA17_Chr1g0183491	rna-XM_003542383.5	      0
116-103:	rna-gnl|WGS:PSQE|mrna.MtrunA17_Chr1g0183501	rna-XM_003542382.4	  7e-36
116-104:	rna-gnl|WGS:PSQE|mrna.MtrunA17_Chr1g0183581	rna-XM_006593970.4	      0
116-105:	rna-gnl|WGS:PSQE|mrna.MtrunA17_Chr1g0183631	rna-XM_003542380.5	      0
116-106:	rna-gnl|WGS:PSQE|mrna.MtrunA17_Chr1g0183641	rna-XM_014765935.3	      0
116-107:	rna-gnl|WGS:PSQE|mrna.MtrunA17_Chr1g0183651	rna-XM_014765477.2	      0
116-108:	rna-gnl|WGS:PSQE|mrna.MtrunA17_Chr1g0183671	rna-XM_003542378.5	      0
116-109:	rna-gnl|WGS:PSQE|mrna.MtrunA17_Chr1g0183681	rna-XM_006593966.4	      0
116-110:	rna-gnl|WGS:PSQE|mrna.MtrunA17_Chr1g0183691	rna-XM_003542377.5	 2e-147
116-111:	rna-gnl|WGS:PSQE|mrna.MtrunA17_Chr1g0183721	rna-XM_003541313.5	      0
116-112:	rna-gnl|WGS:PSQE|mrna.MtrunA17_Chr1g0183791	rna-NM_001249174.2	 8e-160
116-113:	rna-gnl|WGS:PSQE|mrna.MtrunA17_Chr1g0183801	rna-NM_001254337.2	  4e-26
116-114:	rna-gnl|WGS:PSQE|mrna.MtrunA17_Chr1g0183861	rna-XM_006593957.4	      0
116-115:	rna-gnl|WGS:PSQE|mrna.MtrunA17_Chr1g0183881	rna-XM_003541307.4	      0
116-116:	rna-gnl|WGS:PSQE|mrna.MtrunA17_Chr1g0183891	rna-NM_001249747.3	  2e-63
116-117:	rna-gnl|WGS:PSQE|mrna.MtrunA17_Chr1g0183901	rna-NM_001249265.2	 2e-103
116-118:	rna-gnl|WGS:PSQE|mrna.MtrunA17_Chr1g0183931	rna-NM_001254085.2	  4e-83
116-119:	rna-gnl|WGS:PSQE|mrna.MtrunA17_Chr1g0183961	rna-NM_001251547.1	  2e-52
116-120:	rna-gnl|WGS:PSQE|mrna.MtrunA17_Chr1g0183981	rna-NM_001248090.3	  3e-75
116-121:	rna-gnl|WGS:PSQE|mrna.MtrunA17_Chr1g0184171	rna-XM_026124919.2	 3e-179
116-122:	rna-gnl|WGS:PSQE|mrna.MtrunA17_Chr1g0184181	rna-XM_003542369.5	      0
116-123:	rna-gnl|WGS:PSQE|mrna.MtrunA17_Chr1g0184191	rna-XM_003541299.5	      0
116-124:	rna-gnl|WGS:PSQE|mrna.MtrunA17_Chr1g0184201	rna-XM_006593956.4	      0
116-125:	rna-gnl|WGS:PSQE|mrna.MtrunA17_Chr1g0184221	rna-XM_003541297.5	      0
116-126:	rna-gnl|WGS:PSQE|mrna.MtrunA17_Chr1g0184241	rna-XM_003541294.5	      0
116-127:	rna-gnl|WGS:PSQE|mrna.MtrunA17_Chr1g0184251	rna-NM_001248064.2	  4e-93
116-128:	rna-gnl|WGS:PSQE|mrna.MtrunA17_Chr1g0184261	rna-XM_014765466.3	      0
116-129:	rna-gnl|WGS:PSQE|mrna.MtrunA17_Chr1g0184271	rna-XM_003541292.4	 2e-112
116-130:	rna-gnl|WGS:PSQE|mrna.MtrunA17_Chr1g0184301	rna-XM_006593310.4	  2e-72
116-131:	rna-gnl|WGS:PSQE|mrna.MtrunA17_Chr1g0184331	rna-XM_006595290.4	  4e-37
116-132:	rna-gnl|WGS:PSQE|mrna.MtrunA17_Chr1g0184381	rna-XM_006593949.4	  4e-55
116-133:	rna-gnl|WGS:PSQE|mrna.MtrunA17_Chr1g0184391	rna-XM_006593948.4	      0
116-134:	rna-gnl|WGS:PSQE|mrna.MtrunA17_Chr1g0184401	rna-XM_026124937.2	  2e-24
116-135:	rna-gnl|WGS:PSQE|mrna.MtrunA17_Chr1g0184421	rna-XM_003542364.5	      0
116-136:	rna-gnl|WGS:PSQE|mrna.MtrunA17_Chr1g0184441	rna-XM_006593944.3	      0
116-137:	rna-gnl|WGS:PSQE|mrna.MtrunA17_Chr1g0184451	rna-XM_003541289.5	      0
116-138:	rna-gnl|WGS:PSQE|mrna.MtrunA17_Chr1g0184491	rna-XM_003541288.5	      0
## Alignment 117: score=2448.0 e_value=7.1e-188 N=51 CM010648.1&NC_038249.2 minus
117-  0:	rna-gnl|WGS:PSQE|mrna.MtrunA17_Chr1g0178461	rna-XM_006594161.4	 1e-144
117-  1:	rna-gnl|WGS:PSQE|mrna.MtrunA17_Chr1g0178491	rna-XM_003542562.5	      0
117-  2:	rna-gnl|WGS:PSQE|mrna.MtrunA17_Chr1g0178531	rna-XM_003542561.5	  7e-89
117-  3:	rna-gnl|WGS:PSQE|mrna.MtrunA17_Chr1g0178631	rna-XM_041008155.1	 2e-180
117-  4:	rna-gnl|WGS:PSQE|mrna.MtrunA17_Chr1g0178641	rna-NM_001253015.3	  5e-31
117-  5:	rna-gnl|WGS:PSQE|mrna.MtrunA17_Chr1g0178661	rna-XM_006594152.3	      0
117-  6:	rna-gnl|WGS:PSQE|mrna.MtrunA17_Chr1g0178711	rna-NM_001358024.1	 4e-132
117-  7:	rna-gnl|WGS:PSQE|mrna.MtrunA17_Chr1g0178721	rna-XM_003542553.5	      0
117-  8:	rna-gnl|WGS:PSQE|mrna.MtrunA17_Chr1g0178751	rna-NM_001252749.1	  3e-88
117-  9:	rna-gnl|WGS:PSQE|mrna.MtrunA17_Chr1g0178801	rna-NM_001254966.2	 4e-176
117- 10:	rna-gnl|WGS:PSQE|mrna.MtrunA17_Chr1g0178811	rna-XM_006594147.4	  7e-23
117- 11:	rna-gnl|WGS:PSQE|mrna.MtrunA17_Chr1g0178851	rna-XM_026124477.2	  4e-59
117- 12:	rna-gnl|WGS:PSQE|mrna.MtrunA17_Chr1g0178871	rna-XM_003542546.5	      0
117- 13:	rna-gnl|WGS:PSQE|mrna.MtrunA17_Chr1g0178891	rna-XM_041008150.1	  8e-58
117- 14:	rna-gnl|WGS:PSQE|mrna.MtrunA17_Chr1g0178971	rna-XM_014764203.3	      0
117- 15:	rna-gnl|WGS:PSQE|mrna.MtrunA17_Chr1g0178991	rna-NM_001365114.1	      0
117- 16:	rna-gnl|WGS:PSQE|mrna.MtrunA17_Chr1g0179151	rna-XM_006594136.4	 2e-150
117- 17:	rna-gnl|WGS:PSQE|mrna.MtrunA17_Chr1g0179161	rna-XM_006594135.4	  1e-71
117- 18:	rna-gnl|WGS:PSQE|mrna.MtrunA17_Chr1g0179211	rna-XM_003542514.4	      0
117- 19:	rna-gnl|WGS:PSQE|mrna.MtrunA17_Chr1g0179271	rna-XM_041008144.1	  3e-22
117- 20:	rna-gnl|WGS:PSQE|mrna.MtrunA17_Chr1g0179301	rna-XM_003542512.5	 2e-176
117- 21:	rna-gnl|WGS:PSQE|mrna.MtrunA17_Chr1g0179311	rna-XM_003541397.5	 4e-135
117- 22:	rna-gnl|WGS:PSQE|mrna.MtrunA17_Chr1g0179331	rna-XM_003542487.5	      0
117- 23:	rna-gnl|WGS:PSQE|mrna.MtrunA17_Chr1g0179341	rna-XM_006594133.4	      0
117- 24:	rna-gnl|WGS:PSQE|mrna.MtrunA17_Chr1g0179361	rna-NM_001369277.1	      0
117- 25:	rna-gnl|WGS:PSQE|mrna.MtrunA17_Chr1g0179381	rna-XM_003542501.4	      0
117- 26:	rna-gnl|WGS:PSQE|mrna.MtrunA17_Chr1g0179461	rna-XM_014765560.3	 3e-149
117- 27:	rna-gnl|WGS:PSQE|mrna.MtrunA17_Chr1g0179501	rna-XM_026125021.2	  2e-63
117- 28:	rna-gnl|WGS:PSQE|mrna.MtrunA17_Chr1g0179511	rna-XM_014765558.3	  9e-51
117- 29:	rna-gnl|WGS:PSQE|mrna.MtrunA17_Chr1g0179521	rna-XM_006594122.4	      0
117- 30:	rna-gnl|WGS:PSQE|mrna.MtrunA17_Chr1g0179531	rna-XM_006594121.4	      0
117- 31:	rna-gnl|WGS:PSQE|mrna.MtrunA17_Chr1g0179541	rna-XM_006594119.4	      0
117- 32:	rna-gnl|WGS:PSQE|mrna.MtrunA17_Chr1g0179561	rna-XM_003542517.5	      0
117- 33:	rna-gnl|WGS:PSQE|mrna.MtrunA17_Chr1g0179581	rna-XM_003542529.5	  4e-51
117- 34:	rna-gnl|WGS:PSQE|mrna.MtrunA17_Chr1g0179611	rna-XM_014765539.3	      0
117- 35:	rna-gnl|WGS:PSQE|mrna.MtrunA17_Chr1g0179621	rna-XM_006594115.4	      0
117- 36:	rna-gnl|WGS:PSQE|mrna.MtrunA17_Chr1g0179641	rna-NM_001251617.1	 8e-108
117- 37:	rna-gnl|WGS:PSQE|mrna.MtrunA17_Chr1g0179651	rna-XM_003542519.5	      0
117- 38:	rna-gnl|WGS:PSQE|mrna.MtrunA17_Chr1g0179661	rna-XM_003542491.5	      0
117- 39:	rna-gnl|WGS:PSQE|mrna.MtrunA17_Chr1g0179671	rna-XM_003542527.5	 2e-157
117- 40:	rna-gnl|WGS:PSQE|mrna.MtrunA17_Chr1g0179681	rna-XM_026125019.2	 2e-140
117- 41:	rna-gnl|WGS:PSQE|mrna.MtrunA17_Chr1g0179691	rna-XM_041008124.1	      0
117- 42:	rna-gnl|WGS:PSQE|mrna.MtrunA17_Chr1g0179701	rna-XM_003542499.5	      0
117- 43:	rna-gnl|WGS:PSQE|mrna.MtrunA17_Chr1g0179751	rna-XM_003541390.5	      0
117- 44:	rna-gnl|WGS:PSQE|mrna.MtrunA17_Chr1g0179771	rna-XM_003541389.5	 3e-108
117- 45:	rna-gnl|WGS:PSQE|mrna.MtrunA17_Chr1g0179781	rna-XM_003542531.5	 2e-121
117- 46:	rna-gnl|WGS:PSQE|mrna.MtrunA17_Chr1g0179791	rna-XM_003542522.5	      0
117- 47:	rna-gnl|WGS:PSQE|mrna.MtrunA17_Chr1g0179801	rna-XM_003541386.4	      0
117- 48:	rna-gnl|WGS:PSQE|mrna.MtrunA17_Chr1g0179811	rna-XM_003542492.5	      0
117- 49:	rna-gnl|WGS:PSQE|mrna.MtrunA17_Chr1g0179821	rna-XM_006594107.4	      0
117- 50:	rna-gnl|WGS:PSQE|mrna.MtrunA17_Chr1g0179841	rna-XM_041008121.1	      0
## Alignment 118: score=1343.0 e_value=3.8e-93 N=29 CM010648.1&NC_038249.2 minus
118-  0:	rna-gnl|WGS:PSQE|mrna.MtrunA17_Chr1g0158871	rna-XM_003541451.5	 6e-124
118-  1:	rna-gnl|WGS:PSQE|mrna.MtrunA17_Chr1g0158881	rna-XM_006593693.4	      0
118-  2:	rna-gnl|WGS:PSQE|mrna.MtrunA17_Chr1g0158921	rna-XM_003541467.4	      0
118-  3:	rna-gnl|WGS:PSQE|mrna.MtrunA17_Chr1g0158931	rna-XM_003541477.5	 2e-150
118-  4:	rna-gnl|WGS:PSQE|mrna.MtrunA17_Chr1g0158971	rna-XM_006593696.4	  2e-69
118-  5:	rna-gnl|WGS:PSQE|mrna.MtrunA17_Chr1g0158981	rna-XM_003543894.4	 7e-143
118-  6:	rna-gnl|WGS:PSQE|mrna.MtrunA17_Chr1g0158991	rna-NM_001254471.1	      0
118-  7:	rna-gnl|WGS:PSQE|mrna.MtrunA17_Chr1g0159081	rna-XM_006593697.4	  4e-30
118-  8:	rna-gnl|WGS:PSQE|mrna.MtrunA17_Chr1g0159171	rna-XM_003543898.5	  4e-40
118-  9:	rna-gnl|WGS:PSQE|mrna.MtrunA17_Chr1g0159211	rna-XM_003541643.5	 3e-128
118- 10:	rna-gnl|WGS:PSQE|mrna.MtrunA17_Chr1g0159241	rna-XM_003541653.3	      0
118- 11:	rna-gnl|WGS:PSQE|mrna.MtrunA17_Chr1g0159321	rna-NM_001354852.1	      0
118- 12:	rna-gnl|WGS:PSQE|mrna.MtrunA17_Chr1g0159341	rna-XM_041007827.1	      0
118- 13:	rna-gnl|WGS:PSQE|mrna.MtrunA17_Chr1g0159431	rna-NM_001357959.1	 3e-129
118- 14:	rna-gnl|WGS:PSQE|mrna.MtrunA17_Chr1g0159441	rna-XM_003541759.5	      0
118- 15:	rna-gnl|WGS:PSQE|mrna.MtrunA17_Chr1g0159451	rna-XM_006593706.4	      0
118- 16:	rna-gnl|WGS:PSQE|mrna.MtrunA17_Chr1g0159461	rna-XM_003541792.5	      0
118- 17:	rna-gnl|WGS:PSQE|mrna.MtrunA17_Chr1g0159471	rna-NM_001254140.2	 2e-157
118- 18:	rna-gnl|WGS:PSQE|mrna.MtrunA17_Chr1g0159481	rna-NM_001248900.2	 4e-141
118- 19:	rna-gnl|WGS:PSQE|mrna.MtrunA17_Chr1g0159491	rna-XM_041007883.1	  3e-37
118- 20:	rna-gnl|WGS:PSQE|mrna.MtrunA17_Chr1g0159531	rna-XM_003541834.4	      0
118- 21:	rna-gnl|WGS:PSQE|mrna.MtrunA17_Chr1g0159541	rna-XM_006593709.4	      0
118- 22:	rna-gnl|WGS:PSQE|mrna.MtrunA17_Chr1g0159571	rna-XM_003541884.4	  4e-62
118- 23:	rna-gnl|WGS:PSQE|mrna.MtrunA17_Chr1g0159661	rna-NM_001254097.2	  9e-99
118- 24:	rna-gnl|WGS:PSQE|mrna.MtrunA17_Chr1g0159681	rna-XM_006593755.4	      0
118- 25:	rna-gnl|WGS:PSQE|mrna.MtrunA17_Chr1g0159751	rna-XM_006593762.4	  9e-23
118- 26:	rna-gnl|WGS:PSQE|mrna.MtrunA17_Chr1g0159781	rna-XM_006575110.4	      0
118- 27:	rna-gnl|WGS:PSQE|mrna.MtrunA17_Chr1g0159791	rna-XM_014766414.3	      0
118- 28:	rna-gnl|WGS:PSQE|mrna.MtrunA17_Chr1g0159811	rna-XM_006575106.4	      0
## Alignment 119: score=492.0 e_value=4.4e-20 N=10 CM010648.1&NC_038249.2 minus
119-  0:	rna-gnl|WGS:PSQE|mrna.MtrunA17_Chr1g0180261	rna-XM_003542494.5	      0
119-  1:	rna-gnl|WGS:PSQE|mrna.MtrunA17_Chr1g0180291	rna-XM_003542520.5	 6e-131
119-  2:	rna-gnl|WGS:PSQE|mrna.MtrunA17_Chr1g0180301	rna-NM_001250669.2	 8e-105
119-  3:	rna-gnl|WGS:PSQE|mrna.MtrunA17_Chr1g0180311	rna-XM_003541383.5	  1e-79
119-  4:	rna-gnl|WGS:PSQE|mrna.MtrunA17_Chr1g0180331	rna-XM_006594104.4	 2e-118
119-  5:	rna-gnl|WGS:PSQE|mrna.MtrunA17_Chr1g0180381	rna-XM_003541382.4	      0
119-  6:	rna-gnl|WGS:PSQE|mrna.MtrunA17_Chr1g0180391	rna-XM_041008117.1	  7e-69
119-  7:	rna-gnl|WGS:PSQE|mrna.MtrunA17_Chr1g0180401	rna-XM_003542513.4	      0
119-  8:	rna-gnl|WGS:PSQE|mrna.MtrunA17_Chr1g0180411	rna-XM_041007931.1	      0
119-  9:	rna-gnl|WGS:PSQE|mrna.MtrunA17_Chr1g0180421	rna-XM_003542516.4	      0
## Alignment 120: score=281.0 e_value=1.1e-11 N=7 CM010648.1&NC_038249.2 minus
120-  0:	rna-gnl|WGS:PSQE|mrna.MtrunA17_Chr1g0157641	rna-XM_041007867.1	  2e-71
120-  1:	rna-gnl|WGS:PSQE|mrna.MtrunA17_Chr1g0157871	rna-XM_003543926.5	      0
120-  2:	rna-gnl|WGS:PSQE|mrna.MtrunA17_Chr1g0158061	rna-XM_006593747.4	  5e-78
120-  3:	rna-gnl|WGS:PSQE|mrna.MtrunA17_Chr1g0158181	rna-XM_006593752.4	      0
120-  4:	rna-gnl|WGS:PSQE|mrna.MtrunA17_Chr1g0158301	rna-NM_001251183.1	      0
120-  5:	rna-gnl|WGS:PSQE|mrna.MtrunA17_Chr1g0158361	rna-XM_003542087.5	  1e-42
120-  6:	rna-gnl|WGS:PSQE|mrna.MtrunA17_Chr1g0158411	rna-XM_006593753.4	      0
## Alignment 121: score=2736.0 e_value=4.8e-210 N=57 CM010648.1&NC_038250.2 plus
121-  0:	rna-gnl|WGS:PSQE|mrna.MtrunA17_Chr1g0155761	rna-XM_003545004.5	      0
121-  1:	rna-gnl|WGS:PSQE|mrna.MtrunA17_Chr1g0155781	rna-XM_003545003.4	      0
121-  2:	rna-gnl|WGS:PSQE|mrna.MtrunA17_Chr1g0155791	rna-XM_003544356.5	 5e-124
121-  3:	rna-gnl|WGS:PSQE|mrna.MtrunA17_Chr1g0155811	rna-XM_003545002.5	 3e-106
121-  4:	rna-gnl|WGS:PSQE|mrna.MtrunA17_Chr1g0155831	rna-XM_014766870.3	  1e-51
121-  5:	rna-gnl|WGS:PSQE|mrna.MtrunA17_Chr1g0155851	rna-XM_003545001.5	      0
121-  6:	rna-gnl|WGS:PSQE|mrna.MtrunA17_Chr1g0155871	rna-NM_001254206.3	      0
121-  7:	rna-gnl|WGS:PSQE|mrna.MtrunA17_Chr1g0155921	rna-XM_014767177.3	      0
121-  8:	rna-gnl|WGS:PSQE|mrna.MtrunA17_Chr1g0155971	rna-XM_003544348.5	      0
121-  9:	rna-gnl|WGS:PSQE|mrna.MtrunA17_Chr1g0156021	rna-XM_003544999.5	  1e-96
121- 10:	rna-gnl|WGS:PSQE|mrna.MtrunA17_Chr1g0156051	rna-NM_001358551.1	      0
121- 11:	rna-gnl|WGS:PSQE|mrna.MtrunA17_Chr1g0156271	rna-XM_014767178.3	      0
121- 12:	rna-gnl|WGS:PSQE|mrna.MtrunA17_Chr1g0156281	rna-XM_003544994.5	      0
121- 13:	rna-gnl|WGS:PSQE|mrna.MtrunA17_Chr1g0156301	rna-XM_003544346.5	 9e-139
121- 14:	rna-gnl|WGS:PSQE|mrna.MtrunA17_Chr1g0156341	rna-XM_006596502.4	  1e-78
121- 15:	rna-gnl|WGS:PSQE|mrna.MtrunA17_Chr1g0156371	rna-XM_006596500.4	      0
121- 16:	rna-gnl|WGS:PSQE|mrna.MtrunA17_Chr1g0156381	rna-XM_006596499.4	      0
121- 17:	rna-gnl|WGS:PSQE|mrna.MtrunA17_Chr1g0156401	rna-XM_006595487.4	  3e-45
121- 18:	rna-gnl|WGS:PSQE|mrna.MtrunA17_Chr1g0156491	rna-NM_001248705.2	  2e-91
121- 19:	rna-gnl|WGS:PSQE|mrna.MtrunA17_Chr1g0156501	rna-NM_001255366.3	 1e-153
121- 20:	rna-gnl|WGS:PSQE|mrna.MtrunA17_Chr1g0156511	rna-XM_006596491.4	      0
121- 21:	rna-gnl|WGS:PSQE|mrna.MtrunA17_Chr1g0156521	rna-XM_003544987.5	      0
121- 22:	rna-gnl|WGS:PSQE|mrna.MtrunA17_Chr1g0156571	rna-XM_003544986.5	      0
121- 23:	rna-gnl|WGS:PSQE|mrna.MtrunA17_Chr1g0156591	rna-NM_001250195.1	 3e-101
121- 24:	rna-gnl|WGS:PSQE|mrna.MtrunA17_Chr1g0156601	rna-NM_001250215.3	  8e-43
121- 25:	rna-gnl|WGS:PSQE|mrna.MtrunA17_Chr1g0156671	rna-XM_014766537.3	      0
121- 26:	rna-gnl|WGS:PSQE|mrna.MtrunA17_Chr1g0156711	rna-XM_006596481.3	      0
121- 27:	rna-gnl|WGS:PSQE|mrna.MtrunA17_Chr1g0156731	rna-XM_041008880.1	      0
121- 28:	rna-gnl|WGS:PSQE|mrna.MtrunA17_Chr1g0156781	rna-XM_003544981.5	  9e-38
121- 29:	rna-gnl|WGS:PSQE|mrna.MtrunA17_Chr1g0156791	rna-XM_006596479.4	      0
121- 30:	rna-gnl|WGS:PSQE|mrna.MtrunA17_Chr1g0156811	rna-XM_003544980.5	      0
121- 31:	rna-gnl|WGS:PSQE|mrna.MtrunA17_Chr1g0156821	rna-XM_003544341.5	      0
121- 32:	rna-gnl|WGS:PSQE|mrna.MtrunA17_Chr1g0156861	rna-XM_003544979.5	      0
121- 33:	rna-gnl|WGS:PSQE|mrna.MtrunA17_Chr1g0156871	rna-XM_006596478.4	  4e-32
121- 34:	rna-gnl|WGS:PSQE|mrna.MtrunA17_Chr1g0156891	rna-XM_006596474.3	      0
121- 35:	rna-gnl|WGS:PSQE|mrna.MtrunA17_Chr1g0156911	rna-XM_003544340.4	 1e-177
121- 36:	rna-gnl|WGS:PSQE|mrna.MtrunA17_Chr1g0156931	rna-XM_003544974.5	      0
121- 37:	rna-gnl|WGS:PSQE|mrna.MtrunA17_Chr1g0157011	rna-XM_003544338.5	 2e-169
121- 38:	rna-gnl|WGS:PSQE|mrna.MtrunA17_Chr1g0157021	rna-NM_001255385.2	      0
121- 39:	rna-gnl|WGS:PSQE|mrna.MtrunA17_Chr1g0157041	rna-XM_003544337.5	 9e-162
121- 40:	rna-gnl|WGS:PSQE|mrna.MtrunA17_Chr1g0157051	rna-XM_003544972.5	      0
121- 41:	rna-gnl|WGS:PSQE|mrna.MtrunA17_Chr1g0157071	rna-XM_003544971.5	      0
121- 42:	rna-gnl|WGS:PSQE|mrna.MtrunA17_Chr1g0157091	rna-XM_003544968.5	  1e-62
121- 43:	rna-gnl|WGS:PSQE|mrna.MtrunA17_Chr1g0157131	rna-XM_041008882.1	      0
121- 44:	rna-gnl|WGS:PSQE|mrna.MtrunA17_Chr1g0157181	rna-XM_014766920.1	  1e-32
121- 45:	rna-gnl|WGS:PSQE|mrna.MtrunA17_Chr1g0157191	rna-XM_003544963.5	  1e-64
121- 46:	rna-gnl|WGS:PSQE|mrna.MtrunA17_Chr1g0157201	rna-XM_003544961.5	 1e-154
121- 47:	rna-gnl|WGS:PSQE|mrna.MtrunA17_Chr1g0157251	rna-NM_001254278.2	      0
121- 48:	rna-gnl|WGS:PSQE|mrna.MtrunA17_Chr1g0157281	rna-XM_003544959.5	  9e-92
121- 49:	rna-gnl|WGS:PSQE|mrna.MtrunA17_Chr1g0157331	rna-XM_003544333.5	      0
121- 50:	rna-gnl|WGS:PSQE|mrna.MtrunA17_Chr1g0157341	rna-XM_006596465.4	      0
121- 51:	rna-gnl|WGS:PSQE|mrna.MtrunA17_Chr1g0157381	rna-XM_041008900.1	      0
121- 52:	rna-gnl|WGS:PSQE|mrna.MtrunA17_Chr1g0157401	rna-XM_003544956.4	      0
121- 53:	rna-gnl|WGS:PSQE|mrna.MtrunA17_Chr1g0157411	rna-XM_006596456.4	  2e-80
121- 54:	rna-gnl|WGS:PSQE|mrna.MtrunA17_Chr1g0157441	rna-XM_026125442.2	      0
121- 55:	rna-gnl|WGS:PSQE|mrna.MtrunA17_Chr1g0157471	rna-XM_003544951.5	      0
121- 56:	rna-gnl|WGS:PSQE|mrna.MtrunA17_Chr1g0157491	rna-XM_003544949.5	      0
## Alignment 122: score=1481.0 e_value=1.8e-102 N=31 CM010648.1&NC_038250.2 plus
122-  0:	rna-gnl|WGS:PSQE|mrna.MtrunA17_Chr1g0150011	rna-XM_006596575.1	 6e-169
122-  1:	rna-gnl|WGS:PSQE|mrna.MtrunA17_Chr1g0150021	rna-NM_001254694.2	  1e-57
122-  2:	rna-gnl|WGS:PSQE|mrna.MtrunA17_Chr1g0150071	rna-NM_001255669.2	      0
122-  3:	rna-gnl|WGS:PSQE|mrna.MtrunA17_Chr1g0150111	rna-XM_003544511.4	      0
122-  4:	rna-gnl|WGS:PSQE|mrna.MtrunA17_Chr1g0150121	rna-NM_001250714.2	  7e-60
122-  5:	rna-gnl|WGS:PSQE|mrna.MtrunA17_Chr1g0150131	rna-NM_001251600.1	  1e-66
122-  6:	rna-gnl|WGS:PSQE|mrna.MtrunA17_Chr1g0150181	rna-XM_003544512.5	      0
122-  7:	rna-gnl|WGS:PSQE|mrna.MtrunA17_Chr1g0150191	rna-XM_003544515.5	      0
122-  8:	rna-gnl|WGS:PSQE|mrna.MtrunA17_Chr1g0150221	rna-XM_003544516.5	      0
122-  9:	rna-gnl|WGS:PSQE|mrna.MtrunA17_Chr1g0150241	rna-XM_006595973.3	 6e-148
122- 10:	rna-gnl|WGS:PSQE|mrna.MtrunA17_Chr1g0150271	rna-XM_014766943.3	 4e-104
122- 11:	rna-gnl|WGS:PSQE|mrna.MtrunA17_Chr1g0150281	rna-XM_003545361.5	 9e-118
122- 12:	rna-gnl|WGS:PSQE|mrna.MtrunA17_Chr1g0150341	rna-NM_001251315.2	  7e-30
122- 13:	rna-gnl|WGS:PSQE|mrna.MtrunA17_Chr1g0150361	rna-XM_026125288.2	      0
122- 14:	rna-gnl|WGS:PSQE|mrna.MtrunA17_Chr1g0150371	rna-NM_001251419.2	  8e-89
122- 15:	rna-gnl|WGS:PSQE|mrna.MtrunA17_Chr1g0150451	rna-XM_041009005.1	      0
122- 16:	rna-gnl|WGS:PSQE|mrna.MtrunA17_Chr1g0150501	rna-XM_003545366.5	  1e-17
122- 17:	rna-gnl|WGS:PSQE|mrna.MtrunA17_Chr1g0150511	rna-XM_006595996.4	      0
122- 18:	rna-gnl|WGS:PSQE|mrna.MtrunA17_Chr1g0150541	rna-XM_003545369.5	      0
122- 19:	rna-gnl|WGS:PSQE|mrna.MtrunA17_Chr1g0150561	rna-XM_003544527.5	      0
122- 20:	rna-gnl|WGS:PSQE|mrna.MtrunA17_Chr1g0150571	rna-XM_003544530.5	      0
122- 21:	rna-gnl|WGS:PSQE|mrna.MtrunA17_Chr1g0150581	rna-XM_003544528.5	      0
122- 22:	rna-gnl|WGS:PSQE|mrna.MtrunA17_Chr1g0150631	rna-XM_026125461.2	  4e-58
122- 23:	rna-gnl|WGS:PSQE|mrna.MtrunA17_Chr1g0150701	rna-XM_003544532.5	      0
122- 24:	rna-gnl|WGS:PSQE|mrna.MtrunA17_Chr1g0150711	rna-XM_003544533.5	  2e-54
122- 25:	rna-gnl|WGS:PSQE|mrna.MtrunA17_Chr1g0150721	rna-XM_003544534.5	  7e-61
122- 26:	rna-gnl|WGS:PSQE|mrna.MtrunA17_Chr1g0150731	rna-XM_006596001.3	      0
122- 27:	rna-gnl|WGS:PSQE|mrna.MtrunA17_Chr1g0150741	rna-XM_003544537.5	      0
122- 28:	rna-gnl|WGS:PSQE|mrna.MtrunA17_Chr1g0150761	rna-XM_014766631.2	      0
122- 29:	rna-gnl|WGS:PSQE|mrna.MtrunA17_Chr1g0150771	rna-XM_041008907.1	      0
122- 30:	rna-gnl|WGS:PSQE|mrna.MtrunA17_Chr1g0150781	rna-XM_014766994.3	      0
## Alignment 123: score=9457.0 e_value=0 N=195 CM010648.1&NC_038250.2 minus
123-  0:	rna-gnl|WGS:PSQE|mrna.MtrunA17_Chr1g0150791	rna-XM_041008963.1	      0
123-  1:	rna-gnl|WGS:PSQE|mrna.MtrunA17_Chr1g0150811	rna-NM_001248371.2	  1e-81
123-  2:	rna-gnl|WGS:PSQE|mrna.MtrunA17_Chr1g0150821	rna-XM_026125230.2	 1e-133
123-  3:	rna-gnl|WGS:PSQE|mrna.MtrunA17_Chr1g0150831	rna-XM_003545345.4	  1e-51
123-  4:	rna-gnl|WGS:PSQE|mrna.MtrunA17_Chr1g0150851	rna-XM_003544505.5	      0
123-  5:	rna-gnl|WGS:PSQE|mrna.MtrunA17_Chr1g0150921	rna-XM_003544503.5	      0
123-  6:	rna-gnl|WGS:PSQE|mrna.MtrunA17_Chr1g0150941	rna-XM_003544502.5	      0
123-  7:	rna-gnl|WGS:PSQE|mrna.MtrunA17_Chr1g0150971	rna-XM_003544501.5	      0
123-  8:	rna-gnl|WGS:PSQE|mrna.MtrunA17_Chr1g0151041	rna-XM_003544500.5	      0
123-  9:	rna-gnl|WGS:PSQE|mrna.MtrunA17_Chr1g0151061	rna-XM_006595966.4	      0
123- 10:	rna-gnl|WGS:PSQE|mrna.MtrunA17_Chr1g0151071	rna-NM_001248339.2	  5e-60
123- 11:	rna-gnl|WGS:PSQE|mrna.MtrunA17_Chr1g0151081	rna-XM_014767273.3	      0
123- 12:	rna-gnl|WGS:PSQE|mrna.MtrunA17_Chr1g0151141	rna-XM_006595961.4	      0
123- 13:	rna-gnl|WGS:PSQE|mrna.MtrunA17_Chr1g0151151	rna-XM_003545339.4	      0
123- 14:	rna-gnl|WGS:PSQE|mrna.MtrunA17_Chr1g0151181	rna-XM_003544496.5	  1e-49
123- 15:	rna-gnl|WGS:PSQE|mrna.MtrunA17_Chr1g0151191	rna-XM_003544495.5	      0
123- 16:	rna-gnl|WGS:PSQE|mrna.MtrunA17_Chr1g0151221	rna-XM_003544494.4	      0
123- 17:	rna-gnl|WGS:PSQE|mrna.MtrunA17_Chr1g0151231	rna-XM_014766607.3	  9e-67
123- 18:	rna-gnl|WGS:PSQE|mrna.MtrunA17_Chr1g0151241	rna-XM_003544491.5	      0
123- 19:	rna-gnl|WGS:PSQE|mrna.MtrunA17_Chr1g0151361	rna-XM_003544489.5	 7e-171
123- 20:	rna-gnl|WGS:PSQE|mrna.MtrunA17_Chr1g0151371	rna-XM_003544488.5	 1e-156
123- 21:	rna-gnl|WGS:PSQE|mrna.MtrunA17_Chr1g0151411	rna-XM_003544487.5	 1e-109
123- 22:	rna-gnl|WGS:PSQE|mrna.MtrunA17_Chr1g0151421	rna-XM_006595955.4	      0
123- 23:	rna-gnl|WGS:PSQE|mrna.MtrunA17_Chr1g0151431	rna-XM_041009017.1	 1e-118
123- 24:	rna-gnl|WGS:PSQE|mrna.MtrunA17_Chr1g0151461	rna-XM_003545327.5	  1e-70
123- 25:	rna-gnl|WGS:PSQE|mrna.MtrunA17_Chr1g0151501	rna-XM_003544485.4	      0
123- 26:	rna-gnl|WGS:PSQE|mrna.MtrunA17_Chr1g0151531	rna-XM_003544483.4	      0
123- 27:	rna-gnl|WGS:PSQE|mrna.MtrunA17_Chr1g0151541	rna-XM_003545326.5	      0
123- 28:	rna-gnl|WGS:PSQE|mrna.MtrunA17_Chr1g0151581	rna-XM_003544482.5	 5e-119
123- 29:	rna-gnl|WGS:PSQE|mrna.MtrunA17_Chr1g0151591	rna-XM_041008815.1	 6e-143
123- 30:	rna-gnl|WGS:PSQE|mrna.MtrunA17_Chr1g0151611	rna-XM_003544480.5	 4e-147
123- 31:	rna-gnl|WGS:PSQE|mrna.MtrunA17_Chr1g0151641	rna-XM_003544479.4	      0
123- 32:	rna-gnl|WGS:PSQE|mrna.MtrunA17_Chr1g0151661	rna-XM_003545324.5	 7e-114
123- 33:	rna-gnl|WGS:PSQE|mrna.MtrunA17_Chr1g0151691	rna-XM_003544476.5	      0
123- 34:	rna-gnl|WGS:PSQE|mrna.MtrunA17_Chr1g0151731	rna-XM_003544475.5	      0
123- 35:	rna-gnl|WGS:PSQE|mrna.MtrunA17_Chr1g0151761	rna-XM_003544473.5	      0
123- 36:	rna-gnl|WGS:PSQE|mrna.MtrunA17_Chr1g0151791	rna-XM_003545321.5	  6e-97
123- 37:	rna-gnl|WGS:PSQE|mrna.MtrunA17_Chr1g0151801	rna-NM_001249635.1	      0
123- 38:	rna-gnl|WGS:PSQE|mrna.MtrunA17_Chr1g0151811	rna-XM_006595949.4	  5e-76
123- 39:	rna-gnl|WGS:PSQE|mrna.MtrunA17_Chr1g0151841	rna-XM_003545320.4	      0
123- 40:	rna-gnl|WGS:PSQE|mrna.MtrunA17_Chr1g0151851	rna-NM_001251329.2	 4e-106
123- 41:	rna-gnl|WGS:PSQE|mrna.MtrunA17_Chr1g0151861	rna-XM_041009016.1	  1e-31
123- 42:	rna-gnl|WGS:PSQE|mrna.MtrunA17_Chr1g0151881	rna-XM_014767012.3	      0
123- 43:	rna-gnl|WGS:PSQE|mrna.MtrunA17_Chr1g0151901	rna-XM_006595948.4	      0
123- 44:	rna-gnl|WGS:PSQE|mrna.MtrunA17_Chr1g0151921	rna-XM_041009273.1	      0
123- 45:	rna-gnl|WGS:PSQE|mrna.MtrunA17_Chr1g0151941	rna-XM_006595947.4	 4e-109
123- 46:	rna-gnl|WGS:PSQE|mrna.MtrunA17_Chr1g0151951	rna-XM_006595945.4	      0
123- 47:	rna-gnl|WGS:PSQE|mrna.MtrunA17_Chr1g0151961	rna-NM_001267070.1	      0
123- 48:	rna-gnl|WGS:PSQE|mrna.MtrunA17_Chr1g0151971	rna-XM_003544460.5	  9e-91
123- 49:	rna-gnl|WGS:PSQE|mrna.MtrunA17_Chr1g0152011	rna-XM_006595944.4	 2e-126
123- 50:	rna-gnl|WGS:PSQE|mrna.MtrunA17_Chr1g0152021	rna-XM_003544458.4	  4e-77
123- 51:	rna-gnl|WGS:PSQE|mrna.MtrunA17_Chr1g0152031	rna-XM_003545313.5	      0
123- 52:	rna-gnl|WGS:PSQE|mrna.MtrunA17_Chr1g0152041	rna-XM_041009324.1	 1e-160
123- 53:	rna-gnl|WGS:PSQE|mrna.MtrunA17_Chr1g0152051	rna-XM_003544456.5	  7e-98
123- 54:	rna-gnl|WGS:PSQE|mrna.MtrunA17_Chr1g0152061	rna-XM_003544455.5	      0
123- 55:	rna-gnl|WGS:PSQE|mrna.MtrunA17_Chr1g0152091	rna-XM_003544453.4	 2e-121
123- 56:	rna-gnl|WGS:PSQE|mrna.MtrunA17_Chr1g0152131	rna-XM_041009292.1	      0
123- 57:	rna-gnl|WGS:PSQE|mrna.MtrunA17_Chr1g0152161	rna-XM_014766550.3	      0
123- 58:	rna-gnl|WGS:PSQE|mrna.MtrunA17_Chr1g0152191	rna-XM_006595936.4	      0
123- 59:	rna-gnl|WGS:PSQE|mrna.MtrunA17_Chr1g0152201	rna-XM_003544448.5	  3e-57
123- 60:	rna-gnl|WGS:PSQE|mrna.MtrunA17_Chr1g0152211	rna-XM_014773149.3	      0
123- 61:	rna-gnl|WGS:PSQE|mrna.MtrunA17_Chr1g0152221	rna-XM_003545302.5	  6e-90
123- 62:	rna-gnl|WGS:PSQE|mrna.MtrunA17_Chr1g0152231	rna-XM_003545301.5	      0
123- 63:	rna-gnl|WGS:PSQE|mrna.MtrunA17_Chr1g0152241	rna-XM_006595934.4	  3e-56
123- 64:	rna-gnl|WGS:PSQE|mrna.MtrunA17_Chr1g0152281	rna-NM_001253923.3	  1e-21
123- 65:	rna-gnl|WGS:PSQE|mrna.MtrunA17_Chr1g0152291	rna-XM_003545299.5	      0
123- 66:	rna-gnl|WGS:PSQE|mrna.MtrunA17_Chr1g0152341	rna-XM_014773158.3	  3e-58
123- 67:	rna-gnl|WGS:PSQE|mrna.MtrunA17_Chr1g0152351	rna-XM_003544443.5	  1e-66
123- 68:	rna-gnl|WGS:PSQE|mrna.MtrunA17_Chr1g0152371	rna-XM_014773157.3	      0
123- 69:	rna-gnl|WGS:PSQE|mrna.MtrunA17_Chr1g0152381	rna-XM_006595932.4	  3e-63
123- 70:	rna-gnl|WGS:PSQE|mrna.MtrunA17_Chr1g0152411	rna-XM_003545295.5	 3e-157
123- 71:	rna-gnl|WGS:PSQE|mrna.MtrunA17_Chr1g0152421	rna-XM_003545293.5	      0
123- 72:	rna-gnl|WGS:PSQE|mrna.MtrunA17_Chr1g0152431	rna-XM_006595473.4	 2e-132
123- 73:	rna-gnl|WGS:PSQE|mrna.MtrunA17_Chr1g0152461	rna-XM_041009326.1	  8e-44
123- 74:	rna-gnl|WGS:PSQE|mrna.MtrunA17_Chr1g0152471	rna-XM_003544440.5	 2e-148
123- 75:	rna-gnl|WGS:PSQE|mrna.MtrunA17_Chr1g0152481	rna-NM_001349984.1	  3e-17
123- 76:	rna-gnl|WGS:PSQE|mrna.MtrunA17_Chr1g0152501	rna-XM_006595930.4	      0
123- 77:	rna-gnl|WGS:PSQE|mrna.MtrunA17_Chr1g0152551	rna-XM_003556964.4	      0
123- 78:	rna-gnl|WGS:PSQE|mrna.MtrunA17_Chr1g0152591	rna-XM_006606946.4	 2e-152
123- 79:	rna-gnl|WGS:PSQE|mrna.MtrunA17_Chr1g0152611	rna-XM_003556962.4	      0
123- 80:	rna-gnl|WGS:PSQE|mrna.MtrunA17_Chr1g0152641	rna-XM_014766978.3	      0
123- 81:	rna-gnl|WGS:PSQE|mrna.MtrunA17_Chr1g0152651	rna-XM_041009298.1	 4e-140
123- 82:	rna-gnl|WGS:PSQE|mrna.MtrunA17_Chr1g0152661	rna-NM_001267693.2	  1e-90
123- 83:	rna-gnl|WGS:PSQE|mrna.MtrunA17_Chr1g0152681	rna-XM_003545286.5	      0
123- 84:	rna-gnl|WGS:PSQE|mrna.MtrunA17_Chr1g0152751	rna-NM_001249393.2	  2e-35
123- 85:	rna-gnl|WGS:PSQE|mrna.MtrunA17_Chr1g0152761	rna-NM_001255824.3	  2e-86
123- 86:	rna-gnl|WGS:PSQE|mrna.MtrunA17_Chr1g0152771	rna-XM_003544434.5	      0
123- 87:	rna-gnl|WGS:PSQE|mrna.MtrunA17_Chr1g0152781	rna-XM_041009321.1	 1e-103
123- 88:	rna-gnl|WGS:PSQE|mrna.MtrunA17_Chr1g0152791	rna-XM_041009308.1	  7e-74
123- 89:	rna-gnl|WGS:PSQE|mrna.MtrunA17_Chr1g0152841	rna-XM_003544433.5	      0
123- 90:	rna-gnl|WGS:PSQE|mrna.MtrunA17_Chr1g0152851	rna-NM_001250055.2	  4e-47
123- 91:	rna-gnl|WGS:PSQE|mrna.MtrunA17_Chr1g0152871	rna-XM_003544431.4	      0
123- 92:	rna-gnl|WGS:PSQE|mrna.MtrunA17_Chr1g0152901	rna-XM_003544430.5	  2e-42
123- 93:	rna-gnl|WGS:PSQE|mrna.MtrunA17_Chr1g0152921	rna-XM_003545281.5	 1e-130
123- 94:	rna-gnl|WGS:PSQE|mrna.MtrunA17_Chr1g0152931	rna-NM_001249677.2	      0
123- 95:	rna-gnl|WGS:PSQE|mrna.MtrunA17_Chr1g0152951	rna-XM_003544425.5	      0
123- 96:	rna-gnl|WGS:PSQE|mrna.MtrunA17_Chr1g0152961	rna-NM_001255665.2	 5e-111
123- 97:	rna-gnl|WGS:PSQE|mrna.MtrunA17_Chr1g0153011	rna-NM_001360408.1	      0
123- 98:	rna-gnl|WGS:PSQE|mrna.MtrunA17_Chr1g0153041	rna-XM_003545277.5	      0
123- 99:	rna-gnl|WGS:PSQE|mrna.MtrunA17_Chr1g0153051	rna-XM_003544422.5	  9e-89
123-100:	rna-gnl|WGS:PSQE|mrna.MtrunA17_Chr1g0153061	rna-XM_014767055.3	      0
123-101:	rna-gnl|WGS:PSQE|mrna.MtrunA17_Chr1g0153071	rna-XM_003544420.4	  2e-39
123-102:	rna-gnl|WGS:PSQE|mrna.MtrunA17_Chr1g0153131	rna-XM_041009278.1	      0
123-103:	rna-gnl|WGS:PSQE|mrna.MtrunA17_Chr1g0153151	rna-NM_001248850.2	  8e-73
123-104:	rna-gnl|WGS:PSQE|mrna.MtrunA17_Chr1g0153171	rna-XM_041009330.1	 2e-118
123-105:	rna-gnl|WGS:PSQE|mrna.MtrunA17_Chr1g0153181	rna-XM_003544418.5	      0
123-106:	rna-gnl|WGS:PSQE|mrna.MtrunA17_Chr1g0153241	rna-XM_006595911.4	  3e-93
123-107:	rna-gnl|WGS:PSQE|mrna.MtrunA17_Chr1g0153261	rna-NM_001252768.2	      0
123-108:	rna-gnl|WGS:PSQE|mrna.MtrunA17_Chr1g0153271	rna-XM_041009289.1	      0
123-109:	rna-gnl|WGS:PSQE|mrna.MtrunA17_Chr1g0153281	rna-XM_003544414.5	      0
123-110:	rna-gnl|WGS:PSQE|mrna.MtrunA17_Chr1g0153291	rna-XM_014767254.3	      0
123-111:	rna-gnl|WGS:PSQE|mrna.MtrunA17_Chr1g0153321	rna-XM_006595906.4	      0
123-112:	rna-gnl|WGS:PSQE|mrna.MtrunA17_Chr1g0153331	rna-XM_041009331.1	  6e-68
123-113:	rna-gnl|WGS:PSQE|mrna.MtrunA17_Chr1g0153371	rna-XM_006595904.3	      0
123-114:	rna-gnl|WGS:PSQE|mrna.MtrunA17_Chr1g0153381	rna-NM_001249144.2	  8e-76
123-115:	rna-gnl|WGS:PSQE|mrna.MtrunA17_Chr1g0153431	rna-XM_003545261.5	      0
123-116:	rna-gnl|WGS:PSQE|mrna.MtrunA17_Chr1g0153471	rna-XM_003544411.4	      0
123-117:	rna-gnl|WGS:PSQE|mrna.MtrunA17_Chr1g0153551	rna-NM_001249457.3	  1e-15
123-118:	rna-gnl|WGS:PSQE|mrna.MtrunA17_Chr1g0153661	rna-XM_003545260.5	  6e-49
123-119:	rna-gnl|WGS:PSQE|mrna.MtrunA17_Chr1g0153671	rna-XM_003545259.5	      0
123-120:	rna-gnl|WGS:PSQE|mrna.MtrunA17_Chr1g0153681	rna-XM_003544408.5	      0
123-121:	rna-gnl|WGS:PSQE|mrna.MtrunA17_Chr1g0153691	rna-XM_003544407.5	      0
123-122:	rna-gnl|WGS:PSQE|mrna.MtrunA17_Chr1g0153711	rna-XM_006595902.4	  8e-87
123-123:	rna-gnl|WGS:PSQE|mrna.MtrunA17_Chr1g0153721	rna-XM_041008757.1	 2e-113
123-124:	rna-gnl|WGS:PSQE|mrna.MtrunA17_Chr1g0153761	rna-XM_003544406.4	      0
123-125:	rna-gnl|WGS:PSQE|mrna.MtrunA17_Chr1g0153781	rna-XM_003544404.5	      0
123-126:	rna-gnl|WGS:PSQE|mrna.MtrunA17_Chr1g0153791	rna-XM_003545254.5	      0
123-127:	rna-gnl|WGS:PSQE|mrna.MtrunA17_Chr1g0153801	rna-NM_001254974.1	 3e-105
123-128:	rna-gnl|WGS:PSQE|mrna.MtrunA17_Chr1g0153821	rna-XM_006595899.4	      0
123-129:	rna-gnl|WGS:PSQE|mrna.MtrunA17_Chr1g0153831	rna-XM_006595897.4	      0
123-130:	rna-gnl|WGS:PSQE|mrna.MtrunA17_Chr1g0153841	rna-XM_014766885.3	  3e-24
123-131:	rna-gnl|WGS:PSQE|mrna.MtrunA17_Chr1g0153871	rna-XM_003544399.5	      0
123-132:	rna-gnl|WGS:PSQE|mrna.MtrunA17_Chr1g0153881	rna-XM_006595896.3	      0
123-133:	rna-gnl|WGS:PSQE|mrna.MtrunA17_Chr1g0153951	rna-XM_006595895.4	      0
123-134:	rna-gnl|WGS:PSQE|mrna.MtrunA17_Chr1g0153961	rna-NM_001250516.2	  2e-79
123-135:	rna-gnl|WGS:PSQE|mrna.MtrunA17_Chr1g0153971	rna-XM_014767224.3	  3e-99
123-136:	rna-gnl|WGS:PSQE|mrna.MtrunA17_Chr1g0153981	rna-XM_003544394.5	      0
123-137:	rna-gnl|WGS:PSQE|mrna.MtrunA17_Chr1g0154001	rna-XM_003544392.4	      0
123-138:	rna-gnl|WGS:PSQE|mrna.MtrunA17_Chr1g0154041	rna-XM_006595886.3	      0
123-139:	rna-gnl|WGS:PSQE|mrna.MtrunA17_Chr1g0154071	rna-XM_006595555.4	  4e-62
123-140:	rna-gnl|WGS:PSQE|mrna.MtrunA17_Chr1g0154261	rna-XM_014766571.2	 2e-110
123-141:	rna-gnl|WGS:PSQE|mrna.MtrunA17_Chr1g0154301	rna-XM_041009293.1	      0
123-142:	rna-gnl|WGS:PSQE|mrna.MtrunA17_Chr1g0154401	rna-XM_006595882.4	 7e-142
123-143:	rna-gnl|WGS:PSQE|mrna.MtrunA17_Chr1g0154411	rna-XM_003544387.5	      0
123-144:	rna-gnl|WGS:PSQE|mrna.MtrunA17_Chr1g0154431	rna-NM_001361131.1	 1e-104
123-145:	rna-gnl|WGS:PSQE|mrna.MtrunA17_Chr1g0154441	rna-XM_003544385.5	      0
123-146:	rna-gnl|WGS:PSQE|mrna.MtrunA17_Chr1g0154491	rna-XM_003545243.5	      0
123-147:	rna-gnl|WGS:PSQE|mrna.MtrunA17_Chr1g0154501	rna-XM_006595881.4	      0
123-148:	rna-gnl|WGS:PSQE|mrna.MtrunA17_Chr1g0154511	rna-XM_003544381.3	      0
123-149:	rna-gnl|WGS:PSQE|mrna.MtrunA17_Chr1g0154521	rna-XM_003545242.5	      0
123-150:	rna-gnl|WGS:PSQE|mrna.MtrunA17_Chr1g0154581	rna-NM_001254454.2	      0
123-151:	rna-gnl|WGS:PSQE|mrna.MtrunA17_Chr1g0154591	rna-XM_003545239.5	 7e-123
123-152:	rna-gnl|WGS:PSQE|mrna.MtrunA17_Chr1g0154601	rna-XM_041009267.1	      0
123-153:	rna-gnl|WGS:PSQE|mrna.MtrunA17_Chr1g0154611	rna-XM_003545237.5	 3e-151
123-154:	rna-gnl|WGS:PSQE|mrna.MtrunA17_Chr1g0154641	rna-XM_003544379.5	      0
123-155:	rna-gnl|WGS:PSQE|mrna.MtrunA17_Chr1g0154651	rna-NM_001355452.1	  1e-81
123-156:	rna-gnl|WGS:PSQE|mrna.MtrunA17_Chr1g0154661	rna-XM_041009323.1	 2e-124
123-157:	rna-gnl|WGS:PSQE|mrna.MtrunA17_Chr1g0154701	rna-XM_003544374.5	      0
123-158:	rna-gnl|WGS:PSQE|mrna.MtrunA17_Chr1g0154741	rna-XM_006595877.3	      0
123-159:	rna-gnl|WGS:PSQE|mrna.MtrunA17_Chr1g0154751	rna-XM_003544370.5	 2e-124
123-160:	rna-gnl|WGS:PSQE|mrna.MtrunA17_Chr1g0154961	rna-XM_006595875.4	      0
123-161:	rna-gnl|WGS:PSQE|mrna.MtrunA17_Chr1g0154971	rna-XM_003545233.4	  1e-79
123-162:	rna-gnl|WGS:PSQE|mrna.MtrunA17_Chr1g0154991	rna-XM_003544369.4	  1e-50
123-163:	rna-gnl|WGS:PSQE|mrna.MtrunA17_Chr1g0155071	rna-XM_003544367.5	 5e-176
123-164:	rna-gnl|WGS:PSQE|mrna.MtrunA17_Chr1g0155081	rna-XM_006595516.4	 1e-151
123-165:	rna-gnl|WGS:PSQE|mrna.MtrunA17_Chr1g0155101	rna-XM_026125556.2	  2e-19
123-166:	rna-gnl|WGS:PSQE|mrna.MtrunA17_Chr1g0155111	rna-XM_003544365.5	      0
123-167:	rna-gnl|WGS:PSQE|mrna.MtrunA17_Chr1g0155141	rna-XM_003544363.4	      0
123-168:	rna-gnl|WGS:PSQE|mrna.MtrunA17_Chr1g0155161	rna-XM_003544362.5	      0
123-169:	rna-gnl|WGS:PSQE|mrna.MtrunA17_Chr1g0155181	rna-XM_003545232.4	  5e-53
123-170:	rna-gnl|WGS:PSQE|mrna.MtrunA17_Chr1g0155191	rna-XM_006595869.4	  2e-37
123-171:	rna-gnl|WGS:PSQE|mrna.MtrunA17_Chr1g0155221	rna-XM_003544360.5	      0
123-172:	rna-gnl|WGS:PSQE|mrna.MtrunA17_Chr1g0155241	rna-XM_003545229.4	  1e-17
123-173:	rna-gnl|WGS:PSQE|mrna.MtrunA17_Chr1g0155261	rna-XM_014766491.3	  1e-92
123-174:	rna-gnl|WGS:PSQE|mrna.MtrunA17_Chr1g0155271	rna-XM_003545228.5	      0
123-175:	rna-gnl|WGS:PSQE|mrna.MtrunA17_Chr1g0155291	rna-XM_006595868.4	 5e-122
123-176:	rna-gnl|WGS:PSQE|mrna.MtrunA17_Chr1g0155301	rna-XM_006595866.4	      0
123-177:	rna-gnl|WGS:PSQE|mrna.MtrunA17_Chr1g0155341	rna-NM_001249546.2	  1e-66
123-178:	rna-gnl|WGS:PSQE|mrna.MtrunA17_Chr1g0155371	rna-XM_003544351.4	 1e-177
123-179:	rna-gnl|WGS:PSQE|mrna.MtrunA17_Chr1g0155411	rna-NM_001251683.2	      0
123-180:	rna-gnl|WGS:PSQE|mrna.MtrunA17_Chr1g0155441	rna-XM_006595484.3	  1e-69
123-181:	rna-gnl|WGS:PSQE|mrna.MtrunA17_Chr1g0155451	rna-XM_003544327.5	 2e-112
123-182:	rna-gnl|WGS:PSQE|mrna.MtrunA17_Chr1g0155511	rna-XM_014766437.3	      0
123-183:	rna-gnl|WGS:PSQE|mrna.MtrunA17_Chr1g0155521	rna-XM_041009271.1	      0
123-184:	rna-gnl|WGS:PSQE|mrna.MtrunA17_Chr1g0155531	rna-XM_026125467.2	      0
123-185:	rna-gnl|WGS:PSQE|mrna.MtrunA17_Chr1g0155551	rna-XM_003544287.5	  5e-55
123-186:	rna-gnl|WGS:PSQE|mrna.MtrunA17_Chr1g0155561	rna-XM_041009291.1	 3e-155
123-187:	rna-gnl|WGS:PSQE|mrna.MtrunA17_Chr1g0155581	rna-XM_026125557.2	 4e-168
123-188:	rna-gnl|WGS:PSQE|mrna.MtrunA17_Chr1g0155591	rna-XM_026125475.2	 3e-132
123-189:	rna-gnl|WGS:PSQE|mrna.MtrunA17_Chr1g0155611	rna-XM_003545217.5	      0
123-190:	rna-gnl|WGS:PSQE|mrna.MtrunA17_Chr1g0155681	rna-XM_006595855.4	      0
123-191:	rna-gnl|WGS:PSQE|mrna.MtrunA17_Chr1g0155701	rna-XM_014767002.3	      0
123-192:	rna-gnl|WGS:PSQE|mrna.MtrunA17_Chr1g0155721	rna-NM_001249102.2	  7e-60
123-193:	rna-gnl|WGS:PSQE|mrna.MtrunA17_Chr1g0155741	rna-XM_003544223.4	      0
123-194:	rna-gnl|WGS:PSQE|mrna.MtrunA17_Chr1g0155751	rna-XM_003545216.4	  1e-74
## Alignment 124: score=4586.0 e_value=0 N=96 CM010648.1&NC_038250.2 minus
124-  0:	rna-gnl|WGS:PSQE|mrna.MtrunA17_Chr1g0147151	rna-XM_014766495.3	      0
124-  1:	rna-gnl|WGS:PSQE|mrna.MtrunA17_Chr1g0147171	rna-XM_006596109.3	      0
124-  2:	rna-gnl|WGS:PSQE|mrna.MtrunA17_Chr1g0147191	rna-XM_003544617.5	 9e-136
124-  3:	rna-gnl|WGS:PSQE|mrna.MtrunA17_Chr1g0147201	rna-XM_003545541.3	      0
124-  4:	rna-gnl|WGS:PSQE|mrna.MtrunA17_Chr1g0147221	rna-XM_003544616.5	      0
124-  5:	rna-gnl|WGS:PSQE|mrna.MtrunA17_Chr1g0147231	rna-NM_001249197.1	  4e-30
124-  6:	rna-gnl|WGS:PSQE|mrna.MtrunA17_Chr1g0147341	rna-XM_003545536.5	      0
124-  7:	rna-gnl|WGS:PSQE|mrna.MtrunA17_Chr1g0147351	rna-XM_003544614.5	  1e-49
124-  8:	rna-gnl|WGS:PSQE|mrna.MtrunA17_Chr1g0147391	rna-XM_014766774.1	  4e-52
124-  9:	rna-gnl|WGS:PSQE|mrna.MtrunA17_Chr1g0147401	rna-NM_001249232.2	 2e-103
124- 10:	rna-gnl|WGS:PSQE|mrna.MtrunA17_Chr1g0147421	rna-XM_041009109.1	 5e-150
124- 11:	rna-gnl|WGS:PSQE|mrna.MtrunA17_Chr1g0147481	rna-XM_003544612.4	      0
124- 12:	rna-gnl|WGS:PSQE|mrna.MtrunA17_Chr1g0147491	rna-XM_041008818.1	 3e-127
124- 13:	rna-gnl|WGS:PSQE|mrna.MtrunA17_Chr1g0147511	rna-XM_003544610.5	 9e-155
124- 14:	rna-gnl|WGS:PSQE|mrna.MtrunA17_Chr1g0147571	rna-XM_003544607.4	  3e-88
124- 15:	rna-gnl|WGS:PSQE|mrna.MtrunA17_Chr1g0147611	rna-XM_014766446.3	      0
124- 16:	rna-gnl|WGS:PSQE|mrna.MtrunA17_Chr1g0147651	rna-XM_003544605.5	 5e-109
124- 17:	rna-gnl|WGS:PSQE|mrna.MtrunA17_Chr1g0147671	rna-XM_003545513.5	      0
124- 18:	rna-gnl|WGS:PSQE|mrna.MtrunA17_Chr1g0147681	rna-XM_003545511.3	  2e-89
124- 19:	rna-gnl|WGS:PSQE|mrna.MtrunA17_Chr1g0147721	rna-XM_041008975.1	  1e-25
124- 20:	rna-gnl|WGS:PSQE|mrna.MtrunA17_Chr1g0147751	rna-XM_006596101.3	      0
124- 21:	rna-gnl|WGS:PSQE|mrna.MtrunA17_Chr1g0147821	rna-XM_003544603.5	  2e-78
124- 22:	rna-gnl|WGS:PSQE|mrna.MtrunA17_Chr1g0147841	rna-XM_003545506.4	      0
124- 23:	rna-gnl|WGS:PSQE|mrna.MtrunA17_Chr1g0147851	rna-XM_006596094.4	      0
124- 24:	rna-gnl|WGS:PSQE|mrna.MtrunA17_Chr1g0147881	rna-NM_001361364.1	 1e-157
124- 25:	rna-gnl|WGS:PSQE|mrna.MtrunA17_Chr1g0147911	rna-XM_003545501.5	      0
124- 26:	rna-gnl|WGS:PSQE|mrna.MtrunA17_Chr1g0147931	rna-XM_003545497.5	      0
124- 27:	rna-gnl|WGS:PSQE|mrna.MtrunA17_Chr1g0147941	rna-XM_006596091.3	  7e-49
124- 28:	rna-gnl|WGS:PSQE|mrna.MtrunA17_Chr1g0147951	rna-XM_006596089.3	      0
124- 29:	rna-gnl|WGS:PSQE|mrna.MtrunA17_Chr1g0147961	rna-XM_006596088.4	      0
124- 30:	rna-gnl|WGS:PSQE|mrna.MtrunA17_Chr1g0147981	rna-XM_003544593.5	      0
124- 31:	rna-gnl|WGS:PSQE|mrna.MtrunA17_Chr1g0148061	rna-XM_041008959.1	 7e-144
124- 32:	rna-gnl|WGS:PSQE|mrna.MtrunA17_Chr1g0148121	rna-XM_006596084.4	      0
124- 33:	rna-gnl|WGS:PSQE|mrna.MtrunA17_Chr1g0148131	rna-XM_003544589.5	 5e-150
124- 34:	rna-gnl|WGS:PSQE|mrna.MtrunA17_Chr1g0148141	rna-XM_041008834.1	  3e-68
124- 35:	rna-gnl|WGS:PSQE|mrna.MtrunA17_Chr1g0148181	rna-XM_003545482.4	  6e-76
124- 36:	rna-gnl|WGS:PSQE|mrna.MtrunA17_Chr1g0148241	rna-XM_003544586.5	      0
124- 37:	rna-gnl|WGS:PSQE|mrna.MtrunA17_Chr1g0148261	rna-XM_006596080.4	 2e-107
124- 38:	rna-gnl|WGS:PSQE|mrna.MtrunA17_Chr1g0148271	rna-XM_003545480.5	 7e-176
124- 39:	rna-gnl|WGS:PSQE|mrna.MtrunA17_Chr1g0148321	rna-XM_006596077.4	      0
124- 40:	rna-gnl|WGS:PSQE|mrna.MtrunA17_Chr1g0148341	rna-NM_001248391.2	  3e-58
124- 41:	rna-gnl|WGS:PSQE|mrna.MtrunA17_Chr1g0148351	rna-XM_003544585.5	      0
124- 42:	rna-gnl|WGS:PSQE|mrna.MtrunA17_Chr1g0148361	rna-XM_014767263.2	 1e-135
124- 43:	rna-gnl|WGS:PSQE|mrna.MtrunA17_Chr1g0148371	rna-XM_006596073.4	      0
124- 44:	rna-gnl|WGS:PSQE|mrna.MtrunA17_Chr1g0148381	rna-NM_001248973.2	  1e-69
124- 45:	rna-gnl|WGS:PSQE|mrna.MtrunA17_Chr1g0148391	rna-XM_006596072.4	      0
124- 46:	rna-gnl|WGS:PSQE|mrna.MtrunA17_Chr1g0148401	rna-XM_006596070.4	 6e-147
124- 47:	rna-gnl|WGS:PSQE|mrna.MtrunA17_Chr1g0148411	rna-XM_006596066.4	 2e-118
124- 48:	rna-gnl|WGS:PSQE|mrna.MtrunA17_Chr1g0148421	rna-XM_003544581.5	      0
124- 49:	rna-gnl|WGS:PSQE|mrna.MtrunA17_Chr1g0148521	rna-XM_003545468.5	      0
124- 50:	rna-gnl|WGS:PSQE|mrna.MtrunA17_Chr1g0148531	rna-NM_001370659.1	 1e-116
124- 51:	rna-gnl|WGS:PSQE|mrna.MtrunA17_Chr1g0148541	rna-XM_026125477.2	      0
124- 52:	rna-gnl|WGS:PSQE|mrna.MtrunA17_Chr1g0148561	rna-XM_006596060.4	      0
124- 53:	rna-gnl|WGS:PSQE|mrna.MtrunA17_Chr1g0148571	rna-XM_026125274.2	  2e-67
124- 54:	rna-gnl|WGS:PSQE|mrna.MtrunA17_Chr1g0148621	rna-XM_003545459.5	  5e-33
124- 55:	rna-gnl|WGS:PSQE|mrna.MtrunA17_Chr1g0148671	rna-XM_003544577.5	      0
124- 56:	rna-gnl|WGS:PSQE|mrna.MtrunA17_Chr1g0148681	rna-XM_006596057.4	      0
124- 57:	rna-gnl|WGS:PSQE|mrna.MtrunA17_Chr1g0148771	rna-XM_003544576.4	      0
124- 58:	rna-gnl|WGS:PSQE|mrna.MtrunA17_Chr1g0148791	rna-XM_003544574.5	      0
124- 59:	rna-gnl|WGS:PSQE|mrna.MtrunA17_Chr1g0148801	rna-XM_041008841.1	      0
124- 60:	rna-gnl|WGS:PSQE|mrna.MtrunA17_Chr1g0148811	rna-XM_003545455.5	      0
124- 61:	rna-gnl|WGS:PSQE|mrna.MtrunA17_Chr1g0148921	rna-XM_003545452.4	      0
124- 62:	rna-gnl|WGS:PSQE|mrna.MtrunA17_Chr1g0148951	rna-XM_006595458.4	  4e-82
124- 63:	rna-gnl|WGS:PSQE|mrna.MtrunA17_Chr1g0148981	rna-XM_003545450.4	      0
124- 64:	rna-gnl|WGS:PSQE|mrna.MtrunA17_Chr1g0148991	rna-NM_001250210.2	  2e-66
124- 65:	rna-gnl|WGS:PSQE|mrna.MtrunA17_Chr1g0149051	rna-XM_003544570.5	      0
124- 66:	rna-gnl|WGS:PSQE|mrna.MtrunA17_Chr1g0149061	rna-XM_014766940.3	      0
124- 67:	rna-gnl|WGS:PSQE|mrna.MtrunA17_Chr1g0149111	rna-XM_014766524.2	 1e-133
124- 68:	rna-gnl|WGS:PSQE|mrna.MtrunA17_Chr1g0149341	rna-XM_006596042.4	  2e-63
124- 69:	rna-gnl|WGS:PSQE|mrna.MtrunA17_Chr1g0149351	rna-XM_003544566.4	      0
124- 70:	rna-gnl|WGS:PSQE|mrna.MtrunA17_Chr1g0149361	rna-XM_006596040.4	      0
124- 71:	rna-gnl|WGS:PSQE|mrna.MtrunA17_Chr1g0149381	rna-XM_003545422.5	      0
124- 72:	rna-gnl|WGS:PSQE|mrna.MtrunA17_Chr1g0149401	rna-XM_003544565.5	      0
124- 73:	rna-gnl|WGS:PSQE|mrna.MtrunA17_Chr1g0149411	rna-XM_026125492.2	 1e-104
124- 74:	rna-gnl|WGS:PSQE|mrna.MtrunA17_Chr1g0149451	rna-XM_041008828.1	 3e-173
124- 75:	rna-gnl|WGS:PSQE|mrna.MtrunA17_Chr1g0149461	rna-XM_014767007.3	      0
124- 76:	rna-gnl|WGS:PSQE|mrna.MtrunA17_Chr1g0149481	rna-NM_001248169.2	  3e-38
124- 77:	rna-gnl|WGS:PSQE|mrna.MtrunA17_Chr1g0149511	rna-XM_003544561.5	      0
124- 78:	rna-gnl|WGS:PSQE|mrna.MtrunA17_Chr1g0149521	rna-XM_003544560.5	      0
124- 79:	rna-gnl|WGS:PSQE|mrna.MtrunA17_Chr1g0149551	rna-XM_003544559.5	      0
124- 80:	rna-gnl|WGS:PSQE|mrna.MtrunA17_Chr1g0149571	rna-XM_014766710.3	  4e-87
124- 81:	rna-gnl|WGS:PSQE|mrna.MtrunA17_Chr1g0149581	rna-XM_006596020.4	      0
124- 82:	rna-gnl|WGS:PSQE|mrna.MtrunA17_Chr1g0149621	rna-XM_003544555.5	      0
124- 83:	rna-gnl|WGS:PSQE|mrna.MtrunA17_Chr1g0149641	rna-XM_006596615.1	  4e-45
124- 84:	rna-gnl|WGS:PSQE|mrna.MtrunA17_Chr1g0149651	rna-XM_006596019.3	      0
124- 85:	rna-gnl|WGS:PSQE|mrna.MtrunA17_Chr1g0149661	rna-XM_006595430.3	      0
124- 86:	rna-gnl|WGS:PSQE|mrna.MtrunA17_Chr1g0149711	rna-XM_041009393.1	      0
124- 87:	rna-gnl|WGS:PSQE|mrna.MtrunA17_Chr1g0149721	rna-XM_003544552.5	      0
124- 88:	rna-gnl|WGS:PSQE|mrna.MtrunA17_Chr1g0149781	rna-XM_003545391.5	  4e-89
124- 89:	rna-gnl|WGS:PSQE|mrna.MtrunA17_Chr1g0149791	rna-XM_003544551.5	 1e-132
124- 90:	rna-gnl|WGS:PSQE|mrna.MtrunA17_Chr1g0149801	rna-XM_026125568.2	 1e-114
124- 91:	rna-gnl|WGS:PSQE|mrna.MtrunA17_Chr1g0149811	rna-XM_003544549.5	  3e-78
124- 92:	rna-gnl|WGS:PSQE|mrna.MtrunA17_Chr1g0149831	rna-XM_014766558.2	  2e-91
124- 93:	rna-gnl|WGS:PSQE|mrna.MtrunA17_Chr1g0149941	rna-XM_006596010.4	      0
124- 94:	rna-gnl|WGS:PSQE|mrna.MtrunA17_Chr1g0149991	rna-XM_041009392.1	      0
124- 95:	rna-gnl|WGS:PSQE|mrna.MtrunA17_Chr1g0150001	rna-XM_003544543.5	      0
## Alignment 125: score=1805.0 e_value=1.1e-144 N=40 CM010648.1&NC_038250.2 minus
125-  0:	rna-gnl|WGS:PSQE|mrna.MtrunA17_Chr1g0158781	rna-NM_001354947.1	 4e-159
125-  1:	rna-gnl|WGS:PSQE|mrna.MtrunA17_Chr1g0158811	rna-XM_003544084.5	 4e-138
125-  2:	rna-gnl|WGS:PSQE|mrna.MtrunA17_Chr1g0158861	rna-XM_003544080.5	      0
125-  3:	rna-gnl|WGS:PSQE|mrna.MtrunA17_Chr1g0158871	rna-XM_003544704.5	 4e-122
125-  4:	rna-gnl|WGS:PSQE|mrna.MtrunA17_Chr1g0158881	rna-XM_006596221.4	      0
125-  5:	rna-gnl|WGS:PSQE|mrna.MtrunA17_Chr1g0158971	rna-XM_003544044.5	  3e-69
125-  6:	rna-gnl|WGS:PSQE|mrna.MtrunA17_Chr1g0158981	rna-XM_003544043.4	 3e-144
125-  7:	rna-gnl|WGS:PSQE|mrna.MtrunA17_Chr1g0158991	rna-NM_001254198.1	      0
125-  8:	rna-gnl|WGS:PSQE|mrna.MtrunA17_Chr1g0159211	rna-XM_006596214.4	 2e-124
125-  9:	rna-gnl|WGS:PSQE|mrna.MtrunA17_Chr1g0159241	rna-XM_003544696.5	      0
125- 10:	rna-gnl|WGS:PSQE|mrna.MtrunA17_Chr1g0159301	rna-XM_014766533.3	      0
125- 11:	rna-gnl|WGS:PSQE|mrna.MtrunA17_Chr1g0159311	rna-XM_003544029.2	  2e-19
125- 12:	rna-gnl|WGS:PSQE|mrna.MtrunA17_Chr1g0159321	rna-NM_001249462.2	      0
125- 13:	rna-gnl|WGS:PSQE|mrna.MtrunA17_Chr1g0159341	rna-NM_001280581.2	      0
125- 14:	rna-gnl|WGS:PSQE|mrna.MtrunA17_Chr1g0159431	rna-XM_041009092.1	 1e-126
125- 15:	rna-gnl|WGS:PSQE|mrna.MtrunA17_Chr1g0159441	rna-XM_006596205.4	      0
125- 16:	rna-gnl|WGS:PSQE|mrna.MtrunA17_Chr1g0159451	rna-XM_003544683.5	      0
125- 17:	rna-gnl|WGS:PSQE|mrna.MtrunA17_Chr1g0159461	rna-XM_003544682.4	      0
125- 18:	rna-gnl|WGS:PSQE|mrna.MtrunA17_Chr1g0159471	rna-XM_006596200.4	 3e-154
125- 19:	rna-gnl|WGS:PSQE|mrna.MtrunA17_Chr1g0159481	rna-XM_041008782.1	 6e-133
125- 20:	rna-gnl|WGS:PSQE|mrna.MtrunA17_Chr1g0159491	rna-XM_003544677.5	  3e-37
125- 21:	rna-gnl|WGS:PSQE|mrna.MtrunA17_Chr1g0159531	rna-XM_006595503.4	      0
125- 22:	rna-gnl|WGS:PSQE|mrna.MtrunA17_Chr1g0159541	rna-XM_006596188.4	      0
125- 23:	rna-gnl|WGS:PSQE|mrna.MtrunA17_Chr1g0159571	rna-XM_006596187.4	  3e-68
125- 24:	rna-gnl|WGS:PSQE|mrna.MtrunA17_Chr1g0159661	rna-NM_001248456.1	  6e-97
125- 25:	rna-gnl|WGS:PSQE|mrna.MtrunA17_Chr1g0159681	rna-XM_006596160.4	      0
125- 26:	rna-gnl|WGS:PSQE|mrna.MtrunA17_Chr1g0159751	rna-XM_006596155.4	  1e-21
125- 27:	rna-gnl|WGS:PSQE|mrna.MtrunA17_Chr1g0159781	rna-XM_006596148.4	      0
125- 28:	rna-gnl|WGS:PSQE|mrna.MtrunA17_Chr1g0159791	rna-XM_006596147.4	      0
125- 29:	rna-gnl|WGS:PSQE|mrna.MtrunA17_Chr1g0159811	rna-XM_003544650.5	      0
125- 30:	rna-gnl|WGS:PSQE|mrna.MtrunA17_Chr1g0159831	rna-XM_003544644.5	      0
125- 31:	rna-gnl|WGS:PSQE|mrna.MtrunA17_Chr1g0159911	rna-XM_003544642.5	  8e-49
125- 32:	rna-gnl|WGS:PSQE|mrna.MtrunA17_Chr1g0159961	rna-XM_003544641.5	  3e-21
125- 33:	rna-gnl|WGS:PSQE|mrna.MtrunA17_Chr1g0159971	rna-XM_003544639.5	      0
125- 34:	rna-gnl|WGS:PSQE|mrna.MtrunA17_Chr1g0160051	rna-XM_006596135.2	      0
125- 35:	rna-gnl|WGS:PSQE|mrna.MtrunA17_Chr1g0160071	rna-XM_003544637.5	      0
125- 36:	rna-gnl|WGS:PSQE|mrna.MtrunA17_Chr1g0160121	rna-XM_006596133.4	      0
125- 37:	rna-gnl|WGS:PSQE|mrna.MtrunA17_Chr1g0160131	rna-XM_041009380.1	 3e-101
125- 38:	rna-gnl|WGS:PSQE|mrna.MtrunA17_Chr1g0160171	rna-XM_003544633.5	      0
125- 39:	rna-gnl|WGS:PSQE|mrna.MtrunA17_Chr1g0160181	rna-XM_003544631.4	      0
## Alignment 126: score=333.0 e_value=8.4e-11 N=7 CM010648.1&NC_038250.2 minus
126-  0:	rna-gnl|WGS:PSQE|mrna.MtrunA17_Chr1g0146191	rna-NM_001250879.2	  3e-74
126-  1:	rna-gnl|WGS:PSQE|mrna.MtrunA17_Chr1g0146211	rna-XM_003545561.5	      0
126-  2:	rna-gnl|WGS:PSQE|mrna.MtrunA17_Chr1g0146231	rna-XM_003545560.4	 7e-111
126-  3:	rna-gnl|WGS:PSQE|mrna.MtrunA17_Chr1g0146281	rna-XM_006596121.3	      0
126-  4:	rna-gnl|WGS:PSQE|mrna.MtrunA17_Chr1g0146331	rna-XM_003544625.5	      0
126-  5:	rna-gnl|WGS:PSQE|mrna.MtrunA17_Chr1g0146411	rna-XM_003545551.5	      0
126-  6:	rna-gnl|WGS:PSQE|mrna.MtrunA17_Chr1g0146431	rna-XM_006596116.3	      0
## Alignment 127: score=350.0 e_value=5.3e-15 N=8 CM010648.1&NC_038251.2 plus
127-  0:	rna-gnl|WGS:PSQE|mrna.MtrunA17_Chr1g0195981	rna-XM_003546044.4	  4e-39
127-  1:	rna-gnl|WGS:PSQE|mrna.MtrunA17_Chr1g0196071	rna-XM_003546053.5	      0
127-  2:	rna-gnl|WGS:PSQE|mrna.MtrunA17_Chr1g0196321	rna-XM_003546061.5	      0
127-  3:	rna-gnl|WGS:PSQE|mrna.MtrunA17_Chr1g0196361	rna-NM_001249130.1	  6e-53
127-  4:	rna-gnl|WGS:PSQE|mrna.MtrunA17_Chr1g0196381	rna-XM_041009968.1	 1e-162
127-  5:	rna-gnl|WGS:PSQE|mrna.MtrunA17_Chr1g0196421	rna-XM_003547177.5	 4e-161
127-  6:	rna-gnl|WGS:PSQE|mrna.MtrunA17_Chr1g0196471	rna-XM_006597490.3	 1e-114
127-  7:	rna-gnl|WGS:PSQE|mrna.MtrunA17_Chr1g0196521	rna-XM_006597500.4	  3e-79
## Alignment 128: score=2285.0 e_value=4.9e-194 N=51 CM010648.1&NC_038252.2 plus
128-  0:	rna-gnl|WGS:PSQE|mrna.MtrunA17_Chr1g0200791	rna-XM_003548894.5	      0
128-  1:	rna-gnl|WGS:PSQE|mrna.MtrunA17_Chr1g0200811	rna-XM_003548029.3	      0
128-  2:	rna-gnl|WGS:PSQE|mrna.MtrunA17_Chr1g0200861	rna-XM_003548031.5	  3e-42
128-  3:	rna-gnl|WGS:PSQE|mrna.MtrunA17_Chr1g0201111	rna-XM_003548036.5	  1e-70
128-  4:	rna-gnl|WGS:PSQE|mrna.MtrunA17_Chr1g0201151	rna-XM_026126286.2	      0
128-  5:	rna-gnl|WGS:PSQE|mrna.MtrunA17_Chr1g0201271	rna-XM_006599404.4	      0
128-  6:	rna-gnl|WGS:PSQE|mrna.MtrunA17_Chr1g0201461	rna-XM_014768994.2	      0
128-  7:	rna-gnl|WGS:PSQE|mrna.MtrunA17_Chr1g0201531	rna-XM_006599410.4	      0
128-  8:	rna-gnl|WGS:PSQE|mrna.MtrunA17_Chr1g0201541	rna-XM_003548044.5	 2e-101
128-  9:	rna-gnl|WGS:PSQE|mrna.MtrunA17_Chr1g0201551	rna-XM_014769110.3	  5e-87
128- 10:	rna-gnl|WGS:PSQE|mrna.MtrunA17_Chr1g0201561	rna-NM_001250185.2	  3e-66
128- 11:	rna-gnl|WGS:PSQE|mrna.MtrunA17_Chr1g0201581	rna-XM_026126035.2	  3e-44
128- 12:	rna-gnl|WGS:PSQE|mrna.MtrunA17_Chr1g0201631	rna-XM_003548048.5	      0
128- 13:	rna-gnl|WGS:PSQE|mrna.MtrunA17_Chr1g0201661	rna-XM_003548051.4	  1e-34
128- 14:	rna-gnl|WGS:PSQE|mrna.MtrunA17_Chr1g0201671	rna-XM_041010540.1	  9e-57
128- 15:	rna-gnl|WGS:PSQE|mrna.MtrunA17_Chr1g0201711	rna-XM_014769017.3	      0
128- 16:	rna-gnl|WGS:PSQE|mrna.MtrunA17_Chr1g0201731	rna-XM_003548054.5	      0
128- 17:	rna-gnl|WGS:PSQE|mrna.MtrunA17_Chr1g0201741	rna-NM_001248056.2	  9e-81
128- 18:	rna-gnl|WGS:PSQE|mrna.MtrunA17_Chr1g0201801	rna-XM_041010545.1	  1e-43
128- 19:	rna-gnl|WGS:PSQE|mrna.MtrunA17_Chr1g0201811	rna-XM_003548934.5	      0
128- 20:	rna-gnl|WGS:PSQE|mrna.MtrunA17_Chr1g0201891	rna-XM_006598688.4	      0
128- 21:	rna-gnl|WGS:PSQE|mrna.MtrunA17_Chr1g0201911	rna-XM_003548935.5	      0
128- 22:	rna-gnl|WGS:PSQE|mrna.MtrunA17_Chr1g0201951	rna-XM_041010548.1	      0
128- 23:	rna-gnl|WGS:PSQE|mrna.MtrunA17_Chr1g0202031	rna-NM_001317474.2	 1e-113
128- 24:	rna-gnl|WGS:PSQE|mrna.MtrunA17_Chr1g0202051	rna-XM_003548075.4	  1e-18
128- 25:	rna-gnl|WGS:PSQE|mrna.MtrunA17_Chr1g0202151	rna-XM_014768747.3	      0
128- 26:	rna-gnl|WGS:PSQE|mrna.MtrunA17_Chr1g0202171	rna-XM_014769156.3	  1e-18
128- 27:	rna-gnl|WGS:PSQE|mrna.MtrunA17_Chr1g0202191	rna-XM_006599448.3	  2e-34
128- 28:	rna-gnl|WGS:PSQE|mrna.MtrunA17_Chr1g0202221	rna-XM_003548951.5	      0
128- 29:	rna-gnl|WGS:PSQE|mrna.MtrunA17_Chr1g0202231	rna-NM_001317626.1	 2e-150
128- 30:	rna-gnl|WGS:PSQE|mrna.MtrunA17_Chr1g0202291	rna-XM_003548083.5	      0
128- 31:	rna-gnl|WGS:PSQE|mrna.MtrunA17_Chr1g0202361	rna-XM_003548084.5	 1e-107
128- 32:	rna-gnl|WGS:PSQE|mrna.MtrunA17_Chr1g0202371	rna-XM_003548087.5	      0
128- 33:	rna-gnl|WGS:PSQE|mrna.MtrunA17_Chr1g0202441	rna-XM_006599469.4	      0
128- 34:	rna-gnl|WGS:PSQE|mrna.MtrunA17_Chr1g0202461	rna-XM_003548964.4	  4e-76
128- 35:	rna-gnl|WGS:PSQE|mrna.MtrunA17_Chr1g0202491	rna-XM_003548972.5	  4e-88
128- 36:	rna-gnl|WGS:PSQE|mrna.MtrunA17_Chr1g0202501	rna-NM_001249163.2	  1e-35
128- 37:	rna-gnl|WGS:PSQE|mrna.MtrunA17_Chr1g0202601	rna-XM_006599486.4	      0
128- 38:	rna-gnl|WGS:PSQE|mrna.MtrunA17_Chr1g0202621	rna-NM_001253286.2	      0
128- 39:	rna-gnl|WGS:PSQE|mrna.MtrunA17_Chr1g0202661	rna-NM_001255480.2	 2e-149
128- 40:	rna-gnl|WGS:PSQE|mrna.MtrunA17_Chr1g0202691	rna-XM_041010579.1	  3e-78
128- 41:	rna-gnl|WGS:PSQE|mrna.MtrunA17_Chr1g0202701	rna-XM_014769088.3	 9e-112
128- 42:	rna-gnl|WGS:PSQE|mrna.MtrunA17_Chr1g0202711	rna-XM_041010572.1	      0
128- 43:	rna-gnl|WGS:PSQE|mrna.MtrunA17_Chr1g0202831	rna-XM_003548124.5	      0
128- 44:	rna-gnl|WGS:PSQE|mrna.MtrunA17_Chr1g0202951	rna-XM_003548989.5	 7e-122
128- 45:	rna-gnl|WGS:PSQE|mrna.MtrunA17_Chr1g0202961	rna-XM_006599504.4	      0
128- 46:	rna-gnl|WGS:PSQE|mrna.MtrunA17_Chr1g0203061	rna-XM_003548130.5	      0
128- 47:	rna-gnl|WGS:PSQE|mrna.MtrunA17_Chr1g0203081	rna-XM_003548133.5	      0
128- 48:	rna-gnl|WGS:PSQE|mrna.MtrunA17_Chr1g0203111	rna-XM_006599515.4	  6e-17
128- 49:	rna-gnl|WGS:PSQE|mrna.MtrunA17_Chr1g0203141	rna-XM_014768813.2	      0
128- 50:	rna-gnl|WGS:PSQE|mrna.MtrunA17_Chr1g0203341	rna-XM_041010388.1	  1e-18
## Alignment 129: score=1382.0 e_value=2.6e-96 N=30 CM010648.1&NC_038252.2 plus
129-  0:	rna-gnl|WGS:PSQE|mrna.MtrunA17_Chr1g0203251	rna-XM_014768858.2	 4e-151
129-  1:	rna-gnl|WGS:PSQE|mrna.MtrunA17_Chr1g0203351	rna-XM_026126134.2	  1e-29
129-  2:	rna-gnl|WGS:PSQE|mrna.MtrunA17_Chr1g0203511	rna-XM_003548152.4	 1e-100
129-  3:	rna-gnl|WGS:PSQE|mrna.MtrunA17_Chr1g0203541	rna-XM_003548155.5	  7e-37
129-  4:	rna-gnl|WGS:PSQE|mrna.MtrunA17_Chr1g0203551	rna-NM_001248917.2	  3e-53
129-  5:	rna-gnl|WGS:PSQE|mrna.MtrunA17_Chr1g0203601	rna-NM_001353465.1	 2e-110
129-  6:	rna-gnl|WGS:PSQE|mrna.MtrunA17_Chr1g0203651	rna-XM_041010608.1	      0
129-  7:	rna-gnl|WGS:PSQE|mrna.MtrunA17_Chr1g0203671	rna-XM_006599558.4	      0
129-  8:	rna-gnl|WGS:PSQE|mrna.MtrunA17_Chr1g0203711	rna-XM_003549070.4	 3e-158
129-  9:	rna-gnl|WGS:PSQE|mrna.MtrunA17_Chr1g0203731	rna-XM_006599564.4	  4e-26
129- 10:	rna-gnl|WGS:PSQE|mrna.MtrunA17_Chr1g0203741	rna-XM_003548165.5	      0
129- 11:	rna-gnl|WGS:PSQE|mrna.MtrunA17_Chr1g0203751	rna-XM_003548169.5	 5e-159
129- 12:	rna-gnl|WGS:PSQE|mrna.MtrunA17_Chr1g0203771	rna-XM_041010615.1	 1e-142
129- 13:	rna-gnl|WGS:PSQE|mrna.MtrunA17_Chr1g0203791	rna-XM_014768543.3	      0
129- 14:	rna-gnl|WGS:PSQE|mrna.MtrunA17_Chr1g0203861	rna-NM_001280575.1	  2e-75
129- 15:	rna-gnl|WGS:PSQE|mrna.MtrunA17_Chr1g0203881	rna-XM_003548178.5	      0
129- 16:	rna-gnl|WGS:PSQE|mrna.MtrunA17_Chr1g0203891	rna-XM_003549078.1	  7e-37
129- 17:	rna-gnl|WGS:PSQE|mrna.MtrunA17_Chr1g0203981	rna-XM_006599574.4	      0
129- 18:	rna-gnl|WGS:PSQE|mrna.MtrunA17_Chr1g0204011	rna-XM_006600029.3	 4e-154
129- 19:	rna-gnl|WGS:PSQE|mrna.MtrunA17_Chr1g0204071	rna-XM_003549081.5	 4e-139
129- 20:	rna-gnl|WGS:PSQE|mrna.MtrunA17_Chr1g0204091	rna-XM_041010619.1	 1e-105
129- 21:	rna-gnl|WGS:PSQE|mrna.MtrunA17_Chr1g0204101	rna-XM_003548182.5	      0
129- 22:	rna-gnl|WGS:PSQE|mrna.MtrunA17_Chr1g0204111	rna-NM_001255011.2	  3e-91
129- 23:	rna-gnl|WGS:PSQE|mrna.MtrunA17_Chr1g0204201	rna-XM_003548184.5	 4e-118
129- 24:	rna-gnl|WGS:PSQE|mrna.MtrunA17_Chr1g0204211	rna-XM_041010624.1	 5e-122
129- 25:	rna-gnl|WGS:PSQE|mrna.MtrunA17_Chr1g0204221	rna-XM_041010625.1	  1e-56
129- 26:	rna-gnl|WGS:PSQE|mrna.MtrunA17_Chr1g0204351	rna-XM_006598659.4	  8e-36
129- 27:	rna-gnl|WGS:PSQE|mrna.MtrunA17_Chr1g0204361	rna-XM_003548186.5	  9e-34
129- 28:	rna-gnl|WGS:PSQE|mrna.MtrunA17_Chr1g0204401	rna-XM_003548188.5	  3e-82
129- 29:	rna-gnl|WGS:PSQE|mrna.MtrunA17_Chr1g0204461	rna-NM_001248401.1	      0
## Alignment 130: score=638.0 e_value=2.5e-33 N=14 CM010648.1&NC_038252.2 plus
130-  0:	rna-gnl|WGS:PSQE|mrna.MtrunA17_Chr1g0188181	rna-XM_003549096.5	      0
130-  1:	rna-gnl|WGS:PSQE|mrna.MtrunA17_Chr1g0188211	rna-XM_026126221.2	 9e-125
130-  2:	rna-gnl|WGS:PSQE|mrna.MtrunA17_Chr1g0188241	rna-XM_041010637.1	 6e-106
130-  3:	rna-gnl|WGS:PSQE|mrna.MtrunA17_Chr1g0188281	rna-NM_001251380.2	  1e-60
130-  4:	rna-gnl|WGS:PSQE|mrna.MtrunA17_Chr1g0188301	rna-NM_001249855.2	  9e-65
130-  5:	rna-gnl|WGS:PSQE|mrna.MtrunA17_Chr1g0188431	rna-XM_003548213.4	      0
130-  6:	rna-gnl|WGS:PSQE|mrna.MtrunA17_Chr1g0188451	rna-XM_003548215.4	 3e-161
130-  7:	rna-gnl|WGS:PSQE|mrna.MtrunA17_Chr1g0188471	rna-XM_006599590.4	      0
130-  8:	rna-gnl|WGS:PSQE|mrna.MtrunA17_Chr1g0188541	rna-XM_014768793.3	 7e-146
130-  9:	rna-gnl|WGS:PSQE|mrna.MtrunA17_Chr1g0188731	rna-XM_006599603.4	 1e-138
130- 10:	rna-gnl|WGS:PSQE|mrna.MtrunA17_Chr1g0188741	rna-XM_006599605.4	      0
130- 11:	rna-gnl|WGS:PSQE|mrna.MtrunA17_Chr1g0188751	rna-XM_003548228.5	      0
130- 12:	rna-gnl|WGS:PSQE|mrna.MtrunA17_Chr1g0188771	rna-XM_006599608.4	 3e-140
130- 13:	rna-gnl|WGS:PSQE|mrna.MtrunA17_Chr1g0188821	rna-XM_003548235.5	      0
## Alignment 131: score=332.0 e_value=4.4e-14 N=8 CM010648.1&NC_038252.2 minus
131-  0:	rna-gnl|WGS:PSQE|mrna.MtrunA17_Chr1g0155071	rna-XM_041010179.1	 6e-148
131-  1:	rna-gnl|WGS:PSQE|mrna.MtrunA17_Chr1g0155191	rna-XM_003548841.5	  5e-90
131-  2:	rna-gnl|WGS:PSQE|mrna.MtrunA17_Chr1g0155221	rna-XM_003547936.5	      0
131-  3:	rna-gnl|WGS:PSQE|mrna.MtrunA17_Chr1g0155261	rna-XM_003548836.4	  3e-41
131-  4:	rna-gnl|WGS:PSQE|mrna.MtrunA17_Chr1g0155381	rna-XM_041010504.1	  6e-58
131-  5:	rna-gnl|WGS:PSQE|mrna.MtrunA17_Chr1g0155461	rna-XM_014768578.3	  3e-47
131-  6:	rna-gnl|WGS:PSQE|mrna.MtrunA17_Chr1g0155471	rna-XM_003548827.5	  1e-25
131-  7:	rna-gnl|WGS:PSQE|mrna.MtrunA17_Chr1g0155701	rna-XM_003548817.5	      0
## Alignment 132: score=258.0 e_value=2.8e-10 N=6 CM010648.1&NC_038252.2 minus
132-  0:	rna-gnl|WGS:PSQE|mrna.MtrunA17_Chr1g0203271	rna-XM_014769021.3	  2e-39
132-  1:	rna-gnl|WGS:PSQE|mrna.MtrunA17_Chr1g0203341	rna-XM_014773287.3	  1e-17
132-  2:	rna-gnl|WGS:PSQE|mrna.MtrunA17_Chr1g0203351	rna-XM_003549034.5	  1e-36
132-  3:	rna-gnl|WGS:PSQE|mrna.MtrunA17_Chr1g0203361	rna-XM_006599532.4	      0
132-  4:	rna-gnl|WGS:PSQE|mrna.MtrunA17_Chr1g0203401	rna-NM_001251636.1	  2e-68
132-  5:	rna-gnl|WGS:PSQE|mrna.MtrunA17_Chr1g0203441	rna-XM_003548144.5	 5e-129
## Alignment 133: score=11744.0 e_value=0 N=243 CM010648.1&NC_038253.2 plus
133-  0:	rna-gnl|WGS:PSQE|mrna.MtrunA17_Chr1g0150791	rna-XM_006601157.3	      0
133-  1:	rna-gnl|WGS:PSQE|mrna.MtrunA17_Chr1g0150801	rna-XM_006601158.4	  8e-59
133-  2:	rna-gnl|WGS:PSQE|mrna.MtrunA17_Chr1g0150811	rna-NM_001354822.1	  4e-84
133-  3:	rna-gnl|WGS:PSQE|mrna.MtrunA17_Chr1g0150821	rna-XM_041011474.1	 1e-131
133-  4:	rna-gnl|WGS:PSQE|mrna.MtrunA17_Chr1g0150831	rna-XM_003549289.5	  2e-52
133-  5:	rna-gnl|WGS:PSQE|mrna.MtrunA17_Chr1g0150851	rna-XM_003550209.5	      0
133-  6:	rna-gnl|WGS:PSQE|mrna.MtrunA17_Chr1g0150921	rna-XM_003550210.5	      0
133-  7:	rna-gnl|WGS:PSQE|mrna.MtrunA17_Chr1g0150941	rna-XM_014769791.3	      0
133-  8:	rna-gnl|WGS:PSQE|mrna.MtrunA17_Chr1g0150971	rna-XM_003550212.5	      0
133-  9:	rna-gnl|WGS:PSQE|mrna.MtrunA17_Chr1g0150981	rna-XM_003549292.1	  1e-49
133- 10:	rna-gnl|WGS:PSQE|mrna.MtrunA17_Chr1g0151071	rna-NM_001248376.2	  5e-54
133- 11:	rna-gnl|WGS:PSQE|mrna.MtrunA17_Chr1g0151081	rna-XM_003549294.5	      0
133- 12:	rna-gnl|WGS:PSQE|mrna.MtrunA17_Chr1g0151141	rna-NM_001249944.2	      0
133- 13:	rna-gnl|WGS:PSQE|mrna.MtrunA17_Chr1g0151181	rna-NM_001248539.1	  2e-36
133- 14:	rna-gnl|WGS:PSQE|mrna.MtrunA17_Chr1g0151191	rna-XM_006601162.3	      0
133- 15:	rna-gnl|WGS:PSQE|mrna.MtrunA17_Chr1g0151201	rna-XM_003550217.5	 6e-137
133- 16:	rna-gnl|WGS:PSQE|mrna.MtrunA17_Chr1g0151221	rna-XM_003549297.4	      0
133- 17:	rna-gnl|WGS:PSQE|mrna.MtrunA17_Chr1g0151241	rna-XM_006601164.4	      0
133- 18:	rna-gnl|WGS:PSQE|mrna.MtrunA17_Chr1g0151351	rna-XM_006601166.4	 2e-135
133- 19:	rna-gnl|WGS:PSQE|mrna.MtrunA17_Chr1g0151361	rna-XM_003549303.5	 6e-168
133- 20:	rna-gnl|WGS:PSQE|mrna.MtrunA17_Chr1g0151371	rna-XM_003550220.5	 2e-156
133- 21:	rna-gnl|WGS:PSQE|mrna.MtrunA17_Chr1g0151421	rna-XM_003550221.5	      0
133- 22:	rna-gnl|WGS:PSQE|mrna.MtrunA17_Chr1g0151431	rna-XM_014769346.3	 4e-167
133- 23:	rna-gnl|WGS:PSQE|mrna.MtrunA17_Chr1g0151461	rna-XM_006601169.4	  2e-56
133- 24:	rna-gnl|WGS:PSQE|mrna.MtrunA17_Chr1g0151501	rna-XM_003550222.4	      0
133- 25:	rna-gnl|WGS:PSQE|mrna.MtrunA17_Chr1g0151511	rna-XM_003550223.5	  3e-31
133- 26:	rna-gnl|WGS:PSQE|mrna.MtrunA17_Chr1g0151531	rna-XM_003550224.4	      0
133- 27:	rna-gnl|WGS:PSQE|mrna.MtrunA17_Chr1g0151541	rna-XM_003550225.5	      0
133- 28:	rna-gnl|WGS:PSQE|mrna.MtrunA17_Chr1g0151591	rna-XM_006600101.3	 2e-141
133- 29:	rna-gnl|WGS:PSQE|mrna.MtrunA17_Chr1g0151611	rna-XM_003550227.4	 5e-146
133- 30:	rna-gnl|WGS:PSQE|mrna.MtrunA17_Chr1g0151621	rna-XM_041011483.1	 6e-129
133- 31:	rna-gnl|WGS:PSQE|mrna.MtrunA17_Chr1g0151631	rna-XM_041011486.1	      0
133- 32:	rna-gnl|WGS:PSQE|mrna.MtrunA17_Chr1g0151641	rna-XM_003549307.5	      0
133- 33:	rna-gnl|WGS:PSQE|mrna.MtrunA17_Chr1g0151661	rna-XM_003549308.5	 5e-111
133- 34:	rna-gnl|WGS:PSQE|mrna.MtrunA17_Chr1g0151681	rna-XM_006601180.4	      0
133- 35:	rna-gnl|WGS:PSQE|mrna.MtrunA17_Chr1g0151691	rna-XM_003550230.5	      0
133- 36:	rna-gnl|WGS:PSQE|mrna.MtrunA17_Chr1g0151731	rna-XM_006601181.4	      0
133- 37:	rna-gnl|WGS:PSQE|mrna.MtrunA17_Chr1g0151761	rna-XM_003550232.5	      0
133- 38:	rna-gnl|WGS:PSQE|mrna.MtrunA17_Chr1g0151781	rna-XM_003549313.5	 3e-157
133- 39:	rna-gnl|WGS:PSQE|mrna.MtrunA17_Chr1g0151791	rna-XM_006601631.1	  5e-23
133- 40:	rna-gnl|WGS:PSQE|mrna.MtrunA17_Chr1g0151801	rna-XM_003550235.5	      0
133- 41:	rna-gnl|WGS:PSQE|mrna.MtrunA17_Chr1g0151811	rna-XM_006601183.4	  2e-86
133- 42:	rna-gnl|WGS:PSQE|mrna.MtrunA17_Chr1g0151841	rna-XM_003550238.4	      0
133- 43:	rna-gnl|WGS:PSQE|mrna.MtrunA17_Chr1g0151851	rna-NM_001249713.1	 8e-105
133- 44:	rna-gnl|WGS:PSQE|mrna.MtrunA17_Chr1g0151861	rna-XM_003549314.4	  7e-21
133- 45:	rna-gnl|WGS:PSQE|mrna.MtrunA17_Chr1g0151881	rna-XM_003550242.4	      0
133- 46:	rna-gnl|WGS:PSQE|mrna.MtrunA17_Chr1g0151901	rna-XM_006601185.3	      0
133- 47:	rna-gnl|WGS:PSQE|mrna.MtrunA17_Chr1g0151921	rna-XM_041011491.1	      0
133- 48:	rna-gnl|WGS:PSQE|mrna.MtrunA17_Chr1g0151941	rna-XM_003550246.4	 6e-102
133- 49:	rna-gnl|WGS:PSQE|mrna.MtrunA17_Chr1g0151951	rna-XM_006601189.4	      0
133- 50:	rna-gnl|WGS:PSQE|mrna.MtrunA17_Chr1g0151961	rna-XM_003556915.5	      0
133- 51:	rna-gnl|WGS:PSQE|mrna.MtrunA17_Chr1g0151971	rna-XM_003556912.5	  2e-86
133- 52:	rna-gnl|WGS:PSQE|mrna.MtrunA17_Chr1g0152011	rna-XM_003556914.5	 2e-126
133- 53:	rna-gnl|WGS:PSQE|mrna.MtrunA17_Chr1g0152021	rna-XM_003556911.4	  5e-78
133- 54:	rna-gnl|WGS:PSQE|mrna.MtrunA17_Chr1g0152031	rna-XM_003556910.5	      0
133- 55:	rna-gnl|WGS:PSQE|mrna.MtrunA17_Chr1g0152041	rna-NM_001254087.1	 1e-159
133- 56:	rna-gnl|WGS:PSQE|mrna.MtrunA17_Chr1g0152061	rna-XM_006606916.4	      0
133- 57:	rna-gnl|WGS:PSQE|mrna.MtrunA17_Chr1g0152131	rna-XM_003556906.5	      0
133- 58:	rna-gnl|WGS:PSQE|mrna.MtrunA17_Chr1g0152161	rna-XM_026127645.2	      0
133- 59:	rna-gnl|WGS:PSQE|mrna.MtrunA17_Chr1g0152171	rna-NM_001254641.2	 2e-126
133- 60:	rna-gnl|WGS:PSQE|mrna.MtrunA17_Chr1g0152191	rna-XM_003549319.5	      0
133- 61:	rna-gnl|WGS:PSQE|mrna.MtrunA17_Chr1g0152201	rna-XM_003550248.5	  7e-60
133- 62:	rna-gnl|WGS:PSQE|mrna.MtrunA17_Chr1g0152211	rna-XM_003549321.5	      0
133- 63:	rna-gnl|WGS:PSQE|mrna.MtrunA17_Chr1g0152221	rna-XM_003549322.5	 1e-104
133- 64:	rna-gnl|WGS:PSQE|mrna.MtrunA17_Chr1g0152231	rna-XM_006601193.4	      0
133- 65:	rna-gnl|WGS:PSQE|mrna.MtrunA17_Chr1g0152281	rna-XM_041011432.1	  5e-18
133- 66:	rna-gnl|WGS:PSQE|mrna.MtrunA17_Chr1g0152291	rna-XM_003549324.5	      0
133- 67:	rna-gnl|WGS:PSQE|mrna.MtrunA17_Chr1g0152341	rna-XM_003550252.5	  8e-57
133- 68:	rna-gnl|WGS:PSQE|mrna.MtrunA17_Chr1g0152351	rna-XM_003550253.5	  6e-60
133- 69:	rna-gnl|WGS:PSQE|mrna.MtrunA17_Chr1g0152371	rna-XM_006601194.4	      0
133- 70:	rna-gnl|WGS:PSQE|mrna.MtrunA17_Chr1g0152381	rna-XM_003550254.5	  1e-66
133- 71:	rna-gnl|WGS:PSQE|mrna.MtrunA17_Chr1g0152411	rna-XM_003549328.5	 2e-152
133- 72:	rna-gnl|WGS:PSQE|mrna.MtrunA17_Chr1g0152421	rna-XM_003549330.5	      0
133- 73:	rna-gnl|WGS:PSQE|mrna.MtrunA17_Chr1g0152431	rna-NM_001251500.1	 2e-133
133- 74:	rna-gnl|WGS:PSQE|mrna.MtrunA17_Chr1g0152461	rna-XM_014769487.3	  6e-75
133- 75:	rna-gnl|WGS:PSQE|mrna.MtrunA17_Chr1g0152481	rna-XM_014769913.3	  3e-18
133- 76:	rna-gnl|WGS:PSQE|mrna.MtrunA17_Chr1g0152501	rna-XM_006601197.4	      0
133- 77:	rna-gnl|WGS:PSQE|mrna.MtrunA17_Chr1g0152551	rna-NM_001360146.1	      0
133- 78:	rna-gnl|WGS:PSQE|mrna.MtrunA17_Chr1g0152561	rna-XM_003550260.5	      0
133- 79:	rna-gnl|WGS:PSQE|mrna.MtrunA17_Chr1g0152641	rna-XM_003549331.5	      0
133- 80:	rna-gnl|WGS:PSQE|mrna.MtrunA17_Chr1g0152651	rna-XM_041011503.1	 4e-136
133- 81:	rna-gnl|WGS:PSQE|mrna.MtrunA17_Chr1g0152661	rna-NM_001248684.2	  3e-94
133- 82:	rna-gnl|WGS:PSQE|mrna.MtrunA17_Chr1g0152681	rna-XM_003549334.5	      0
133- 83:	rna-gnl|WGS:PSQE|mrna.MtrunA17_Chr1g0152751	rna-NM_001250203.3	  1e-36
133- 84:	rna-gnl|WGS:PSQE|mrna.MtrunA17_Chr1g0152761	rna-XM_003550263.5	  3e-83
133- 85:	rna-gnl|WGS:PSQE|mrna.MtrunA17_Chr1g0152771	rna-XM_041011504.1	      0
133- 86:	rna-gnl|WGS:PSQE|mrna.MtrunA17_Chr1g0152781	rna-XM_003550265.5	 2e-159
133- 87:	rna-gnl|WGS:PSQE|mrna.MtrunA17_Chr1g0152841	rna-XM_003550266.5	      0
133- 88:	rna-gnl|WGS:PSQE|mrna.MtrunA17_Chr1g0152851	rna-NM_001371557.1	  2e-47
133- 89:	rna-gnl|WGS:PSQE|mrna.MtrunA17_Chr1g0152871	rna-XM_006601208.4	 1e-178
133- 90:	rna-gnl|WGS:PSQE|mrna.MtrunA17_Chr1g0152901	rna-NM_001251096.1	  4e-41
133- 91:	rna-gnl|WGS:PSQE|mrna.MtrunA17_Chr1g0152931	rna-XM_003550270.4	      0
133- 92:	rna-gnl|WGS:PSQE|mrna.MtrunA17_Chr1g0152951	rna-XM_003550274.5	      0
133- 93:	rna-gnl|WGS:PSQE|mrna.MtrunA17_Chr1g0152961	rna-NM_001255382.2	 2e-110
133- 94:	rna-gnl|WGS:PSQE|mrna.MtrunA17_Chr1g0152981	rna-XM_003550276.5	 3e-175
133- 95:	rna-gnl|WGS:PSQE|mrna.MtrunA17_Chr1g0153011	rna-XM_003550273.4	      0
133- 96:	rna-gnl|WGS:PSQE|mrna.MtrunA17_Chr1g0153041	rna-XM_003550279.4	      0
133- 97:	rna-gnl|WGS:PSQE|mrna.MtrunA17_Chr1g0153051	rna-XM_003550280.4	  3e-91
133- 98:	rna-gnl|WGS:PSQE|mrna.MtrunA17_Chr1g0153061	rna-XM_006601211.4	      0
133- 99:	rna-gnl|WGS:PSQE|mrna.MtrunA17_Chr1g0153071	rna-XM_006601214.3	  2e-40
133-100:	rna-gnl|WGS:PSQE|mrna.MtrunA17_Chr1g0153131	rna-XM_003550282.5	      0
133-101:	rna-gnl|WGS:PSQE|mrna.MtrunA17_Chr1g0153151	rna-XM_003550283.5	  7e-71
133-102:	rna-gnl|WGS:PSQE|mrna.MtrunA17_Chr1g0153171	rna-XM_006601216.4	 6e-119
133-103:	rna-gnl|WGS:PSQE|mrna.MtrunA17_Chr1g0153181	rna-XM_003550284.4	      0
133-104:	rna-gnl|WGS:PSQE|mrna.MtrunA17_Chr1g0153211	rna-XM_014769899.2	      0
133-105:	rna-gnl|WGS:PSQE|mrna.MtrunA17_Chr1g0153241	rna-XM_006601221.4	  4e-84
133-106:	rna-gnl|WGS:PSQE|mrna.MtrunA17_Chr1g0153261	rna-XM_003550285.4	      0
133-107:	rna-gnl|WGS:PSQE|mrna.MtrunA17_Chr1g0153271	rna-XM_006601637.4	      0
133-108:	rna-gnl|WGS:PSQE|mrna.MtrunA17_Chr1g0153281	rna-XM_006601223.4	      0
133-109:	rna-gnl|WGS:PSQE|mrna.MtrunA17_Chr1g0153321	rna-XM_041011512.1	      0
133-110:	rna-gnl|WGS:PSQE|mrna.MtrunA17_Chr1g0153331	rna-XM_041011513.1	  2e-62
133-111:	rna-gnl|WGS:PSQE|mrna.MtrunA17_Chr1g0153371	rna-XM_003550291.5	      0
133-112:	rna-gnl|WGS:PSQE|mrna.MtrunA17_Chr1g0153381	rna-NM_001250163.2	  3e-76
133-113:	rna-gnl|WGS:PSQE|mrna.MtrunA17_Chr1g0153391	rna-NM_001289227.2	      0
133-114:	rna-gnl|WGS:PSQE|mrna.MtrunA17_Chr1g0153471	rna-XM_003549352.4	      0
133-115:	rna-gnl|WGS:PSQE|mrna.MtrunA17_Chr1g0153541	rna-XM_014769637.1	  9e-27
133-116:	rna-gnl|WGS:PSQE|mrna.MtrunA17_Chr1g0153651	rna-XM_014770136.3	      0
133-117:	rna-gnl|WGS:PSQE|mrna.MtrunA17_Chr1g0153661	rna-NM_001249542.2	  3e-48
133-118:	rna-gnl|WGS:PSQE|mrna.MtrunA17_Chr1g0153671	rna-XM_003550293.5	      0
133-119:	rna-gnl|WGS:PSQE|mrna.MtrunA17_Chr1g0153681	rna-XM_041011520.1	 4e-177
133-120:	rna-gnl|WGS:PSQE|mrna.MtrunA17_Chr1g0153691	rna-XM_003550294.5	      0
133-121:	rna-gnl|WGS:PSQE|mrna.MtrunA17_Chr1g0153711	rna-XM_003550297.5	  3e-81
133-122:	rna-gnl|WGS:PSQE|mrna.MtrunA17_Chr1g0153721	rna-NM_001251475.2	 3e-111
133-123:	rna-gnl|WGS:PSQE|mrna.MtrunA17_Chr1g0153761	rna-XM_003550295.5	      0
133-124:	rna-gnl|WGS:PSQE|mrna.MtrunA17_Chr1g0153781	rna-XM_041011521.1	      0
133-125:	rna-gnl|WGS:PSQE|mrna.MtrunA17_Chr1g0153791	rna-XM_003549360.5	      0
133-126:	rna-gnl|WGS:PSQE|mrna.MtrunA17_Chr1g0153821	rna-XM_003550299.4	      0
133-127:	rna-gnl|WGS:PSQE|mrna.MtrunA17_Chr1g0153831	rna-XM_006601233.4	      0
133-128:	rna-gnl|WGS:PSQE|mrna.MtrunA17_Chr1g0153841	rna-NM_001248489.3	  5e-22
133-129:	rna-gnl|WGS:PSQE|mrna.MtrunA17_Chr1g0153871	rna-XM_003549362.5	      0
133-130:	rna-gnl|WGS:PSQE|mrna.MtrunA17_Chr1g0153881	rna-NM_001255943.3	      0
133-131:	rna-gnl|WGS:PSQE|mrna.MtrunA17_Chr1g0153951	rna-XM_006601238.4	      0
133-132:	rna-gnl|WGS:PSQE|mrna.MtrunA17_Chr1g0153961	rna-XM_006601240.4	  7e-79
133-133:	rna-gnl|WGS:PSQE|mrna.MtrunA17_Chr1g0153981	rna-XM_003550302.5	      0
133-134:	rna-gnl|WGS:PSQE|mrna.MtrunA17_Chr1g0154001	rna-XM_003550304.5	      0
133-135:	rna-gnl|WGS:PSQE|mrna.MtrunA17_Chr1g0154021	rna-XM_003549367.4	 8e-177
133-136:	rna-gnl|WGS:PSQE|mrna.MtrunA17_Chr1g0154041	rna-XM_003549368.4	      0
133-137:	rna-gnl|WGS:PSQE|mrna.MtrunA17_Chr1g0154241	rna-XM_006601242.4	  1e-89
133-138:	rna-gnl|WGS:PSQE|mrna.MtrunA17_Chr1g0154261	rna-XM_003550306.5	 6e-111
133-139:	rna-gnl|WGS:PSQE|mrna.MtrunA17_Chr1g0154281	rna-XM_003550308.5	  3e-76
133-140:	rna-gnl|WGS:PSQE|mrna.MtrunA17_Chr1g0154301	rna-XM_003549369.5	      0
133-141:	rna-gnl|WGS:PSQE|mrna.MtrunA17_Chr1g0154381	rna-NM_001249516.2	      0
133-142:	rna-gnl|WGS:PSQE|mrna.MtrunA17_Chr1g0154401	rna-XM_006601244.3	      0
133-143:	rna-gnl|WGS:PSQE|mrna.MtrunA17_Chr1g0154411	rna-XM_003550310.5	      0
133-144:	rna-gnl|WGS:PSQE|mrna.MtrunA17_Chr1g0154431	rna-XM_006600058.4	 2e-105
133-145:	rna-gnl|WGS:PSQE|mrna.MtrunA17_Chr1g0154441	rna-XM_003550311.5	      0
133-146:	rna-gnl|WGS:PSQE|mrna.MtrunA17_Chr1g0154461	rna-XM_003550313.5	      0
133-147:	rna-gnl|WGS:PSQE|mrna.MtrunA17_Chr1g0154501	rna-XM_003550315.5	      0
133-148:	rna-gnl|WGS:PSQE|mrna.MtrunA17_Chr1g0154511	rna-XM_003549371.5	      0
133-149:	rna-gnl|WGS:PSQE|mrna.MtrunA17_Chr1g0154521	rna-XM_003549372.5	      0
133-150:	rna-gnl|WGS:PSQE|mrna.MtrunA17_Chr1g0154581	rna-XM_006601247.4	      0
133-151:	rna-gnl|WGS:PSQE|mrna.MtrunA17_Chr1g0154591	rna-XM_003549374.5	 8e-133
133-152:	rna-gnl|WGS:PSQE|mrna.MtrunA17_Chr1g0154601	rna-XM_003549375.5	      0
133-153:	rna-gnl|WGS:PSQE|mrna.MtrunA17_Chr1g0154611	rna-XM_003549376.5	 7e-151
133-154:	rna-gnl|WGS:PSQE|mrna.MtrunA17_Chr1g0154651	rna-NM_001371493.1	  2e-81
133-155:	rna-gnl|WGS:PSQE|mrna.MtrunA17_Chr1g0154661	rna-XM_003550322.5	 7e-121
133-156:	rna-gnl|WGS:PSQE|mrna.MtrunA17_Chr1g0154711	rna-XM_003550323.4	      0
133-157:	rna-gnl|WGS:PSQE|mrna.MtrunA17_Chr1g0154731	rna-XM_003550326.5	      0
133-158:	rna-gnl|WGS:PSQE|mrna.MtrunA17_Chr1g0154741	rna-XM_006601250.4	      0
133-159:	rna-gnl|WGS:PSQE|mrna.MtrunA17_Chr1g0154751	rna-XM_006601639.1	  3e-37
133-160:	rna-gnl|WGS:PSQE|mrna.MtrunA17_Chr1g0154851	rna-XM_003549382.5	      0
133-161:	rna-gnl|WGS:PSQE|mrna.MtrunA17_Chr1g0154961	rna-XM_006601251.4	      0
133-162:	rna-gnl|WGS:PSQE|mrna.MtrunA17_Chr1g0155071	rna-XM_003550329.5	 6e-176
133-163:	rna-gnl|WGS:PSQE|mrna.MtrunA17_Chr1g0155081	rna-NM_001255362.2	 6e-158
133-164:	rna-gnl|WGS:PSQE|mrna.MtrunA17_Chr1g0155101	rna-XM_026126562.2	  9e-15
133-165:	rna-gnl|WGS:PSQE|mrna.MtrunA17_Chr1g0155111	rna-XM_003550331.5	      0
133-166:	rna-gnl|WGS:PSQE|mrna.MtrunA17_Chr1g0155151	rna-XM_003549386.5	      0
133-167:	rna-gnl|WGS:PSQE|mrna.MtrunA17_Chr1g0155161	rna-XM_003549387.5	      0
133-168:	rna-gnl|WGS:PSQE|mrna.MtrunA17_Chr1g0155191	rna-XM_006600126.4	 2e-121
133-169:	rna-gnl|WGS:PSQE|mrna.MtrunA17_Chr1g0155221	rna-XM_014769742.3	      0
133-170:	rna-gnl|WGS:PSQE|mrna.MtrunA17_Chr1g0155261	rna-XM_003549390.5	  4e-91
133-171:	rna-gnl|WGS:PSQE|mrna.MtrunA17_Chr1g0155271	rna-XM_003550335.5	      0
133-172:	rna-gnl|WGS:PSQE|mrna.MtrunA17_Chr1g0155291	rna-XM_026126373.1	  1e-94
133-173:	rna-gnl|WGS:PSQE|mrna.MtrunA17_Chr1g0155301	rna-XM_006601253.4	      0
133-174:	rna-gnl|WGS:PSQE|mrna.MtrunA17_Chr1g0155341	rna-XM_003550344.4	  2e-72
133-175:	rna-gnl|WGS:PSQE|mrna.MtrunA17_Chr1g0155371	rna-XM_003550342.5	 1e-179
133-176:	rna-gnl|WGS:PSQE|mrna.MtrunA17_Chr1g0155411	rna-XM_041010934.1	      0
133-177:	rna-gnl|WGS:PSQE|mrna.MtrunA17_Chr1g0155441	rna-NM_001251685.2	  7e-70
133-178:	rna-gnl|WGS:PSQE|mrna.MtrunA17_Chr1g0155451	rna-XM_003549394.5	 4e-113
133-179:	rna-gnl|WGS:PSQE|mrna.MtrunA17_Chr1g0155521	rna-XM_006601257.4	      0
133-180:	rna-gnl|WGS:PSQE|mrna.MtrunA17_Chr1g0155531	rna-XM_006601258.3	  6e-37
133-181:	rna-gnl|WGS:PSQE|mrna.MtrunA17_Chr1g0155551	rna-XM_003550347.5	  3e-57
133-182:	rna-gnl|WGS:PSQE|mrna.MtrunA17_Chr1g0155561	rna-XM_006601259.4	 7e-159
133-183:	rna-gnl|WGS:PSQE|mrna.MtrunA17_Chr1g0155591	rna-XM_006601261.4	 5e-135
133-184:	rna-gnl|WGS:PSQE|mrna.MtrunA17_Chr1g0155611	rna-XM_006601265.4	      0
133-185:	rna-gnl|WGS:PSQE|mrna.MtrunA17_Chr1g0155621	rna-XM_003550352.5	      0
133-186:	rna-gnl|WGS:PSQE|mrna.MtrunA17_Chr1g0155681	rna-XM_003549398.5	      0
133-187:	rna-gnl|WGS:PSQE|mrna.MtrunA17_Chr1g0155701	rna-XM_014769912.3	      0
133-188:	rna-gnl|WGS:PSQE|mrna.MtrunA17_Chr1g0155721	rna-NM_001354775.1	  4e-58
133-189:	rna-gnl|WGS:PSQE|mrna.MtrunA17_Chr1g0155741	rna-XM_003550356.5	      0
133-190:	rna-gnl|WGS:PSQE|mrna.MtrunA17_Chr1g0155751	rna-XM_003549399.5	  2e-74
133-191:	rna-gnl|WGS:PSQE|mrna.MtrunA17_Chr1g0155761	rna-XM_041011527.1	      0
133-192:	rna-gnl|WGS:PSQE|mrna.MtrunA17_Chr1g0155781	rna-NM_001354161.1	      0
133-193:	rna-gnl|WGS:PSQE|mrna.MtrunA17_Chr1g0155791	rna-XM_003550359.5	 1e-128
133-194:	rna-gnl|WGS:PSQE|mrna.MtrunA17_Chr1g0155811	rna-XM_003550360.5	 5e-103
133-195:	rna-gnl|WGS:PSQE|mrna.MtrunA17_Chr1g0155831	rna-XM_003549402.4	  2e-48
133-196:	rna-gnl|WGS:PSQE|mrna.MtrunA17_Chr1g0155851	rna-XM_003549403.5	      0
133-197:	rna-gnl|WGS:PSQE|mrna.MtrunA17_Chr1g0155871	rna-XM_003550361.5	      0
133-198:	rna-gnl|WGS:PSQE|mrna.MtrunA17_Chr1g0155921	rna-XM_014769718.3	      0
133-199:	rna-gnl|WGS:PSQE|mrna.MtrunA17_Chr1g0156021	rna-XM_003550362.5	  1e-96
133-200:	rna-gnl|WGS:PSQE|mrna.MtrunA17_Chr1g0156051	rna-XM_003550364.5	      0
133-201:	rna-gnl|WGS:PSQE|mrna.MtrunA17_Chr1g0156081	rna-XM_003550365.5	      0
133-202:	rna-gnl|WGS:PSQE|mrna.MtrunA17_Chr1g0156271	rna-XM_006601279.4	      0
133-203:	rna-gnl|WGS:PSQE|mrna.MtrunA17_Chr1g0156281	rna-XM_003550367.5	      0
133-204:	rna-gnl|WGS:PSQE|mrna.MtrunA17_Chr1g0156301	rna-XM_006601280.4	 1e-138
133-205:	rna-gnl|WGS:PSQE|mrna.MtrunA17_Chr1g0156341	rna-XM_006601281.4	  3e-78
133-206:	rna-gnl|WGS:PSQE|mrna.MtrunA17_Chr1g0156371	rna-XM_006601282.4	      0
133-207:	rna-gnl|WGS:PSQE|mrna.MtrunA17_Chr1g0156381	rna-XM_006601283.4	      0
133-208:	rna-gnl|WGS:PSQE|mrna.MtrunA17_Chr1g0156401	rna-XM_006600160.4	  3e-47
133-209:	rna-gnl|WGS:PSQE|mrna.MtrunA17_Chr1g0156481	rna-XM_041010920.1	      0
133-210:	rna-gnl|WGS:PSQE|mrna.MtrunA17_Chr1g0156491	rna-XM_003550373.5	  3e-79
133-211:	rna-gnl|WGS:PSQE|mrna.MtrunA17_Chr1g0156501	rna-XM_003550374.5	 1e-134
133-212:	rna-gnl|WGS:PSQE|mrna.MtrunA17_Chr1g0156511	rna-XM_006601284.3	      0
133-213:	rna-gnl|WGS:PSQE|mrna.MtrunA17_Chr1g0156521	rna-XM_003550375.5	      0
133-214:	rna-gnl|WGS:PSQE|mrna.MtrunA17_Chr1g0156571	rna-XM_003550376.5	      0
133-215:	rna-gnl|WGS:PSQE|mrna.MtrunA17_Chr1g0156591	rna-NM_001249266.2	 1e-101
133-216:	rna-gnl|WGS:PSQE|mrna.MtrunA17_Chr1g0156601	rna-NM_001251755.3	  8e-31
133-217:	rna-gnl|WGS:PSQE|mrna.MtrunA17_Chr1g0156671	rna-XM_006601290.4	      0
133-218:	rna-gnl|WGS:PSQE|mrna.MtrunA17_Chr1g0156711	rna-XM_003549416.5	 2e-174
133-219:	rna-gnl|WGS:PSQE|mrna.MtrunA17_Chr1g0156731	rna-NM_001357388.1	      0
133-220:	rna-gnl|WGS:PSQE|mrna.MtrunA17_Chr1g0156781	rna-XM_041011548.1	  2e-30
133-221:	rna-gnl|WGS:PSQE|mrna.MtrunA17_Chr1g0156791	rna-XM_006601295.3	      0
133-222:	rna-gnl|WGS:PSQE|mrna.MtrunA17_Chr1g0156811	rna-XM_003550381.5	      0
133-223:	rna-gnl|WGS:PSQE|mrna.MtrunA17_Chr1g0156821	rna-XM_003549420.5	      0
133-224:	rna-gnl|WGS:PSQE|mrna.MtrunA17_Chr1g0156861	rna-XM_003550382.5	      0
133-225:	rna-gnl|WGS:PSQE|mrna.MtrunA17_Chr1g0156871	rna-XM_003550383.4	  7e-41
133-226:	rna-gnl|WGS:PSQE|mrna.MtrunA17_Chr1g0156891	rna-XM_006601298.4	      0
133-227:	rna-gnl|WGS:PSQE|mrna.MtrunA17_Chr1g0156901	rna-XM_003550384.4	      0
133-228:	rna-gnl|WGS:PSQE|mrna.MtrunA17_Chr1g0156931	rna-XM_003550385.4	      0
133-229:	rna-gnl|WGS:PSQE|mrna.MtrunA17_Chr1g0157011	rna-XM_003550387.5	 1e-160
133-230:	rna-gnl|WGS:PSQE|mrna.MtrunA17_Chr1g0157021	rna-NM_001255475.3	      0
133-231:	rna-gnl|WGS:PSQE|mrna.MtrunA17_Chr1g0157041	rna-XM_003549423.5	 6e-168
133-232:	rna-gnl|WGS:PSQE|mrna.MtrunA17_Chr1g0157061	rna-NM_001250921.2	 5e-147
133-233:	rna-gnl|WGS:PSQE|mrna.MtrunA17_Chr1g0157071	rna-XM_003550389.5	      0
133-234:	rna-gnl|WGS:PSQE|mrna.MtrunA17_Chr1g0157091	rna-XM_003550390.5	  2e-57
133-235:	rna-gnl|WGS:PSQE|mrna.MtrunA17_Chr1g0157151	rna-XM_003550393.4	  1e-56
133-236:	rna-gnl|WGS:PSQE|mrna.MtrunA17_Chr1g0157181	rna-XM_014770095.3	  6e-42
133-237:	rna-gnl|WGS:PSQE|mrna.MtrunA17_Chr1g0157191	rna-XM_006601306.4	  1e-63
133-238:	rna-gnl|WGS:PSQE|mrna.MtrunA17_Chr1g0157341	rna-XM_003550396.5	      0
133-239:	rna-gnl|WGS:PSQE|mrna.MtrunA17_Chr1g0157381	rna-XM_006601307.4	      0
133-240:	rna-gnl|WGS:PSQE|mrna.MtrunA17_Chr1g0157471	rna-XM_003550399.5	      0
133-241:	rna-gnl|WGS:PSQE|mrna.MtrunA17_Chr1g0157481	rna-NM_001253159.2	      0
133-242:	rna-gnl|WGS:PSQE|mrna.MtrunA17_Chr1g0157491	rna-XM_003550403.4	      0
## Alignment 134: score=3856.0 e_value=0 N=81 CM010648.1&NC_038253.2 plus
134-  0:	rna-gnl|WGS:PSQE|mrna.MtrunA17_Chr1g0147611	rna-XM_003550079.5	      0
134-  1:	rna-gnl|WGS:PSQE|mrna.MtrunA17_Chr1g0147651	rna-XM_003551096.4	 1e-109
134-  2:	rna-gnl|WGS:PSQE|mrna.MtrunA17_Chr1g0147671	rna-XM_003551097.5	      0
134-  3:	rna-gnl|WGS:PSQE|mrna.MtrunA17_Chr1g0147681	rna-XM_006601012.4	  1e-86
134-  4:	rna-gnl|WGS:PSQE|mrna.MtrunA17_Chr1g0147731	rna-XM_041010999.1	      0
134-  5:	rna-gnl|WGS:PSQE|mrna.MtrunA17_Chr1g0147751	rna-XM_006601013.4	      0
134-  6:	rna-gnl|WGS:PSQE|mrna.MtrunA17_Chr1g0147821	rna-NM_001254184.3	  2e-67
134-  7:	rna-gnl|WGS:PSQE|mrna.MtrunA17_Chr1g0147841	rna-XM_041011013.1	      0
134-  8:	rna-gnl|WGS:PSQE|mrna.MtrunA17_Chr1g0147851	rna-XM_006601019.4	      0
134-  9:	rna-gnl|WGS:PSQE|mrna.MtrunA17_Chr1g0147881	rna-XM_003550084.5	 2e-157
134- 10:	rna-gnl|WGS:PSQE|mrna.MtrunA17_Chr1g0147911	rna-XM_003551121.5	      0
134- 11:	rna-gnl|WGS:PSQE|mrna.MtrunA17_Chr1g0147921	rna-XM_003550085.5	  6e-61
134- 12:	rna-gnl|WGS:PSQE|mrna.MtrunA17_Chr1g0147931	rna-XM_041011415.1	      0
134- 13:	rna-gnl|WGS:PSQE|mrna.MtrunA17_Chr1g0147941	rna-XM_006601544.3	  8e-32
134- 14:	rna-gnl|WGS:PSQE|mrna.MtrunA17_Chr1g0147951	rna-XM_006601027.4	      0
134- 15:	rna-gnl|WGS:PSQE|mrna.MtrunA17_Chr1g0147961	rna-XM_003549155.5	      0
134- 16:	rna-gnl|WGS:PSQE|mrna.MtrunA17_Chr1g0147981	rna-XM_003550088.4	      0
134- 17:	rna-gnl|WGS:PSQE|mrna.MtrunA17_Chr1g0148041	rna-XM_003550092.4	      0
134- 18:	rna-gnl|WGS:PSQE|mrna.MtrunA17_Chr1g0148061	rna-XM_041010947.1	 4e-146
134- 19:	rna-gnl|WGS:PSQE|mrna.MtrunA17_Chr1g0148261	rna-XM_003549171.4	 2e-105
134- 20:	rna-gnl|WGS:PSQE|mrna.MtrunA17_Chr1g0148381	rna-XM_003549177.5	  6e-25
134- 21:	rna-gnl|WGS:PSQE|mrna.MtrunA17_Chr1g0148391	rna-XM_006601046.3	      0
134- 22:	rna-gnl|WGS:PSQE|mrna.MtrunA17_Chr1g0148411	rna-XM_006601047.4	 6e-116
134- 23:	rna-gnl|WGS:PSQE|mrna.MtrunA17_Chr1g0148421	rna-XM_041010957.1	      0
134- 24:	rna-gnl|WGS:PSQE|mrna.MtrunA17_Chr1g0148451	rna-XM_003549182.4	      0
134- 25:	rna-gnl|WGS:PSQE|mrna.MtrunA17_Chr1g0148531	rna-XM_014769474.2	 2e-120
134- 26:	rna-gnl|WGS:PSQE|mrna.MtrunA17_Chr1g0148621	rna-XM_041010967.1	  6e-32
134- 27:	rna-gnl|WGS:PSQE|mrna.MtrunA17_Chr1g0148671	rna-XM_003550109.5	      0
134- 28:	rna-gnl|WGS:PSQE|mrna.MtrunA17_Chr1g0148681	rna-XM_026126515.2	 7e-170
134- 29:	rna-gnl|WGS:PSQE|mrna.MtrunA17_Chr1g0148731	rna-XM_003550111.5	  2e-90
134- 30:	rna-gnl|WGS:PSQE|mrna.MtrunA17_Chr1g0148741	rna-XM_003549193.5	      0
134- 31:	rna-gnl|WGS:PSQE|mrna.MtrunA17_Chr1g0148771	rna-XM_003550114.5	      0
134- 32:	rna-gnl|WGS:PSQE|mrna.MtrunA17_Chr1g0148791	rna-XM_003550116.4	      0
134- 33:	rna-gnl|WGS:PSQE|mrna.MtrunA17_Chr1g0148801	rna-XM_003549202.5	      0
134- 34:	rna-gnl|WGS:PSQE|mrna.MtrunA17_Chr1g0148811	rna-XM_014769609.3	      0
134- 35:	rna-gnl|WGS:PSQE|mrna.MtrunA17_Chr1g0148851	rna-XM_003549205.5	      0
134- 36:	rna-gnl|WGS:PSQE|mrna.MtrunA17_Chr1g0148881	rna-XM_003550120.4	      0
134- 37:	rna-gnl|WGS:PSQE|mrna.MtrunA17_Chr1g0148951	rna-NM_001250417.2	  9e-80
134- 38:	rna-gnl|WGS:PSQE|mrna.MtrunA17_Chr1g0148971	rna-XM_006601072.3	      0
134- 39:	rna-gnl|WGS:PSQE|mrna.MtrunA17_Chr1g0148981	rna-XM_014769614.2	      0
134- 40:	rna-gnl|WGS:PSQE|mrna.MtrunA17_Chr1g0148991	rna-XM_006600091.4	  2e-67
134- 41:	rna-gnl|WGS:PSQE|mrna.MtrunA17_Chr1g0149051	rna-XM_026126472.2	      0
134- 42:	rna-gnl|WGS:PSQE|mrna.MtrunA17_Chr1g0149101	rna-XM_026126309.2	      0
134- 43:	rna-gnl|WGS:PSQE|mrna.MtrunA17_Chr1g0149111	rna-XM_003550127.5	      0
134- 44:	rna-gnl|WGS:PSQE|mrna.MtrunA17_Chr1g0149221	rna-XM_006600165.4	      0
134- 45:	rna-gnl|WGS:PSQE|mrna.MtrunA17_Chr1g0149231	rna-XM_006601081.4	      0
134- 46:	rna-gnl|WGS:PSQE|mrna.MtrunA17_Chr1g0149241	rna-XM_003549224.2	 1e-172
134- 47:	rna-gnl|WGS:PSQE|mrna.MtrunA17_Chr1g0149271	rna-XM_014769701.3	 8e-179
134- 48:	rna-gnl|WGS:PSQE|mrna.MtrunA17_Chr1g0149331	rna-XM_003549231.4	  3e-73
134- 49:	rna-gnl|WGS:PSQE|mrna.MtrunA17_Chr1g0149341	rna-XM_006601088.4	  1e-59
134- 50:	rna-gnl|WGS:PSQE|mrna.MtrunA17_Chr1g0149351	rna-XM_041011059.1	      0
134- 51:	rna-gnl|WGS:PSQE|mrna.MtrunA17_Chr1g0149361	rna-XM_003549233.5	      0
134- 52:	rna-gnl|WGS:PSQE|mrna.MtrunA17_Chr1g0149381	rna-XM_003549234.5	      0
134- 53:	rna-gnl|WGS:PSQE|mrna.MtrunA17_Chr1g0149401	rna-NM_001255148.2	      0
134- 54:	rna-gnl|WGS:PSQE|mrna.MtrunA17_Chr1g0149411	rna-NM_001369345.1	 4e-105
134- 55:	rna-gnl|WGS:PSQE|mrna.MtrunA17_Chr1g0149451	rna-XM_041010971.1	      0
134- 56:	rna-gnl|WGS:PSQE|mrna.MtrunA17_Chr1g0149461	rna-XM_003549238.5	      0
134- 57:	rna-gnl|WGS:PSQE|mrna.MtrunA17_Chr1g0149471	rna-NM_001249863.2	  6e-44
134- 58:	rna-gnl|WGS:PSQE|mrna.MtrunA17_Chr1g0149511	rna-XM_003550138.5	      0
134- 59:	rna-gnl|WGS:PSQE|mrna.MtrunA17_Chr1g0149521	rna-XM_041010973.1	      0
134- 60:	rna-gnl|WGS:PSQE|mrna.MtrunA17_Chr1g0149571	rna-XM_003549248.5	      0
134- 61:	rna-gnl|WGS:PSQE|mrna.MtrunA17_Chr1g0149581	rna-XM_006601106.4	      0
134- 62:	rna-gnl|WGS:PSQE|mrna.MtrunA17_Chr1g0149621	rna-NM_001254246.2	      0
134- 63:	rna-gnl|WGS:PSQE|mrna.MtrunA17_Chr1g0149641	rna-XM_014769449.3	  1e-39
134- 64:	rna-gnl|WGS:PSQE|mrna.MtrunA17_Chr1g0149651	rna-XM_006601108.4	      0
134- 65:	rna-gnl|WGS:PSQE|mrna.MtrunA17_Chr1g0149661	rna-XM_003550153.5	      0
134- 66:	rna-gnl|WGS:PSQE|mrna.MtrunA17_Chr1g0149691	rna-XM_006601112.4	  8e-26
134- 67:	rna-gnl|WGS:PSQE|mrna.MtrunA17_Chr1g0149711	rna-XM_003550154.5	      0
134- 68:	rna-gnl|WGS:PSQE|mrna.MtrunA17_Chr1g0149721	rna-NM_001251058.2	      0
134- 69:	rna-gnl|WGS:PSQE|mrna.MtrunA17_Chr1g0149781	rna-XM_003549260.5	  3e-93
134- 70:	rna-gnl|WGS:PSQE|mrna.MtrunA17_Chr1g0149791	rna-XM_003550156.3	 5e-136
134- 71:	rna-gnl|WGS:PSQE|mrna.MtrunA17_Chr1g0149801	rna-XM_006601114.4	 6e-120
134- 72:	rna-gnl|WGS:PSQE|mrna.MtrunA17_Chr1g0149811	rna-XM_003549261.5	  4e-70
134- 73:	rna-gnl|WGS:PSQE|mrna.MtrunA17_Chr1g0149821	rna-XM_003550158.5	      0
134- 74:	rna-gnl|WGS:PSQE|mrna.MtrunA17_Chr1g0149831	rna-XM_041011443.1	  2e-87
134- 75:	rna-gnl|WGS:PSQE|mrna.MtrunA17_Chr1g0149861	rna-XM_041011425.1	      0
134- 76:	rna-gnl|WGS:PSQE|mrna.MtrunA17_Chr1g0149941	rna-XM_003550160.5	      0
134- 77:	rna-gnl|WGS:PSQE|mrna.MtrunA17_Chr1g0149961	rna-XM_003550161.5	      0
134- 78:	rna-gnl|WGS:PSQE|mrna.MtrunA17_Chr1g0149991	rna-XM_003550162.5	      0
134- 79:	rna-gnl|WGS:PSQE|mrna.MtrunA17_Chr1g0150001	rna-XM_003550164.4	      0
134- 80:	rna-gnl|WGS:PSQE|mrna.MtrunA17_Chr1g0150011	rna-XM_003550165.5	      0
## Alignment 135: score=292.0 e_value=8.6e-09 N=6 CM010648.1&NC_038253.2 plus
135-  0:	rna-gnl|WGS:PSQE|mrna.MtrunA17_Chr1g0147481	rna-XM_003550055.4	      0
135-  1:	rna-gnl|WGS:PSQE|mrna.MtrunA17_Chr1g0147491	rna-XM_006600975.4	 5e-127
135-  2:	rna-gnl|WGS:PSQE|mrna.MtrunA17_Chr1g0147501	rna-XM_003550059.4	      0
135-  3:	rna-gnl|WGS:PSQE|mrna.MtrunA17_Chr1g0147511	rna-XM_003550063.5	 5e-158
135-  4:	rna-gnl|WGS:PSQE|mrna.MtrunA17_Chr1g0147571	rna-XM_003550064.5	  2e-86
135-  5:	rna-gnl|WGS:PSQE|mrna.MtrunA17_Chr1g0147581	rna-XM_006600977.4	  2e-46
## Alignment 136: score=250.0 e_value=2.6e-09 N=6 CM010648.1&NC_038253.2 plus
136-  0:	rna-gnl|WGS:PSQE|mrna.MtrunA17_Chr1g0206921	rna-XM_003549321.5	      0
136-  1:	rna-gnl|WGS:PSQE|mrna.MtrunA17_Chr1g0207301	rna-XM_041011503.1	  1e-47
136-  2:	rna-gnl|WGS:PSQE|mrna.MtrunA17_Chr1g0207451	rna-NM_001248684.2	  1e-46
136-  3:	rna-gnl|WGS:PSQE|mrna.MtrunA17_Chr1g0207481	rna-XM_003549334.5	 4e-138
136-  4:	rna-gnl|WGS:PSQE|mrna.MtrunA17_Chr1g0207581	rna-XM_003550266.5	      0
136-  5:	rna-gnl|WGS:PSQE|mrna.MtrunA17_Chr1g0207611	rna-NM_001371557.1	  2e-34
## Alignment 137: score=1546.0 e_value=6.2e-103 N=32 CM010648.1&NC_038253.2 minus
137-  0:	rna-gnl|WGS:PSQE|mrna.MtrunA17_Chr1g0150011	rna-NM_001248311.1	      0
137-  1:	rna-gnl|WGS:PSQE|mrna.MtrunA17_Chr1g0150021	rna-XM_003550204.5	  6e-58
137-  2:	rna-gnl|WGS:PSQE|mrna.MtrunA17_Chr1g0150061	rna-NM_001249575.2	 9e-136
137-  3:	rna-gnl|WGS:PSQE|mrna.MtrunA17_Chr1g0150071	rna-XM_014770072.3	      0
137-  4:	rna-gnl|WGS:PSQE|mrna.MtrunA17_Chr1g0150111	rna-XM_003550202.5	      0
137-  5:	rna-gnl|WGS:PSQE|mrna.MtrunA17_Chr1g0150131	rna-NM_001249738.2	  8e-67
137-  6:	rna-gnl|WGS:PSQE|mrna.MtrunA17_Chr1g0150181	rna-XM_003550200.5	      0
137-  7:	rna-gnl|WGS:PSQE|mrna.MtrunA17_Chr1g0150191	rna-XM_003550198.5	      0
137-  8:	rna-gnl|WGS:PSQE|mrna.MtrunA17_Chr1g0150221	rna-NM_001255714.3	      0
137-  9:	rna-gnl|WGS:PSQE|mrna.MtrunA17_Chr1g0150241	rna-XM_006600146.4	 6e-147
137- 10:	rna-gnl|WGS:PSQE|mrna.MtrunA17_Chr1g0150261	rna-XM_041011428.1	      0
137- 11:	rna-gnl|WGS:PSQE|mrna.MtrunA17_Chr1g0150271	rna-NM_001250644.2	 1e-105
137- 12:	rna-gnl|WGS:PSQE|mrna.MtrunA17_Chr1g0150281	rna-XM_006601149.4	 7e-111
137- 13:	rna-gnl|WGS:PSQE|mrna.MtrunA17_Chr1g0150341	rna-XM_003550193.3	  5e-30
137- 14:	rna-gnl|WGS:PSQE|mrna.MtrunA17_Chr1g0150361	rna-XM_003550190.5	      0
137- 15:	rna-gnl|WGS:PSQE|mrna.MtrunA17_Chr1g0150451	rna-XM_003550185.4	      0
137- 16:	rna-gnl|WGS:PSQE|mrna.MtrunA17_Chr1g0150491	rna-NM_001251283.3	  2e-18
137- 17:	rna-gnl|WGS:PSQE|mrna.MtrunA17_Chr1g0150511	rna-XM_006601142.4	      0
137- 18:	rna-gnl|WGS:PSQE|mrna.MtrunA17_Chr1g0150541	rna-XM_006601141.4	      0
137- 19:	rna-gnl|WGS:PSQE|mrna.MtrunA17_Chr1g0150561	rna-XM_026126302.2	      0
137- 20:	rna-gnl|WGS:PSQE|mrna.MtrunA17_Chr1g0150571	rna-XM_003550182.5	      0
137- 21:	rna-gnl|WGS:PSQE|mrna.MtrunA17_Chr1g0150581	rna-XM_003549276.5	      0
137- 22:	rna-gnl|WGS:PSQE|mrna.MtrunA17_Chr1g0150601	rna-XM_003550180.5	      0
137- 23:	rna-gnl|WGS:PSQE|mrna.MtrunA17_Chr1g0150631	rna-XM_006601136.4	  3e-51
137- 24:	rna-gnl|WGS:PSQE|mrna.MtrunA17_Chr1g0150701	rna-XM_003550174.5	      0
137- 25:	rna-gnl|WGS:PSQE|mrna.MtrunA17_Chr1g0150711	rna-XM_006601134.4	  3e-55
137- 26:	rna-gnl|WGS:PSQE|mrna.MtrunA17_Chr1g0150721	rna-XM_003550172.5	  4e-72
137- 27:	rna-gnl|WGS:PSQE|mrna.MtrunA17_Chr1g0150731	rna-XM_006601133.4	      0
137- 28:	rna-gnl|WGS:PSQE|mrna.MtrunA17_Chr1g0150741	rna-NM_001248295.1	      0
137- 29:	rna-gnl|WGS:PSQE|mrna.MtrunA17_Chr1g0150761	rna-XM_041011461.1	      0
137- 30:	rna-gnl|WGS:PSQE|mrna.MtrunA17_Chr1g0150771	rna-XM_003550167.5	      0
137- 31:	rna-gnl|WGS:PSQE|mrna.MtrunA17_Chr1g0150781	rna-XM_041011447.1	      0
## Alignment 138: score=600.0 e_value=3.7e-30 N=13 CM010648.1&NC_038253.2 minus
138-  0:	rna-gnl|WGS:PSQE|mrna.MtrunA17_Chr1g0146151	rna-XM_014769465.3	      0
138-  1:	rna-gnl|WGS:PSQE|mrna.MtrunA17_Chr1g0146181	rna-XM_006601005.4	      0
138-  2:	rna-gnl|WGS:PSQE|mrna.MtrunA17_Chr1g0146191	rna-XM_003551091.4	  7e-68
138-  3:	rna-gnl|WGS:PSQE|mrna.MtrunA17_Chr1g0146201	rna-XM_003550075.5	      0
138-  4:	rna-gnl|WGS:PSQE|mrna.MtrunA17_Chr1g0146231	rna-XM_003550072.5	 2e-127
138-  5:	rna-gnl|WGS:PSQE|mrna.MtrunA17_Chr1g0146291	rna-XM_003550071.5	 9e-152
138-  6:	rna-gnl|WGS:PSQE|mrna.MtrunA17_Chr1g0146331	rna-XM_003551082.5	      0
138-  7:	rna-gnl|WGS:PSQE|mrna.MtrunA17_Chr1g0146431	rna-XM_026126500.2	      0
138-  8:	rna-gnl|WGS:PSQE|mrna.MtrunA17_Chr1g0146471	rna-NM_001248310.1	  2e-61
138-  9:	rna-gnl|WGS:PSQE|mrna.MtrunA17_Chr1g0146491	rna-XM_003550069.5	      0
138- 10:	rna-gnl|WGS:PSQE|mrna.MtrunA17_Chr1g0146531	rna-XM_006600992.4	      0
138- 11:	rna-gnl|WGS:PSQE|mrna.MtrunA17_Chr1g0146551	rna-XM_006600987.4	      0
138- 12:	rna-gnl|WGS:PSQE|mrna.MtrunA17_Chr1g0146591	rna-XM_006600985.4	      0
## Alignment 139: score=583.0 e_value=1.3e-26 N=12 CM010648.1&NC_038253.2 minus
139-  0:	rna-gnl|WGS:PSQE|mrna.MtrunA17_Chr1g0148121	rna-XM_003549176.5	      0
139-  1:	rna-gnl|WGS:PSQE|mrna.MtrunA17_Chr1g0148131	rna-XM_003550103.5	 2e-153
139-  2:	rna-gnl|WGS:PSQE|mrna.MtrunA17_Chr1g0148141	rna-NM_001250851.2	  8e-67
139-  3:	rna-gnl|WGS:PSQE|mrna.MtrunA17_Chr1g0148181	rna-XM_014769602.2	  3e-68
139-  4:	rna-gnl|WGS:PSQE|mrna.MtrunA17_Chr1g0148241	rna-XM_003550101.5	      0
[truncated: 3,076,352 more chars]
