# Supplementary material for: Evolutionary Conservation and Regulatory Diversification of AS1 Homologs in Soybean
Source: Int J Mol Sci. 2025 Nov 16;26(22):11089. doi: 10.3390/ijms262211089 (PMC12652363; doi:10.3390/ijms262211089)
Supplement: Supplementary file 1 [file ijms-26-11089-s001.zip › File S2. TAIR10.1 vs.Glycine_max_v4.0.collinearity]

############### Parameters ###############
# MATCH_SCORE: 50
# MATCH_SIZE: 5
# GAP_PENALTY: -1
# OVERLAP_WINDOW: 5
# E_VALUE: 1e-05
# MAX GAPS: 25
############### Statistics ###############
# Number of collinear genes: 31540, Percentage: 42.26
# Number of all genes: 74627
##########################################
## Alignment 0: score=2211.0 e_value=1.7e-175 N=48 NC_003070.9&NC_016088.4 plus
  0-  0:	rna-NM_104931.3	rna-XM_003517381.5	 2e-102
  0-  1:	rna-NM_104943.3	rna-XM_006573669.4	      0
  0-  2:	rna-NM_104951.4	rna-XM_003517383.4	      0
  0-  3:	rna-NM_104955.3	rna-XM_003517384.5	  5e-60
  0-  4:	rna-NM_104960.4	rna-NM_001249594.2	  1e-89
  0-  5:	rna-NM_104962.2	rna-XM_003517387.5	  6e-64
  0-  6:	rna-NM_104965.4	rna-XM_003516626.5	      0
  0-  7:	rna-NM_104966.4	rna-XM_003517391.5	  8e-62
  0-  8:	rna-NM_104973.4	rna-XM_003516632.5	      0
  0-  9:	rna-NM_104974.4	rna-XM_003517396.5	      0
  0- 10:	rna-NM_104976.5	rna-XM_003516635.5	 1e-120
  0- 11:	rna-NM_104977.3	rna-XM_006573690.4	 3e-169
  0- 12:	rna-NM_104978.5	rna-XM_041017144.1	      0
  0- 13:	rna-NM_001198369.1	rna-XM_006573692.4	      0
  0- 14:	rna-NM_001084295.2	rna-XM_003517407.5	  3e-53
  0- 15:	rna-NM_104995.4	rna-XM_003517410.5	 8e-158
  0- 16:	rna-NM_105009.3	rna-XM_006573706.4	      0
  0- 17:	rna-NM_001334090.1	rna-XM_003516647.4	  2e-46
  0- 18:	rna-NM_105021.3	rna-XM_006573707.4	      0
  0- 19:	rna-NM_001198372.1	rna-XM_006573711.4	      0
  0- 20:	rna-NM_105023.2	rna-XM_041017212.1	      0
  0- 21:	rna-NM_105025.4	rna-NM_001249966.2	  1e-84
  0- 22:	rna-NM_105026.4	rna-XM_003517420.5	  5e-94
  0- 23:	rna-NM_001334103.1	rna-XM_006573712.4	      0
  0- 24:	rna-NM_105030.3	rna-XM_026129018.2	  2e-41
  0- 25:	rna-NM_105046.3	rna-XM_003517421.5	      0
  0- 26:	rna-NM_001334122.1	rna-XM_014777019.3	      0
  0- 27:	rna-NM_105049.5	rna-XM_003516658.4	  1e-66
  0- 28:	rna-NM_105057.3	rna-XM_003517424.5	  5e-44
  0- 29:	rna-NM_001198375.1	rna-XM_006573722.3	 6e-121
  0- 30:	rna-NM_105059.4	rna-XM_003517426.5	  2e-52
  0- 31:	rna-NM_105065.3	rna-XM_026129036.2	 3e-102
  0- 32:	rna-NM_105079.3	rna-XM_003517436.5	      0
  0- 33:	rna-NM_202357.3	rna-XM_006573731.4	  1e-25
  0- 34:	rna-NM_105081.4	rna-XM_003517441.5	  9e-67
  0- 35:	rna-NM_179511.2	rna-XM_006573733.4	      0
  0- 36:	rna-NM_105087.2	rna-XM_006573736.3	      0
  0- 37:	rna-NM_105088.4	rna-NM_001254096.2	 7e-132
  0- 38:	rna-NM_105090.4	rna-XM_006573738.4	      0
  0- 39:	rna-NM_105091.2	rna-XM_003516664.5	 3e-131
  0- 40:	rna-NM_105092.4	rna-NM_001248552.2	  4e-65
  0- 41:	rna-NM_105108.2	rna-XM_006573740.4	  1e-23
  0- 42:	rna-NM_105109.4	rna-XM_003517451.5	 2e-167
  0- 43:	rna-NM_105113.4	rna-XM_003516671.5	  8e-70
  0- 44:	rna-NM_105115.4	rna-XM_003517455.4	      0
  0- 45:	rna-NM_105119.5	rna-XM_003517462.5	      0
  0- 46:	rna-NM_105120.4	rna-XM_003517466.5	  1e-57
  0- 47:	rna-NM_105121.3	rna-XM_003516674.5	  1e-47
## Alignment 1: score=1595.0 e_value=4.5e-116 N=34 NC_003070.9&NC_016088.4 plus
  1-  0:	rna-NM_102178.3	rna-NM_001252976.2	  5e-89
  1-  1:	rna-NM_102179.2	rna-XM_003517664.5	      0
  1-  2:	rna-NM_102180.4	rna-NM_001250638.2	      0
  1-  3:	rna-NM_102181.1	rna-XM_003517669.4	 4e-144
  1-  4:	rna-NM_102182.3	rna-XM_041004861.1	      0
  1-  5:	rna-NM_202164.1	rna-XM_003517554.5	      0
  1-  6:	rna-NM_102185.4	rna-XM_003517575.5	 2e-118
  1-  7:	rna-NM_102187.4	rna-XM_003517583.5	 1e-137
  1-  8:	rna-NM_102188.3	rna-XM_003517674.5	  4e-85
  1-  9:	rna-NM_102190.3	rna-XM_003517641.4	  4e-86
  1- 10:	rna-NM_001332600.1	rna-XM_006572969.4	  1e-81
  1- 11:	rna-NM_102202.4	rna-XM_003517665.5	  1e-11
  1- 12:	rna-NM_102219.3	rna-XM_003517673.5	  5e-50
  1- 13:	rna-NM_001332620.1	rna-XM_006572975.4	 9e-127
  1- 14:	rna-NM_102223.5	rna-NM_001250089.2	  3e-79
  1- 15:	rna-NM_102224.4	rna-XM_003517695.5	      0
  1- 16:	rna-NM_102227.4	rna-XM_003517679.5	      0
  1- 17:	rna-NM_102228.4	rna-NM_001367176.1	      0
  1- 18:	rna-NM_102230.5	rna-NM_001254596.2	      0
  1- 19:	rna-NM_102235.2	rna-XM_041004963.1	      0
  1- 20:	rna-NM_102236.3	rna-XM_006572985.4	      0
  1- 21:	rna-NM_179370.4	rna-XM_006572986.4	      0
  1- 22:	rna-NM_102245.2	rna-XM_003517734.5	 1e-111
  1- 23:	rna-NM_102247.3	rna-NM_001248097.1	  2e-13
  1- 24:	rna-NM_102250.5	rna-XM_006572997.3	      0
  1- 25:	rna-NM_102251.2	rna-XM_014771574.3	 2e-106
  1- 26:	rna-NM_102256.3	rna-XM_003517804.5	 2e-168
  1- 27:	rna-NM_102258.6	rna-XM_041005065.1	      0
  1- 28:	rna-NM_102259.2	rna-XM_003517696.5	 3e-139
  1- 29:	rna-NM_102260.4	rna-XM_003517814.4	 4e-129
  1- 30:	rna-NM_001332639.1	rna-XM_006573008.3	  3e-78
  1- 31:	rna-NM_102262.3	rna-XM_006573011.4	  2e-72
  1- 32:	rna-NM_102263.3	rna-XM_003517825.5	      0
  1- 33:	rna-NM_102266.1	rna-XM_041017874.1	  4e-64
## Alignment 2: score=811.0 e_value=2e-46 N=18 NC_003070.9&NC_016088.4 plus
  2-  0:	rna-NM_102351.3	rna-XM_006574002.3	  5e-27
  2-  1:	rna-NM_001332681.1	rna-NM_001255209.3	 2e-156
  2-  2:	rna-NM_102358.4	rna-XM_006573174.4	  1e-17
  2-  3:	rna-NM_102359.3	rna-XM_003517937.5	      0
  2-  4:	rna-NM_102361.3	rna-XM_006573183.4	      0
  2-  5:	rna-NM_102362.5	rna-XM_003517946.5	      0
  2-  6:	rna-NM_102364.4	rna-XM_003516790.5	      0
  2-  7:	rna-NM_102365.5	rna-XM_041015629.1	      0
  2-  8:	rna-NM_102366.4	rna-XM_003516798.5	  3e-83
  2-  9:	rna-NM_102367.3	rna-NM_001371117.1	 2e-153
  2- 10:	rna-NM_102368.4	rna-XM_003517961.5	      0
  2- 11:	rna-NM_102369.3	rna-XM_003517962.5	 8e-174
  2- 12:	rna-NM_001332684.1	rna-XM_003516811.5	 2e-165
  2- 13:	rna-NM_102375.3	rna-XM_003516812.5	  8e-98
  2- 14:	rna-NM_102376.4	rna-XM_006573215.4	 2e-177
  2- 15:	rna-NM_001332686.1	rna-XM_003516220.5	      0
  2- 16:	rna-NM_102381.3	rna-XM_003516826.5	 3e-116
  2- 17:	rna-NM_102382.3	rna-XM_003516827.5	      0
## Alignment 3: score=799.0 e_value=1.8e-46 N=17 NC_003070.9&NC_016088.4 plus
  3-  0:	rna-NM_102942.4	rna-XM_003516795.4	      0
  3-  1:	rna-NM_102943.6	rna-XM_003516799.4	      0
  3-  2:	rna-NM_102946.4	rna-XM_003516869.5	      0
  3-  3:	rna-NM_102948.4	rna-XM_006572891.4	 7e-146
  3-  4:	rna-NM_102950.4	rna-XM_003516904.5	 8e-163
  3-  5:	rna-NM_102951.2	rna-XM_006572892.4	      0
  3-  6:	rna-NM_102952.4	rna-XM_006572894.4	 6e-167
  3-  7:	rna-NM_102953.4	rna-XM_003516910.4	      0
  3-  8:	rna-NM_102954.4	rna-XM_003517618.1	  8e-45
  3-  9:	rna-NM_102955.4	rna-NM_001255915.2	 8e-152
  3- 10:	rna-NM_102957.4	rna-XM_026123833.2	 8e-103
  3- 11:	rna-NM_102959.5	rna-NM_001250389.2	  1e-65
  3- 12:	rna-NM_102960.2	rna-XM_003516947.4	  4e-74
  3- 13:	rna-NM_102964.5	rna-XM_041018447.1	  9e-29
  3- 14:	rna-NM_102965.1	rna-XM_003517624.5	 4e-110
  3- 15:	rna-NM_102966.4	rna-NM_001353422.1	 5e-159
  3- 16:	rna-NM_001123926.1	rna-XM_006573868.3	  4e-21
## Alignment 4: score=682.0 e_value=1.9e-36 N=15 NC_003070.9&NC_016088.4 plus
  4-  0:	rna-NM_101083.4	rna-XM_003517379.5	      0
  4-  1:	rna-NM_101096.3	rna-XM_006573669.4	      0
  4-  2:	rna-NM_101097.4	rna-XM_041017027.1	  2e-60
  4-  3:	rna-NM_101099.5	rna-XM_003517383.4	      0
  4-  4:	rna-NM_101103.4	rna-NM_001249594.2	  3e-92
  4-  5:	rna-NM_101108.4	rna-XM_041017048.1	      0
  4-  6:	rna-NM_101110.4	rna-XM_003516626.5	      0
  4-  7:	rna-NM_101114.4	rna-XM_003517392.5	      0
  4-  8:	rna-NM_001198043.1	rna-XM_014776824.3	      0
  4-  9:	rna-NM_101117.5	rna-XM_003517395.5	 6e-114
  4- 10:	rna-NM_101118.4	rna-XM_003516632.5	      0
  4- 11:	rna-NM_101127.4	rna-XM_003516635.5	 9e-126
  4- 12:	rna-NM_101131.4	rna-XM_003517407.5	  1e-54
  4- 13:	rna-NM_001332046.1	rna-XM_006573697.4	      0
  4- 14:	rna-NM_101146.3	rna-XM_003517410.5	 3e-168
## Alignment 5: score=619.0 e_value=7.3e-37 N=14 NC_003070.9&NC_016088.4 plus
  5-  0:	rna-NM_105497.5	rna-XM_006573172.4	  1e-85
  5-  1:	rna-NM_105515.3	rna-XM_006574002.3	  6e-41
  5-  2:	rna-NM_105525.5	rna-NM_001255209.3	      0
  5-  3:	rna-NM_105526.3	rna-XM_006573174.4	  8e-36
  5-  4:	rna-NM_105527.5	rna-XM_003516778.5	      0
  5-  5:	rna-NM_105528.5	rna-XM_006573175.3	      0
  5-  6:	rna-NM_105529.4	rna-NM_001248348.3	 1e-162
  5-  7:	rna-NM_105530.3	rna-XM_003516784.5	  3e-20
  5-  8:	rna-NM_105532.5	rna-XM_003517937.5	      0
  5-  9:	rna-NM_105535.4	rna-NM_001353401.1	  4e-39
  5- 10:	rna-NM_105536.4	rna-XM_014774098.3	 4e-157
  5- 11:	rna-NM_105538.3	rna-NM_001248485.1	  6e-79
  5- 12:	rna-NM_105539.4	rna-XM_003516798.5	  2e-83
  5- 13:	rna-NM_105555.4	rna-XM_041012627.1	 7e-116
## Alignment 6: score=607.0 e_value=7.8e-32 N=13 NC_003070.9&NC_016088.4 plus
  6-  0:	rna-NM_001332955.1	rna-XM_003516447.5	 1e-116
  6-  1:	rna-NM_001332962.1	rna-XM_014779099.3	      0
  6-  2:	rna-NM_102883.5	rna-XM_006573424.4	 7e-102
  6-  3:	rna-NM_102885.3	rna-XM_006573425.4	  2e-15
  6-  4:	rna-NM_102886.2	rna-XM_003516451.4	      0
  6-  5:	rna-NM_102900.5	rna-XM_006573431.4	      0
  6-  6:	rna-NM_102907.2	rna-XM_041015953.1	  9e-43
  6-  7:	rna-NM_102908.3	rna-XM_006573435.4	      0
  6-  8:	rna-NM_102909.3	rna-XM_006572782.4	  4e-13
  6-  9:	rna-NM_102910.4	rna-XM_003517055.4	  5e-34
  6- 10:	rna-NM_102911.3	rna-XM_003517057.4	      0
  6- 11:	rna-NM_102912.5	rna-XM_014775459.3	      0
  6- 12:	rna-NM_102913.3	rna-XM_003516461.5	 9e-107
## Alignment 7: score=301.0 e_value=4.9e-12 N=7 NC_003070.9&NC_016088.4 plus
  7-  0:	rna-NM_148573.2	rna-XM_006572840.4	  3e-51
  7-  1:	rna-NM_103840.3	rna-XM_003517234.4	  3e-89
  7-  2:	rna-NM_103844.3	rna-XM_003517236.5	  1e-38
  7-  3:	rna-NM_103845.3	rna-XM_003517238.4	 5e-128
  7-  4:	rna-NM_103846.4	rna-XM_014776114.3	      0
  7-  5:	rna-NM_001333395.1	rna-NM_001251210.2	  4e-20
  7-  6:	rna-NM_103861.4	rna-XM_006573575.4	 1e-170
## Alignment 8: score=290.0 e_value=2.6e-08 N=6 NC_003070.9&NC_016088.4 plus
  8-  0:	rna-NM_105811.3	rna-XM_014777293.3	      0
  8-  1:	rna-NM_105814.4	rna-XM_003517492.4	  1e-40
  8-  2:	rna-NM_105817.3	rna-XM_026129117.2	  2e-78
  8-  3:	rna-NM_105818.3	rna-XM_041017470.1	      0
  8-  4:	rna-NM_105819.4	rna-NM_001369318.1	 5e-129
  8-  5:	rna-NM_105820.4	rna-XM_003516698.5	  7e-31
## Alignment 9: score=4101.0 e_value=0 N=88 NC_003070.9&NC_016088.4 minus
  9-  0:	rna-NM_105559.4	rna-XM_003516734.5	 3e-168
  9-  1:	rna-NM_105562.3	rna-NM_001250021.1	  5e-23
  9-  2:	rna-NM_105565.3	rna-XM_006573123.4	 7e-154
  9-  3:	rna-NM_001334390.1	rna-XM_006573121.4	 7e-118
  9-  4:	rna-NM_105572.5	rna-XM_006572805.4	 2e-110
  9-  5:	rna-NM_105574.4	rna-NM_001370422.1	 2e-103
  9-  6:	rna-NM_202378.2	rna-XM_006573107.4	      0
  9-  7:	rna-NM_179533.3	rna-XM_006573104.3	  2e-68
  9-  8:	rna-NM_105581.3	rna-XM_003516406.5	 3e-115
  9-  9:	rna-NM_105583.3	rna-XM_003517813.5	  6e-28
  9- 10:	rna-NM_105585.3	rna-XM_003517809.5	  2e-67
  9- 11:	rna-NM_105587.6	rna-XM_006573095.4	      0
  9- 12:	rna-NM_105589.4	rna-XM_006573093.4	      0
  9- 13:	rna-NM_105590.3	rna-NM_001251388.2	  1e-22
  9- 14:	rna-NM_105593.5	rna-XM_003516337.5	  2e-61
  9- 15:	rna-NM_105597.3	rna-XM_003516314.5	  2e-38
  9- 16:	rna-NM_105598.3	rna-XM_006573077.4	  7e-76
  9- 17:	rna-NM_179535.2	rna-XM_003517774.5	  2e-21
  9- 18:	rna-NM_105600.4	rna-NM_001317488.2	 3e-107
  9- 19:	rna-NM_105601.4	rna-XM_003516270.5	      0
  9- 20:	rna-NM_105602.3	rna-XM_003517771.5	      0
  9- 21:	rna-NM_105603.3	rna-XM_014773493.3	 3e-106
  9- 22:	rna-NM_105604.2	rna-XM_003516266.5	 3e-135
  9- 23:	rna-NM_105605.3	rna-NM_001255804.2	 4e-148
  9- 24:	rna-NM_105606.4	rna-NM_001249423.2	  4e-92
  9- 25:	rna-NM_105607.3	rna-XM_026127841.2	 5e-121
  9- 26:	rna-NM_105608.4	rna-XM_026127835.2	  1e-99
  9- 27:	rna-NM_105609.4	rna-XM_003516248.5	      0
  9- 28:	rna-NM_105611.5	rna-XM_006573070.4	      0
  9- 29:	rna-NM_001334409.1	rna-XM_014777950.2	      0
  9- 30:	rna-NM_105616.4	rna-NM_001249926.2	 1e-113
  9- 31:	rna-NM_105618.4	rna-XM_003517963.5	  3e-37
  9- 32:	rna-NM_001334411.1	rna-XM_006573905.1	  2e-29
  9- 33:	rna-NM_179538.1	rna-XM_041015340.1	 9e-149
  9- 34:	rna-NM_001334415.1	rna-XM_006573054.4	  2e-77
  9- 35:	rna-NM_105626.4	rna-XM_006573053.4	  1e-63
  9- 36:	rna-NM_001334416.1	rna-XM_006573046.4	 7e-102
  9- 37:	rna-NM_105630.4	rna-NM_001349631.1	  8e-76
  9- 38:	rna-NM_105632.5	rna-XM_003517921.5	 9e-157
  9- 39:	rna-NM_105636.3	rna-NM_001254252.2	 2e-103
  9- 40:	rna-NM_105637.3	rna-XM_041005253.1	  3e-59
  9- 41:	rna-NM_105638.4	rna-NM_001248505.2	  3e-77
  9- 42:	rna-NM_105644.3	rna-XM_003517908.5	  5e-26
  9- 43:	rna-NM_105646.3	rna-XM_006572822.4	 5e-118
  9- 44:	rna-NM_105647.6	rna-XM_003517898.5	      0
  9- 45:	rna-NM_001084332.1	rna-XM_003517888.5	      0
  9- 46:	rna-NM_105652.6	rna-XM_003517885.4	 4e-176
  9- 47:	rna-NM_105653.5	rna-XM_006573023.3	      0
  9- 48:	rna-NM_105654.1	rna-XM_014773064.3	      0
  9- 49:	rna-NM_105656.3	rna-NM_001250833.1	  6e-31
  9- 50:	rna-NM_105657.4	rna-XM_003517858.5	 2e-107
  9- 51:	rna-NM_105660.6	rna-NM_001248839.2	  2e-64
  9- 52:	rna-NM_105662.2	rna-XM_003517705.4	  2e-43
  9- 53:	rna-NM_105665.3	rna-XM_003517839.5	      0
  9- 54:	rna-NM_105667.3	rna-XM_003517837.5	  4e-43
  9- 55:	rna-NM_105669.3	rna-NM_001317417.2	  7e-86
  9- 56:	rna-NM_105672.3	rna-XM_041017874.1	  2e-51
  9- 57:	rna-NM_105675.2	rna-XM_003517700.5	      0
  9- 58:	rna-NM_105677.3	rna-XM_003517825.5	      0
  9- 59:	rna-NM_202389.4	rna-XM_006573011.4	  6e-63
  9- 60:	rna-NM_105682.3	rna-XM_006573008.3	 5e-165
  9- 61:	rna-NM_105683.7	rna-XM_003517820.5	 2e-173
  9- 62:	rna-NM_105684.4	rna-XM_003517817.5	      0
  9- 63:	rna-NM_105685.4	rna-XM_003517814.4	 8e-129
  9- 64:	rna-NM_105686.6	rna-XM_003517811.5	  4e-26
  9- 65:	rna-NM_105688.3	rna-XM_003517694.5	  8e-55
  9- 66:	rna-NM_105689.4	rna-XM_003517795.5	 6e-125
  9- 67:	rna-NM_105691.5	rna-XM_003517772.5	      0
  9- 68:	rna-NM_105696.4	rna-XM_006572985.4	      0
  9- 69:	rna-NM_105697.4	rna-XM_041004963.1	      0
  9- 70:	rna-NM_105698.5	rna-XM_003517717.5	      0
  9- 71:	rna-NM_105699.4	rna-NM_001254596.2	      0
  9- 72:	rna-NM_105702.4	rna-XM_003517679.5	 2e-164
  9- 73:	rna-NM_105703.5	rna-XM_014770770.2	  3e-20
  9- 74:	rna-NM_001198432.1	rna-XM_003517695.5	      0
  9- 75:	rna-NM_105709.4	rna-XM_006572975.4	 5e-131
  9- 76:	rna-NM_105710.3	rna-XM_003517673.5	  5e-52
  9- 77:	rna-NM_105713.2	rna-XM_003517677.3	 9e-153
  9- 78:	rna-NM_105715.3	rna-XM_003517665.5	  1e-12
  9- 79:	rna-NM_001334459.1	rna-XM_003517583.5	 3e-123
  9- 80:	rna-NM_105720.4	rna-XM_014770061.3	      0
  9- 81:	rna-NM_105723.3	rna-XM_003517554.5	      0
  9- 82:	rna-NM_105724.3	rna-XM_003517669.4	 3e-147
  9- 83:	rna-NM_105726.3	rna-NM_001250638.2	      0
  9- 84:	rna-NM_105727.4	rna-XM_003517479.5	 2e-139
  9- 85:	rna-NM_105728.4	rna-NM_001252976.2	  4e-91
  9- 86:	rna-NM_105729.6	rna-XM_003517452.5	      0
  9- 87:	rna-NM_105732.3	rna-NM_001289341.1	  2e-37
## Alignment 10: score=2076.0 e_value=1.8e-168 N=46 NC_003070.9&NC_016088.4 minus
 10-  0:	rna-NM_102384.4	rna-XM_003517848.4	      0
 10-  1:	rna-NM_102387.3	rna-XM_003516686.5	      0
 10-  2:	rna-NM_102390.3	rna-XM_006573121.4	  5e-78
 10-  3:	rna-NM_102391.3	rna-XM_006573117.4	      0
 10-  4:	rna-NM_102394.3	rna-NM_001370422.1	 7e-111
 10-  5:	rna-NM_102395.3	rna-XM_003516406.5	 3e-104
 10-  6:	rna-NM_001123884.2	rna-NM_001251388.2	  4e-25
 10-  7:	rna-NM_102401.4	rna-XM_026127868.2	      0
 10-  8:	rna-NM_202186.3	rna-XM_006573086.3	      0
 10-  9:	rna-NM_102408.3	rna-XM_003516314.5	  2e-31
 10- 10:	rna-NM_102409.3	rna-XM_003516309.5	      0
 10- 11:	rna-NM_102411.3	rna-NM_001251494.2	 2e-162
 10- 12:	rna-NM_102412.1	rna-XM_003517783.5	      0
 10- 13:	rna-NM_102414.4	rna-XM_003516303.3	      0
 10- 14:	rna-NM_102418.4	rna-XM_003517781.1	      0
 10- 15:	rna-NM_102419.4	rna-NM_001317685.2	      0
 10- 16:	rna-NM_001332718.1	rna-XM_003517778.5	  3e-20
 10- 17:	rna-NM_102424.3	rna-XM_014773493.3	  1e-98
 10- 18:	rna-NM_102425.4	rna-XM_026127835.2	  6e-94
 10- 19:	rna-NM_001198172.1	rna-XM_041013809.1	  2e-46
 10- 20:	rna-NM_102430.5	rna-NM_001248595.1	 4e-117
 10- 21:	rna-NM_102438.3	rna-XM_003516224.3	  2e-59
 10- 22:	rna-NM_001084130.1	rna-XM_041015340.1	 4e-149
 10- 23:	rna-NM_001160897.2	rna-XM_006573054.4	  6e-78
 10- 24:	rna-NM_102444.3	rna-XM_003517747.5	  3e-56
 10- 25:	rna-NM_001332728.1	rna-XM_006573047.4	      0
 10- 26:	rna-NM_102446.3	rna-XM_003517941.3	 3e-104
 10- 27:	rna-NM_102452.4	rna-NM_001349631.1	  2e-77
 10- 28:	rna-NM_102456.3	rna-XM_003517908.5	  4e-24
 10- 29:	rna-NM_102457.6	rna-XM_006573040.4	 3e-179
 10- 30:	rna-NM_179381.3	rna-XM_003517904.5	  8e-43
 10- 31:	rna-NM_102460.4	rna-XM_006572822.4	  6e-96
 10- 32:	rna-NM_102461.3	rna-XM_003517898.5	      0
 10- 33:	rna-NM_102463.4	rna-NM_001250202.2	  4e-96
 10- 34:	rna-NM_102466.4	rna-XM_006573023.3	      0
 10- 35:	rna-NM_102467.6	rna-XM_041005159.1	  8e-54
 10- 36:	rna-NM_102469.5	rna-XM_003517716.5	 2e-115
 10- 37:	rna-NM_102470.3	rna-XM_014773064.3	      0
 10- 38:	rna-NM_102471.5	rna-XM_003517869.5	 3e-118
 10- 39:	rna-NM_102472.4	rna-XM_003517858.5	 2e-174
 10- 40:	rna-NM_102473.4	rna-XM_003517713.4	 1e-172
 10- 41:	rna-NM_102475.3	rna-NM_001248839.2	  7e-69
 10- 42:	rna-NM_001160900.2	rna-XM_006573017.4	      0
 10- 43:	rna-NM_102482.4	rna-XM_003517702.5	      0
 10- 44:	rna-NM_102483.3	rna-XM_006573014.4	 1e-167
 10- 45:	rna-NM_102484.1	rna-XM_041017874.1	  7e-22
## Alignment 11: score=1775.0 e_value=9.2e-133 N=38 NC_003070.9&NC_016088.4 minus
 11-  0:	rna-NM_101238.5	rna-XM_003517803.5	  3e-93
 11-  1:	rna-NM_001332082.1	rna-NM_001255735.2	 6e-130
 11-  2:	rna-NM_101240.4	rna-XM_003517798.5	      0
 11-  3:	rna-NM_101242.3	rna-XM_003516337.5	  7e-69
 11-  4:	rna-NM_101245.5	rna-XM_006573090.3	      0
 11-  5:	rna-NM_101250.4	rna-XM_003516316.5	 1e-160
 11-  6:	rna-NM_001332092.1	rna-XM_003516314.5	  1e-35
 11-  7:	rna-NM_001332093.1	rna-XM_006573078.4	      0
 11-  8:	rna-NM_001332096.1	rna-XM_003517776.4	 9e-125
 11-  9:	rna-NM_101257.4	rna-NM_001252762.1	 2e-177
 11- 10:	rna-NM_001332100.1	rna-XM_003517774.5	  5e-28
 11- 11:	rna-NM_001332104.1	rna-XM_014773493.3	 9e-105
 11- 12:	rna-NM_101261.3	rna-XM_026127835.2	 6e-101
 11- 13:	rna-NM_101262.3	rna-XM_003517766.5	 9e-164
 11- 14:	rna-NM_101263.5	rna-XM_041012884.1	      0
 11- 15:	rna-NM_001160863.1	rna-XM_003517762.5	  3e-73
 11- 16:	rna-NM_101266.4	rna-XM_006573067.4	      0
 11- 17:	rna-NM_101268.3	rna-XM_003516228.5	      0
 11- 18:	rna-NM_101280.3	rna-XM_003517968.4	  1e-63
 11- 19:	rna-NM_101281.3	rna-XM_041015359.1	  5e-53
 11- 20:	rna-NM_101283.6	rna-XM_026127766.2	  2e-66
 11- 21:	rna-NM_101284.3	rna-XM_003517947.5	      0
 11- 22:	rna-NM_101286.3	rna-XM_003517747.5	  4e-38
 11- 23:	rna-NM_148464.3	rna-XM_006573048.4	  2e-12
 11- 24:	rna-NM_101287.4	rna-XM_003517941.3	  4e-75
 11- 25:	rna-NM_101289.5	rna-XM_003517927.5	 1e-177
 11- 26:	rna-NM_101294.3	rna-XM_041005264.1	  3e-35
 11- 27:	rna-NM_101295.5	rna-XM_003517921.5	 3e-150
 11- 28:	rna-NM_101297.4	rna-NM_001248116.2	 1e-125
 11- 29:	rna-NM_101299.4	rna-XM_006573040.4	      0
 11- 30:	rna-NM_101301.5	rna-XM_003517733.5	  5e-72
 11- 31:	rna-NM_001084065.3	rna-XM_006573039.4	 1e-171
 11- 32:	rna-NM_101303.4	rna-NM_001255506.3	      0
 11- 33:	rna-NM_101304.4	rna-XM_003517898.5	      0
 11- 34:	rna-NM_101305.4	rna-XM_006573035.4	  1e-43
 11- 35:	rna-NM_001332118.1	rna-XM_006573034.4	      0
 11- 36:	rna-NM_101308.4	rna-XM_003517723.5	  5e-76
 11- 37:	rna-NM_101309.5	rna-XM_006573027.3	      0
## Alignment 12: score=870.0 e_value=5.4e-54 N=20 NC_003070.9&NC_016088.4 minus
 12-  0:	rna-NM_001333863.1	rna-XM_003517858.5	 4e-118
 12-  1:	rna-NM_104676.5	rna-XM_003517839.5	      0
 12-  2:	rna-NM_104678.2	rna-XM_006573014.4	 8e-115
 12-  3:	rna-NM_001198339.2	rna-XM_041017874.1	 9e-143
 12-  4:	rna-NM_104683.3	rna-XM_006573008.3	 6e-141
 12-  5:	rna-NM_001333871.1	rna-XM_003517698.4	  2e-67
 12-  6:	rna-NM_104689.4	rna-XM_003517814.4	 1e-125
 12-  7:	rna-NM_104690.4	rna-XM_041005065.1	 4e-179
 12-  8:	rna-NM_104693.3	rna-XM_003517794.5	  4e-62
 12-  9:	rna-NM_104695.5	rna-XM_006573000.4	      0
 12- 10:	rna-NM_104697.2	rna-XM_041004995.1	  2e-53
 12- 11:	rna-NM_104698.2	rna-XM_014771263.3	 2e-160
 12- 12:	rna-NM_001198341.1	rna-XM_006572986.4	      0
 12- 13:	rna-NM_001333885.1	rna-XM_041004963.1	      0
 12- 14:	rna-NM_104710.5	rna-XM_003517680.5	      0
 12- 15:	rna-NM_104726.3	rna-XM_003517695.5	      0
 12- 16:	rna-NM_104733.4	rna-XM_014770519.3	 2e-133
 12- 17:	rna-NM_104744.4	rna-XM_026126994.2	 3e-126
 12- 18:	rna-NM_104761.4	rna-NM_001360370.1	      0
 12- 19:	rna-NM_001124049.1	rna-XM_003517490.5	  5e-19
## Alignment 13: score=614.0 e_value=9.1e-29 N=13 NC_003070.9&NC_016088.4 minus
 13-  0:	rna-NM_100910.5	rna-NM_001248839.2	  2e-84
 13-  1:	rna-NM_100912.3	rna-XM_003517711.5	 2e-110
 13-  2:	rna-NM_100913.2	rna-XM_014772852.3	      0
 13-  3:	rna-NM_100916.5	rna-XM_003517709.5	      0
 13-  4:	rna-NM_001331904.1	rna-XM_006573021.4	  2e-81
 13-  5:	rna-NM_001331905.1	rna-XM_003517839.5	      0
 13-  6:	rna-NM_001331907.1	rna-XM_041017874.1	      0
 13-  7:	rna-NM_100920.4	rna-NM_001254530.2	  1e-87
 13-  8:	rna-NM_100921.3	rna-XM_003517698.4	  4e-68
 13-  9:	rna-NM_100922.3	rna-NM_001250266.2	  9e-20
 13- 10:	rna-NM_100925.2	rna-XM_041005056.1	      0
 13- 11:	rna-NM_100928.4	rna-XM_003517794.5	  6e-50
 13- 12:	rna-NM_100929.5	rna-XM_006573000.4	      0
## Alignment 14: score=522.0 e_value=4.6e-26 N=11 NC_003070.9&NC_016088.4 minus
 14-  0:	rna-NM_001334378.1	rna-XM_003516220.5	      0
 14-  1:	rna-NM_105544.3	rna-XM_006573221.3	 3e-171
 14-  2:	rna-NM_105545.3	rna-NM_001252754.2	  1e-43
 14-  3:	rna-NM_105547.3	rna-XM_003516820.5	      0
 14-  4:	rna-NM_105548.5	rna-XM_006573219.4	      0
 14-  5:	rna-NM_105549.4	rna-XM_003516817.5	  1e-63
 14-  6:	rna-NM_105551.3	rna-XM_006573217.4	 1e-160
 14-  7:	rna-NM_105552.3	rna-XM_026128075.2	 1e-101
 14-  8:	rna-NM_001084326.2	rna-XM_006573204.4	  7e-18
 14-  9:	rna-NM_105557.6	rna-XM_003516806.5	      0
 14- 10:	rna-NM_105558.3	rna-NM_001371117.1	 2e-146
## Alignment 15: score=424.0 e_value=6.1e-23 N=11 NC_003070.9&NC_016088.4 minus
 15-  0:	rna-NM_106198.5	rna-NM_001367928.1	 7e-104
 15-  1:	rna-NM_001198475.1	rna-XM_003517139.5	 1e-102
 15-  2:	rna-NM_001334694.1	rna-XM_003516500.5	  5e-25
 15-  3:	rna-NM_106235.5	rna-XM_003517116.5	      0
 15-  4:	rna-NM_106245.5	rna-XM_041016122.1	  1e-81
 15-  5:	rna-NM_106271.4	rna-XM_003517097.4	  5e-24
 15-  6:	rna-NM_001334720.1	rna-NM_001365106.1	 1e-161
 15-  7:	rna-NM_106291.3	rna-XM_003517074.4	  1e-61
 15-  8:	rna-NM_106299.4	rna-XM_003517069.5	      0
 15-  9:	rna-NM_001198482.2	rna-XM_014775500.2	 1e-124
 15- 10:	rna-NM_179561.4	rna-XM_006573443.4	 1e-158
## Alignment 16: score=414.0 e_value=2.8e-18 N=9 NC_003070.9&NC_016088.4 minus
 16-  0:	rna-NM_101192.3	rna-XM_003516220.5	      0
 16-  1:	rna-NM_101195.3	rna-XM_006573217.4	 3e-159
 16-  2:	rna-NM_148462.3	rna-XM_006573204.4	  1e-17
 16-  3:	rna-NM_101196.3	rna-XM_003516805.5	      0
 16-  4:	rna-NM_101197.4	rna-NM_001371117.1	 4e-139
 16-  5:	rna-NM_101198.4	rna-XM_003516802.4	      0
 16-  6:	rna-NM_101199.4	rna-NM_001254432.1	  8e-94
 16-  7:	rna-NM_101200.2	rna-XM_006573202.4	 7e-112
 16-  8:	rna-NM_101201.2	rna-XM_003516798.5	  3e-70
## Alignment 17: score=370.0 e_value=2.5e-17 N=9 NC_003070.9&NC_016088.4 minus
 17-  0:	rna-NM_101785.4	rna-XM_006573544.4	      0
 17-  1:	rna-NM_101787.3	rna-XM_041016364.1	      0
 17-  2:	rna-NM_101788.4	rna-XM_006573541.2	  1e-84
 17-  3:	rna-NM_202134.1	rna-NM_001365176.1	  4e-83
 17-  4:	rna-NM_101795.5	rna-XM_006573516.4	  5e-34
 17-  5:	rna-NM_101812.5	rna-XM_041016240.1	 7e-125
 17-  6:	rna-NM_101815.4	rna-XM_003517170.3	 5e-158
 17-  7:	rna-NM_101820.4	rna-XM_041016216.1	 3e-109
 17-  8:	rna-NM_101829.4	rna-NM_001250606.2	  7e-49
## Alignment 18: score=290.0 e_value=4.4e-09 N=6 NC_003070.9&NC_016088.4 minus
 18-  0:	rna-NM_102928.5	rna-XM_006572883.4	      0
 18-  1:	rna-NM_179406.2	rna-XM_041018329.1	      0
 18-  2:	rna-NM_102930.3	rna-NM_001254237.2	  9e-67
 18-  3:	rna-NM_102933.3	rna-NM_001250943.2	      0
 18-  4:	rna-NM_102939.4	rna-NM_001254285.3	 6e-151
 18-  5:	rna-NM_102940.6	rna-XM_003516804.4	      0
## Alignment 19: score=275.0 e_value=2.3e-09 N=6 NC_003070.9&NC_016088.4 minus
 19-  0:	rna-NM_179302.3	rna-NM_001250089.2	  1e-72
 19-  1:	rna-NM_001331916.1	rna-XM_003517676.5	 1e-111
 19-  2:	rna-NM_100941.4	rna-XM_026126994.2	 4e-134
 19-  3:	rna-NM_202074.4	rna-XM_014770267.3	 3e-128
 19-  4:	rna-NM_001198024.1	rna-XM_041005052.1	      0
 19-  5:	rna-NM_100951.4	rna-XM_003517554.5	      0
## Alignment 20: score=262.0 e_value=9.6e-09 N=6 NC_003070.9&NC_016088.4 minus
 20-  0:	rna-NM_179265.2	rna-XM_003517541.5	      0
 20-  1:	rna-NM_100415.5	rna-NM_001255200.3	      0
 20-  2:	rna-NM_001123761.2	rna-XM_014777426.3	      0
 20-  3:	rna-NM_100420.4	rna-XM_041017563.1	 9e-122
 20-  4:	rna-NM_100422.3	rna-XM_003517525.5	  5e-20
 20-  5:	rna-NM_100426.5	rna-XM_041017544.1	      0
## Alignment 21: score=2006.0 e_value=8.9e-150 N=43 NC_003070.9&NC_016089.4 plus
 21-  0:	rna-NM_105646.3	rna-XM_006574387.3	 1e-117
 21-  1:	rna-NM_001084332.1	rna-XM_006574495.4	      0
 21-  2:	rna-NM_105651.5	rna-XM_006574496.4	      0
 21-  3:	rna-NM_105652.6	rna-XM_041010476.1	 2e-176
 21-  4:	rna-NM_105653.5	rna-XM_003519050.5	      0
 21-  5:	rna-NM_105654.1	rna-XM_003519730.5	      0
 21-  6:	rna-NM_105657.4	rna-XM_006574500.4	 2e-107
 21-  7:	rna-NM_105659.3	rna-XM_003519732.5	      0
 21-  8:	rna-NM_105660.6	rna-NM_001317621.1	  1e-58
 21-  9:	rna-NM_105662.2	rna-XM_003519186.5	  4e-42
 21- 10:	rna-NM_105665.3	rna-XM_003519202.5	      0
 21- 11:	rna-NM_105667.3	rna-XM_003519216.5	  1e-43
 21- 12:	rna-NM_105669.3	rna-NM_001250832.2	  4e-84
 21- 13:	rna-NM_105672.3	rna-XM_006574514.3	  2e-52
 21- 14:	rna-NM_105677.3	rna-XM_003519744.5	      0
 21- 15:	rna-NM_202389.4	rna-XM_014764495.3	  1e-62
 21- 16:	rna-NM_105682.3	rna-XM_014764488.3	 4e-165
 21- 17:	rna-NM_105684.4	rna-XM_003519746.5	      0
 21- 18:	rna-NM_105685.4	rna-XM_003519748.5	 1e-132
 21- 19:	rna-NM_105686.6	rna-XM_003519369.5	  6e-27
 21- 20:	rna-NM_105688.3	rna-XM_003519756.5	  5e-56
 21- 21:	rna-NM_105689.4	rna-XM_003519410.5	 8e-137
 21- 22:	rna-NM_105691.5	rna-XM_003519494.5	      0
 21- 23:	rna-NM_105696.4	rna-XM_006574538.4	      0
 21- 24:	rna-NM_105697.4	rna-XM_003519657.5	      0
 21- 25:	rna-NM_105699.4	rna-NM_001252932.2	      0
 21- 26:	rna-NM_105702.4	rna-XM_003519771.5	 5e-160
 21- 27:	rna-NM_105703.5	rna-NM_001249326.2	  4e-22
 21- 28:	rna-NM_001198432.1	rna-XM_003519772.5	      0
 21- 29:	rna-NM_105709.4	rna-XM_026124636.2	 5e-132
 21- 30:	rna-NM_105710.3	rna-XM_003519887.5	  2e-50
 21- 31:	rna-NM_105713.2	rna-XM_006575732.3	 1e-148
 21- 32:	rna-NM_105715.3	rna-XM_003519968.5	  1e-12
 21- 33:	rna-NM_001334459.1	rna-XM_003519755.5	 5e-121
 21- 34:	rna-NM_105720.4	rna-XM_006574259.4	      0
 21- 35:	rna-NM_105721.2	rna-XM_003519778.5	      0
 21- 36:	rna-NM_105723.3	rna-XM_003519740.5	      0
 21- 37:	rna-NM_105724.3	rna-XM_003519780.4	 9e-152
 21- 38:	rna-NM_105726.3	rna-XM_003519601.5	      0
 21- 39:	rna-NM_105727.4	rna-XM_003519747.5	 5e-133
 21- 40:	rna-NM_105728.4	rna-NM_001248380.3	  2e-91
 21- 41:	rna-NM_105729.6	rna-XM_003519579.3	      0
 21- 42:	rna-NM_105732.3	rna-XM_014764811.3	  2e-39
## Alignment 22: score=967.0 e_value=8.9e-57 N=21 NC_003070.9&NC_016089.4 plus
 22-  0:	rna-NM_105245.3	rna-XM_003518307.5	  3e-67
 22-  1:	rna-NM_105256.4	rna-XM_006575407.4	      0
 22-  2:	rna-NM_105263.3	rna-XM_014769477.3	 4e-159
 22-  3:	rna-NM_105265.5	rna-NM_001254308.2	      0
 22-  4:	rna-NM_105267.2	rna-XM_003519270.4	      0
 22-  5:	rna-NM_001124084.1	rna-XM_003519271.5	      0
 22-  6:	rna-NM_105279.5	rna-XM_003518318.5	 1e-115
 22-  7:	rna-NM_105285.3	rna-XM_041008713.1	  1e-59
 22-  8:	rna-NM_105286.4	rna-XM_026126391.2	      0
 22-  9:	rna-NM_105288.2	rna-XM_003518321.5	      0
 22- 10:	rna-NM_105289.3	rna-XM_041008723.1	      0
 22- 11:	rna-NM_001198398.1	rna-NM_001317458.2	      0
 22- 12:	rna-NM_105294.3	rna-XM_003519279.5	  6e-99
 22- 13:	rna-NM_105296.3	rna-XM_006575423.4	      0
 22- 14:	rna-NM_202366.3	rna-XM_014769591.3	 4e-143
 22- 15:	rna-NM_105311.3	rna-XM_003519288.5	  2e-49
 22- 16:	rna-NM_105314.5	rna-NM_001253216.2	      0
 22- 17:	rna-NM_001334241.1	rna-XM_003518330.5	      0
 22- 18:	rna-NM_105318.3	rna-XM_041008748.1	  3e-34
 22- 19:	rna-NM_105319.4	rna-XM_003519293.4	  2e-55
 22- 20:	rna-NM_179519.3	rna-XM_003519295.5	      0
## Alignment 23: score=919.0 e_value=2.9e-61 N=21 NC_003070.9&NC_016089.4 plus
 23-  0:	rna-NM_001333863.1	rna-XM_006574500.4	 7e-118
 23-  1:	rna-NM_104676.5	rna-XM_003519202.5	      0
 23-  2:	rna-NM_202322.2	rna-XM_003519741.5	 7e-126
 23-  3:	rna-NM_104678.2	rna-XM_006574300.4	 4e-117
 23-  4:	rna-NM_001198339.2	rna-XM_006574514.3	      0
 23-  5:	rna-NM_104682.3	rna-XM_003519244.5	      0
 23-  6:	rna-NM_104683.3	rna-XM_014764488.3	 5e-142
 23-  7:	rna-NM_001333871.1	rna-XM_003519272.5	  4e-67
 23-  8:	rna-NM_104689.4	rna-XM_003519748.5	 9e-123
 23-  9:	rna-NM_104690.4	rna-XM_041010352.1	      0
 23- 10:	rna-NM_104693.3	rna-XM_003519423.5	  9e-56
 23- 11:	rna-NM_104695.5	rna-XM_014764589.3	      0
 23- 12:	rna-NM_104698.2	rna-XM_003519538.5	 4e-159
 23- 13:	rna-NM_001198341.1	rna-XM_006574536.3	      0
 23- 14:	rna-NM_001333885.1	rna-XM_003519657.5	      0
 23- 15:	rna-NM_104709.3	rna-XM_003519768.4	 6e-179
 23- 16:	rna-NM_104710.5	rna-XM_006574545.4	      0
 23- 17:	rna-NM_104726.3	rna-XM_003519772.5	      0
 23- 18:	rna-NM_104744.4	rna-XM_003519909.5	 8e-125
 23- 19:	rna-NM_104761.4	rna-XM_003519644.5	      0
 23- 20:	rna-NM_001124049.1	rna-XM_003519781.4	  5e-17
## Alignment 24: score=913.0 e_value=7e-57 N=20 NC_003070.9&NC_016089.4 plus
 24-  0:	rna-NM_100114.5	rna-XM_014764065.3	 8e-121
 24-  1:	rna-NM_001331334.1	rna-XM_014764090.3	 6e-146
 24-  2:	rna-NM_100128.5	rna-XM_006574463.4	  6e-70
 24-  3:	rna-NM_100136.1	rna-XM_003519694.3	  1e-11
 24-  4:	rna-NM_100137.4	rna-XM_006574365.4	 9e-172
 24-  5:	rna-NM_100138.3	rna-XM_003519696.5	  6e-46
 24-  6:	rna-NM_100139.4	rna-XM_003519697.4	 2e-118
 24-  7:	rna-NM_100141.3	rna-XM_006574472.4	  6e-63
 24-  8:	rna-NM_100144.3	rna-XM_003519702.5	      0
 24-  9:	rna-NM_100145.2	rna-XM_041010232.1	 3e-178
 24- 10:	rna-NM_100146.3	rna-NM_001369338.1	      0
 24- 11:	rna-NM_100152.3	rna-XM_041010380.1	      0
 24- 12:	rna-NM_100157.4	rna-NM_001254366.3	 9e-116
 24- 13:	rna-NM_100158.3	rna-XM_003519708.4	 6e-113
 24- 14:	rna-NM_100159.3	rna-NM_001353415.1	      0
 24- 15:	rna-NM_100160.4	rna-XM_003518932.5	      0
 24- 16:	rna-NM_100161.2	rna-NM_001250694.2	  7e-45
 24- 17:	rna-NM_100163.3	rna-NM_001250667.2	  1e-20
 24- 18:	rna-NM_100164.2	rna-NM_001249505.2	  7e-47
 24- 19:	rna-NM_202017.3	rna-NM_001249606.2	      0
## Alignment 25: score=825.0 e_value=3.6e-46 N=18 NC_003070.9&NC_016089.4 plus
 25-  0:	rna-NM_001331380.1	rna-XM_041006843.1	  2e-94
 25-  1:	rna-NM_100187.3	rna-XM_006574985.4	  7e-82
 25-  2:	rna-NM_100188.1	rna-XM_003518854.5	      0
 25-  3:	rna-NM_001331384.1	rna-XM_003518856.5	 1e-133
 25-  4:	rna-NM_001331385.1	rna-XM_006575000.4	      0
 25-  5:	rna-NM_179252.3	rna-NM_001360310.1	      0
 25-  6:	rna-NM_100198.5	rna-XM_003520160.5	      0
 25-  7:	rna-NM_100199.2	rna-XM_006575010.3	  2e-30
 25-  8:	rna-NM_100204.3	rna-XM_003518878.5	      0
 25-  9:	rna-NM_001197969.2	rna-XM_006575021.4	  2e-93
 25- 10:	rna-NM_100216.3	rna-NM_001289349.2	  6e-65
 25- 11:	rna-NM_100217.3	rna-XM_003520170.5	 1e-111
 25- 12:	rna-NM_001197970.2	rna-XM_006575033.4	 2e-169
 25- 13:	rna-NM_001331411.1	rna-XM_003518890.5	  4e-52
 25- 14:	rna-NM_100226.3	rna-XM_003520174.5	      0
 25- 15:	rna-NM_100227.6	rna-XM_003518894.5	      0
 25- 16:	rna-NM_202023.7	rna-XM_003518898.5	      0
 25- 17:	rna-NM_001035866.2	rna-XM_014763166.3	  3e-43
## Alignment 26: score=803.0 e_value=6.9e-45 N=17 NC_003070.9&NC_016089.4 plus
 26-  0:	rna-NM_179381.3	rna-XM_003518973.5	  2e-43
 26-  1:	rna-NM_102460.4	rna-XM_006574387.3	  6e-95
 26-  2:	rna-NM_102463.4	rna-XM_006574498.4	  7e-95
 26-  3:	rna-NM_102464.4	rna-XM_003519035.5	 7e-114
 26-  4:	rna-NM_102466.4	rna-XM_003519050.5	      0
 26-  5:	rna-NM_001332741.1	rna-NM_001251529.1	  2e-29
 26-  6:	rna-NM_102467.6	rna-XM_014771173.3	  2e-56
 26-  7:	rna-NM_102468.2	rna-XM_014764394.2	 3e-156
 26-  8:	rna-NM_102469.5	rna-XM_003519729.5	 1e-118
 26-  9:	rna-NM_102470.3	rna-XM_003519730.5	      0
 26- 10:	rna-NM_102471.5	rna-XM_041010338.1	 3e-115
 26- 11:	rna-NM_102472.4	rna-XM_006574500.4	 2e-177
 26- 12:	rna-NM_102473.4	rna-XM_041010289.1	 3e-168
 26- 13:	rna-NM_102474.4	rna-XM_003519735.5	      0
 26- 14:	rna-NM_102482.4	rna-XM_003519742.5	      0
 26- 15:	rna-NM_102483.3	rna-XM_006574300.4	 4e-160
 26- 16:	rna-NM_102484.1	rna-XM_006574514.3	  5e-22
## Alignment 27: score=608.0 e_value=4e-29 N=13 NC_003070.9&NC_016089.4 plus
 27-  0:	rna-NM_100910.5	rna-NM_001317621.1	  3e-82
 27-  1:	rna-NM_100912.3	rna-XM_003519734.5	 6e-104
 27-  2:	rna-NM_100913.2	rna-XM_003519736.5	      0
 27-  3:	rna-NM_100916.5	rna-XM_041010258.1	      0
 27-  4:	rna-NM_001331904.1	rna-XM_026124549.2	  2e-84
 27-  5:	rna-NM_001331905.1	rna-XM_003519202.5	      0
 27-  6:	rna-NM_001331907.1	rna-XM_006574514.3	      0
 27-  7:	rna-NM_100920.4	rna-NM_001250693.3	  2e-85
 27-  8:	rna-NM_100921.3	rna-XM_003519272.5	  1e-67
 27-  9:	rna-NM_100922.3	rna-XM_006574518.3	  7e-20
 27- 10:	rna-NM_100925.2	rna-XM_003519753.4	      0
 27- 11:	rna-NM_100928.4	rna-XM_003519423.5	  2e-45
 27- 12:	rna-NM_100929.5	rna-XM_014764589.3	      0
## Alignment 28: score=575.0 e_value=5.8e-26 N=12 NC_003070.9&NC_016089.4 plus
 28-  0:	rna-NM_102359.3	rna-XM_006574813.4	      0
 28-  1:	rna-NM_102362.5	rna-XM_003519987.5	      0
 28-  2:	rna-NM_102364.4	rna-XM_041011884.1	      0
 28-  3:	rna-NM_102365.5	rna-XM_006574816.3	      0
 28-  4:	rna-NM_102366.4	rna-XM_003518631.5	  2e-77
 28-  5:	rna-NM_102367.3	rna-XM_003518634.5	 2e-140
 28-  6:	rna-NM_102368.4	rna-XM_003518635.5	      0
 28-  7:	rna-NM_102369.3	rna-XM_003518638.5	 2e-172
 28-  8:	rna-NM_001332684.1	rna-XM_003518640.4	 1e-164
 28-  9:	rna-NM_102374.4	rna-XM_003518641.4	      0
 28- 10:	rna-NM_102375.3	rna-NM_001250172.2	  7e-99
 28- 11:	rna-NM_102376.4	rna-XM_003518644.5	 8e-171
## Alignment 29: score=382.0 e_value=2.3e-14 N=8 NC_003070.9&NC_016089.4 plus
 29-  0:	rna-NM_101300.4	rna-XM_006574484.3	 1e-106
 29-  1:	rna-NM_101301.5	rna-XM_003518983.5	  2e-75
 29-  2:	rna-NM_001084065.3	rna-XM_006574486.4	 6e-172
 29-  3:	rna-NM_101303.4	rna-XM_003518988.4	      0
 29-  4:	rna-NM_001332118.1	rna-XM_006574489.4	      0
 29-  5:	rna-NM_101308.4	rna-XM_003519003.4	  2e-71
 29-  6:	rna-NM_101309.5	rna-XM_003519723.5	      0
 29-  7:	rna-NM_101310.4	rna-XM_003519726.5	      0
## Alignment 30: score=361.0 e_value=1.5e-14 N=8 NC_003070.9&NC_016089.4 plus
 30-  0:	rna-NM_104594.2	rna-XM_003518207.5	  3e-81
 30-  1:	rna-NM_104599.5	rna-NM_001255317.1	  2e-88
 30-  2:	rna-NM_001333822.1	rna-XM_006575997.3	      0
 30-  3:	rna-NM_104603.3	rna-XM_003518215.4	  3e-53
 30-  4:	rna-NM_001198333.1	rna-XM_006576000.4	      0
 30-  5:	rna-NM_179495.3	rna-XM_006575307.4	 2e-129
 30-  6:	rna-NM_104609.4	rna-XM_003519167.5	      0
 30-  7:	rna-NM_104614.5	rna-XM_041006060.1	      0
## Alignment 31: score=291.0 e_value=1e-08 N=6 NC_003070.9&NC_016089.4 plus
 31-  0:	rna-NM_001334373.1	rna-XM_014766862.2	      0
 31-  1:	rna-NM_001334378.1	rna-XM_003518774.5	      0
 31-  2:	rna-NM_105544.3	rna-XM_006574941.4	 2e-167
 31-  3:	rna-NM_105545.3	rna-XM_003518777.3	  4e-43
 31-  4:	rna-NM_105547.3	rna-XM_003518778.5	      0
 31-  5:	rna-NM_105548.5	rna-XM_041012449.1	      0
## Alignment 32: score=278.0 e_value=2.9e-10 N=6 NC_003070.9&NC_016089.4 plus
 32-  0:	rna-NM_103470.5	rna-XM_003518539.5	      0
 32-  1:	rna-NM_001084205.2	rna-XM_014765743.3	      0
 32-  2:	rna-NM_103488.4	rna-XM_003519937.5	 1e-163
 32-  3:	rna-NM_103489.3	rna-XM_003518550.4	      0
 32-  4:	rna-NM_103490.4	rna-XM_003518552.5	 7e-117
 32-  5:	rna-NM_103495.4	rna-NM_001250265.2	  2e-76
## Alignment 33: score=274.0 e_value=3e-09 N=6 NC_003070.9&NC_016089.4 plus
 33-  0:	rna-NM_100376.5	rna-XM_003519393.5	      0
 33-  1:	rna-NM_100377.4	rna-XM_014770084.3	  2e-71
 33-  2:	rna-NM_001331509.1	rna-XM_014770103.2	 1e-113
 33-  3:	rna-NM_001160832.2	rna-XM_006575513.4	  5e-95
 33-  4:	rna-NM_100380.4	rna-XM_003519400.4	      0
 33-  5:	rna-NM_100385.4	rna-NM_001248020.2	 2e-100
## Alignment 34: score=272.0 e_value=1e-08 N=6 NC_003070.9&NC_016089.4 plus
 34-  0:	rna-NM_100931.3	rna-XM_003519768.4	 3e-168
 34-  1:	rna-NM_179302.3	rna-NM_001250361.2	  1e-74
 34-  2:	rna-NM_100941.4	rna-XM_003519909.5	 3e-136
 34-  3:	rna-NM_202074.4	rna-XM_006574564.4	 7e-122
 34-  4:	rna-NM_001198024.1	rna-XM_041006440.1	      0
 34-  5:	rna-NM_100951.4	rna-XM_003519740.5	      0
## Alignment 35: score=268.0 e_value=3e-09 N=6 NC_003070.9&NC_016089.4 plus
 35-  0:	rna-NM_102118.4	rna-XM_003518300.4	      0
 35-  1:	rna-NM_102120.3	rna-XM_006574711.4	      0
 35-  2:	rna-NM_102123.4	rna-XM_003519923.5	      0
 35-  3:	rna-NM_102124.3	rna-XM_041007586.1	  1e-44
 35-  4:	rna-NM_102125.4	rna-XM_006574723.4	 4e-106
 35-  5:	rna-NM_001036004.3	rna-NM_001369337.1	  1e-54
## Alignment 36: score=268.0 e_value=9.5e-09 N=6 NC_003070.9&NC_016089.4 plus
 36-  0:	rna-NM_100845.3	rna-XM_041013283.1	 8e-135
 36-  1:	rna-NM_001331861.1	rna-XM_003519159.5	      0
 36-  2:	rna-NM_100864.1	rna-XM_041008186.1	      0
 36-  3:	rna-NM_179297.3	rna-XM_006575307.4	  1e-70
 36-  4:	rna-NM_100868.3	rna-XM_003519167.5	      0
 36-  5:	rna-NM_100870.3	rna-XM_003519168.5	      0
## Alignment 37: score=257.0 e_value=3.7e-09 N=6 NC_003070.9&NC_016089.4 plus
 37-  0:	rna-NM_105532.5	rna-XM_006574813.4	      0
 37-  1:	rna-NM_105536.4	rna-XM_006574814.4	 1e-179
 37-  2:	rna-NM_105538.3	rna-NM_001248041.2	  2e-79
 37-  3:	rna-NM_105539.4	rna-XM_003518631.5	  5e-79
 37-  4:	rna-NM_105555.4	rna-XM_003520001.5	 1e-112
 37-  5:	rna-NM_001334391.1	rna-XM_014766252.3	 2e-179
## Alignment 38: score=2420.0 e_value=1.7e-185 N=51 NC_003070.9&NC_016089.4 minus
 38-  0:	rna-NM_105559.4	rna-XM_003518766.4	 6e-169
 38-  1:	rna-NM_105562.3	rna-XM_003518761.5	  2e-23
 38-  2:	rna-NM_105565.3	rna-XM_014766802.3	 3e-158
 38-  3:	rna-NM_001334390.1	rna-XM_006574912.4	 2e-112
 38-  4:	rna-NM_105572.5	rna-NM_001254306.2	 4e-115
 38-  5:	rna-NM_001334396.1	rna-XM_006574904.4	      0
 38-  6:	rna-NM_105574.4	rna-XM_003518744.5	 1e-103
 38-  7:	rna-NM_202378.2	rna-XM_003518742.4	      0
 38-  8:	rna-NM_105576.2	rna-XM_006575781.1	  1e-11
 38-  9:	rna-NM_179533.3	rna-NM_001362703.1	  6e-77
 38- 10:	rna-NM_105578.3	rna-XM_006574313.4	  3e-60
 38- 11:	rna-NM_105581.3	rna-XM_006574898.4	 3e-112
 38- 12:	rna-NM_105583.3	rna-XM_003520081.5	  4e-29
 38- 13:	rna-NM_105584.6	rna-XM_003520080.5	  1e-63
 38- 14:	rna-NM_105585.3	rna-XM_003520078.5	  4e-67
 38- 15:	rna-NM_001334402.1	rna-XM_003518734.5	      0
 38- 16:	rna-NM_105587.6	rna-XM_003518733.5	      0
 38- 17:	rna-NM_105588.3	rna-XM_003518728.5	  2e-84
 38- 18:	rna-NM_105589.4	rna-XM_006574887.4	      0
 38- 19:	rna-NM_105590.3	rna-XM_006574264.4	  2e-24
 38- 20:	rna-NM_105593.5	rna-XM_003520067.5	  3e-75
 38- 21:	rna-NM_105596.2	rna-XM_026125311.2	      0
 38- 22:	rna-NM_105597.3	rna-NM_001255924.2	  6e-38
 38- 23:	rna-NM_105598.3	rna-NM_001250598.2	  1e-78
 38- 24:	rna-NM_179535.2	rna-XM_003520053.5	  2e-22
 38- 25:	rna-NM_105600.4	rna-XM_003518711.5	 4e-109
 38- 26:	rna-NM_105601.4	rna-XM_003518707.5	      0
 38- 27:	rna-NM_105603.3	rna-XM_006574865.3	 4e-125
 38- 28:	rna-NM_105604.2	rna-XM_003518704.5	 2e-120
 38- 29:	rna-NM_105605.3	rna-XM_003518703.5	 7e-148
 38- 30:	rna-NM_105606.4	rna-NM_001250068.1	  6e-93
 38- 31:	rna-NM_105607.3	rna-XM_026125281.2	 9e-116
 38- 32:	rna-NM_105609.4	rna-XM_003518699.5	      0
 38- 33:	rna-NM_105611.5	rna-XM_006574859.4	      0
 38- 34:	rna-NM_001334409.1	rna-XM_006574854.4	      0
 38- 35:	rna-NM_105613.5	rna-XM_003520044.5	  9e-78
 38- 36:	rna-NM_001334410.1	rna-XM_006574850.4	      0
 38- 37:	rna-NM_105616.4	rna-NM_001251275.1	 1e-113
 38- 38:	rna-NM_105618.4	rna-NM_001250791.2	  2e-37
 38- 39:	rna-NM_001334411.1	rna-XM_003518692.5	  4e-77
 38- 40:	rna-NM_179538.1	rna-NM_001253207.2	 4e-148
 38- 41:	rna-NM_001334415.1	rna-XM_003520035.4	  4e-74
 38- 42:	rna-NM_105626.4	rna-XM_003520033.5	  1e-56
 38- 43:	rna-NM_001084329.1	rna-XM_003520032.5	  6e-76
 38- 44:	rna-NM_001334416.1	rna-XM_014766395.2	 9e-105
 38- 45:	rna-NM_105630.4	rna-NM_001360426.1	  8e-76
 38- 46:	rna-NM_105632.5	rna-XM_003518676.4	 3e-157
 38- 47:	rna-NM_001334418.1	rna-XM_003520026.5	      0
 38- 48:	rna-NM_105636.3	rna-XM_006574840.4	 2e-102
 38- 49:	rna-NM_105637.3	rna-XM_003520023.5	  1e-61
 38- 50:	rna-NM_105638.4	rna-XM_003518672.4	  2e-78
## Alignment 39: score=1678.0 e_value=1.8e-124 N=37 NC_003070.9&NC_016089.4 minus
 39-  0:	rna-NM_001332686.1	rna-XM_003518774.5	      0
 39-  1:	rna-NM_102381.3	rna-XM_003518773.5	 6e-114
 39-  2:	rna-NM_102382.3	rna-XM_041012420.1	      0
 39-  3:	rna-NM_102383.5	rna-XM_003518771.4	 4e-109
 39-  4:	rna-NM_102384.4	rna-XM_006574929.3	      0
 39-  5:	rna-NM_001332697.1	rna-NM_001255684.2	 5e-119
 39-  6:	rna-NM_102386.2	rna-XM_003518762.5	  2e-90
 39-  7:	rna-NM_102387.3	rna-XM_006574922.4	      0
 39-  8:	rna-NM_102390.3	rna-XM_006574912.4	  9e-79
 39-  9:	rna-NM_102391.3	rna-XM_003518748.5	      0
 39- 10:	rna-NM_102394.3	rna-XM_003518744.5	 8e-110
 39- 11:	rna-NM_102395.3	rna-XM_006574898.4	 9e-102
 39- 12:	rna-NM_001123884.2	rna-XM_006574264.4	  2e-26
 39- 13:	rna-NM_102401.4	rna-XM_003520072.5	      0
 39- 14:	rna-NM_202186.3	rna-XM_006574876.3	      0
 39- 15:	rna-NM_102408.3	rna-NM_001255924.2	  2e-30
 39- 16:	rna-NM_102409.3	rna-XM_003518718.5	      0
 39- 17:	rna-NM_102411.3	rna-NM_001251478.2	 1e-162
 39- 18:	rna-NM_102412.1	rna-XM_014766574.3	      0
 39- 19:	rna-NM_102414.4	rna-XM_041012217.1	 2e-130
 39- 20:	rna-NM_102419.4	rna-XM_003518715.5	      0
 39- 21:	rna-NM_001332718.1	rna-XM_003520062.5	  6e-23
 39- 22:	rna-NM_102424.3	rna-XM_006574865.3	 1e-108
 39- 23:	rna-NM_102426.6	rna-NM_001255484.3	 2e-167
 39- 24:	rna-NM_001198172.1	rna-XM_014766514.3	  1e-45
 39- 25:	rna-NM_102430.5	rna-NM_001251190.2	 7e-114
 39- 26:	rna-NM_102432.3	rna-XM_003520044.5	  2e-79
 39- 27:	rna-NM_102438.3	rna-NM_001250491.2	  4e-60
 39- 28:	rna-NM_001123885.2	rna-XM_003520041.5	 3e-148
 39- 29:	rna-NM_001084130.1	rna-NM_001253207.2	 4e-148
 39- 30:	rna-NM_001160897.2	rna-XM_003520035.4	  3e-74
 39- 31:	rna-NM_102442.2	rna-XM_003520033.5	  3e-38
 39- 32:	rna-NM_001332728.1	rna-XM_003518685.5	      0
 39- 33:	rna-NM_102446.3	rna-XM_003518684.5	 3e-104
 39- 34:	rna-NM_102452.4	rna-NM_001360426.1	  2e-77
 39- 35:	rna-NM_102457.6	rna-XM_006574836.4	 1e-180
 39- 36:	rna-NM_102458.2	rna-NM_001255096.2	 2e-133
## Alignment 40: score=1488.0 e_value=5.3e-104 N=32 NC_003070.9&NC_016089.4 minus
 40-  0:	rna-NM_102178.3	rna-NM_001248380.3	  2e-89
 40-  1:	rna-NM_102180.4	rna-XM_003519601.5	      0
 40-  2:	rna-NM_102181.1	rna-XM_003519780.4	 7e-145
 40-  3:	rna-NM_102182.3	rna-XM_006574351.3	      0
 40-  4:	rna-NM_202164.1	rna-XM_003519740.5	      0
 40-  5:	rna-NM_102185.4	rna-XM_003519759.4	 2e-122
 40-  6:	rna-NM_102187.4	rna-XM_003519755.5	 3e-136
 40-  7:	rna-NM_102188.3	rna-XM_003519882.5	  4e-83
 40-  8:	rna-NM_102190.3	rna-NM_001251252.3	  4e-86
 40-  9:	rna-NM_102202.4	rna-XM_003519968.5	  5e-12
 40- 10:	rna-NM_102219.3	rna-XM_003519887.5	  2e-50
 40- 11:	rna-NM_001332620.1	rna-XM_026124636.2	 2e-125
 40- 12:	rna-NM_102223.5	rna-NM_001250361.2	  1e-82
 40- 13:	rna-NM_102224.4	rna-XM_003519772.5	      0
 40- 14:	rna-NM_102227.4	rna-XM_003519771.5	      0
 40- 15:	rna-NM_102228.4	rna-XM_041006037.1	      0
 40- 16:	rna-NM_102230.5	rna-NM_001252932.2	      0
 40- 17:	rna-NM_102235.2	rna-XM_003519657.5	      0
 40- 18:	rna-NM_102236.3	rna-XM_006574538.4	      0
 40- 19:	rna-NM_179370.4	rna-XM_006574536.3	      0
 40- 20:	rna-NM_102245.2	rna-XM_003519766.5	 3e-120
 40- 21:	rna-NM_102247.3	rna-NM_001254195.2	  8e-14
 40- 22:	rna-NM_102250.5	rna-XM_003519497.5	      0
 40- 23:	rna-NM_102251.2	rna-XM_026124585.2	  5e-95
 40- 24:	rna-NM_102256.3	rna-XM_003519384.5	 9e-160
 40- 25:	rna-NM_102258.6	rna-XM_041010352.1	      0
 40- 26:	rna-NM_102259.2	rna-XM_003519752.5	 3e-141
 40- 27:	rna-NM_102260.4	rna-XM_003519748.5	 5e-133
 40- 28:	rna-NM_102262.3	rna-XM_014764495.3	  2e-70
 40- 29:	rna-NM_102263.3	rna-XM_003519744.5	      0
 40- 30:	rna-NM_102264.5	rna-XM_003519244.5	      0
 40- 31:	rna-NM_001332641.1	rna-XM_006574514.3	      0
## Alignment 41: score=1248.0 e_value=1.7e-82 N=27 NC_003070.9&NC_016089.4 minus
 41-  0:	rna-NM_101238.5	rna-XM_003518735.5	  2e-94
 41-  1:	rna-NM_001332082.1	rna-NM_001362701.1	 2e-127
 41-  2:	rna-NM_101240.4	rna-XM_041012271.1	      0
 41-  3:	rna-NM_101242.3	rna-XM_003520067.5	  9e-78
 41-  4:	rna-NM_101243.5	rna-XM_006574376.3	      0
 41-  5:	rna-NM_101250.4	rna-NM_001254393.2	 6e-163
 41-  6:	rna-NM_001332092.1	rna-NM_001255924.2	  1e-35
 41-  7:	rna-NM_001332093.1	rna-XM_006574871.4	      0
 41-  8:	rna-NM_001332096.1	rna-XM_041012208.1	 3e-112
 41-  9:	rna-NM_101257.4	rna-XM_003518712.5	 1e-176
 41- 10:	rna-NM_001332100.1	rna-XM_003520053.5	  1e-32
 41- 11:	rna-NM_001332104.1	rna-XM_006574865.3	 4e-126
 41- 12:	rna-NM_101262.3	rna-XM_003520049.5	 2e-160
 41- 13:	rna-NM_101263.5	rna-XM_014766518.3	      0
 41- 14:	rna-NM_001160863.1	rna-XM_003518697.5	  3e-71
 41- 15:	rna-NM_101267.4	rna-XM_003520044.5	  4e-78
 41- 16:	rna-NM_101268.3	rna-XM_041012140.1	      0
 41- 17:	rna-NM_101281.3	rna-NM_001249719.2	  1e-64
 41- 18:	rna-NM_101283.6	rna-XM_014766448.3	  1e-72
 41- 19:	rna-NM_101284.3	rna-XM_003520031.5	      0
 41- 20:	rna-NM_148464.3	rna-XM_003518686.5	  2e-62
 41- 21:	rna-NM_101287.4	rna-XM_003518684.5	  5e-75
 41- 22:	rna-NM_101289.5	rna-XM_041012085.1	  1e-96
 41- 23:	rna-NM_101292.3	rna-XM_003518679.4	  5e-97
 41- 24:	rna-NM_101294.3	rna-XM_003520027.5	  4e-35
 41- 25:	rna-NM_101295.5	rna-XM_003518676.4	 9e-151
 41- 26:	rna-NM_101299.4	rna-XM_006574836.4	      0
## Alignment 42: score=909.0 e_value=3.8e-54 N=20 NC_003070.9&NC_016089.4 minus
 42-  0:	rna-NM_100561.4	rna-XM_041008569.1	      0
 42-  1:	rna-NM_100562.3	rna-XM_026126326.2	 3e-103
 42-  2:	rna-NM_100566.2	rna-XM_003518295.5	  2e-42
 42-  3:	rna-NM_001035906.3	rna-XM_014769364.3	  8e-31
 42-  4:	rna-NM_100568.4	rna-XM_003519232.5	      0
 42-  5:	rna-NM_180605.2	rna-NM_001250958.2	 3e-119
 42-  6:	rna-NM_100571.3	rna-XM_003518283.5	  1e-56
 42-  7:	rna-NM_100572.3	rna-XM_006575368.4	 5e-108
 42-  8:	rna-NM_100573.4	rna-XM_041013348.1	      0
 42-  9:	rna-NM_100576.1	rna-XM_003519222.5	  3e-40
 42- 10:	rna-NM_001331677.1	rna-NM_001255713.2	  2e-37
 42- 11:	rna-NM_100583.2	rna-XM_014769286.3	  2e-85
 42- 12:	rna-NM_100584.5	rna-XM_003519211.5	      0
 42- 13:	rna-NM_100585.2	rna-XM_006575354.3	 3e-141
 42- 14:	rna-NM_100589.3	rna-XM_006575352.4	 5e-121
 42- 15:	rna-NM_100590.4	rna-XM_003519209.5	 4e-147
 42- 16:	rna-NM_100592.5	rna-XM_003519207.5	      0
 42- 17:	rna-NM_001084005.3	rna-XM_006575345.4	      0
 42- 18:	rna-NM_100598.4	rna-XM_003519199.5	 3e-140
 42- 19:	rna-NM_001331691.1	rna-XM_041013329.1	  3e-32
## Alignment 43: score=563.0 e_value=5.8e-29 N=12 NC_003070.9&NC_016089.4 minus
 43-  0:	rna-NM_103122.4	rna-XM_003518485.5	  4e-57
 43-  1:	rna-NM_001333076.1	rna-NM_001369337.1	  1e-42
 43-  2:	rna-NM_001333079.1	rna-XM_041011498.1	      0
 43-  3:	rna-NM_103125.5	rna-XM_006574723.4	 4e-106
 43-  4:	rna-NM_103128.4	rna-XM_006574714.4	 8e-177
 43-  5:	rna-NM_103137.2	rna-XM_003519923.5	 1e-116
 43-  6:	rna-NM_103143.4	rna-XM_003518363.5	 2e-138
 43-  7:	rna-NM_103144.5	rna-XM_003518348.4	      0
 43-  8:	rna-NM_103145.4	rna-XM_003518336.5	 1e-141
 43-  9:	rna-NM_103152.4	rna-XM_003519918.5	      0
 43- 10:	rna-NM_001198207.1	rna-XM_003518284.5	  1e-84
 43- 11:	rna-NM_103158.3	rna-XM_003519915.5	  1e-77
## Alignment 44: score=469.0 e_value=8.5e-21 N=10 NC_003070.9&NC_016089.4 minus
 44-  0:	rna-NM_001332064.1	rna-XM_006574823.4	      0
 44-  1:	rna-NM_148462.3	rna-XM_006574820.4	  1e-17
 44-  2:	rna-NM_101196.3	rna-XM_003518636.5	      0
 44-  3:	rna-NM_101197.4	rna-XM_003518634.5	 8e-136
 44-  4:	rna-NM_101198.4	rna-XM_003518633.4	      0
 44-  5:	rna-NM_101199.4	rna-NM_001317457.1	  2e-94
 44-  6:	rna-NM_101200.2	rna-XM_006574818.4	 2e-118
 44-  7:	rna-NM_101201.2	rna-XM_003518631.5	  5e-70
 44-  8:	rna-NM_101202.5	rna-XM_003519991.5	  2e-97
 44-  9:	rna-NM_101203.5	rna-XM_003518626.4	      0
## Alignment 45: score=468.0 e_value=2.7e-20 N=10 NC_003070.9&NC_016089.4 minus
 45-  0:	rna-NM_105829.4	rna-XM_006574721.4	      0
 45-  1:	rna-NM_105832.1	rna-NM_001248721.3	  1e-28
 45-  2:	rna-NM_001084341.2	rna-XM_006574712.4	  3e-49
 45-  3:	rna-NM_001198444.1	rna-XM_003519923.5	      0
 45-  4:	rna-NM_105841.4	rna-XM_003518348.4	      0
 45-  5:	rna-NM_179546.3	rna-XM_003518331.4	  4e-36
 45-  6:	rna-NM_105845.2	rna-XM_006574705.4	      0
 45-  7:	rna-NM_105846.4	rna-XM_003518300.4	      0
 45-  8:	rna-NM_105849.3	rna-NM_001249993.2	  5e-14
 45-  9:	rna-NM_105857.4	rna-XM_003519912.5	      0
## Alignment 46: score=378.0 e_value=3.9e-15 N=8 NC_003070.9&NC_016089.4 minus
 46-  0:	rna-NM_105338.4	rna-XM_003518592.5	 2e-152
 46-  1:	rna-NM_105339.4	rna-XM_003518590.5	 9e-176
 46-  2:	rna-NM_179523.4	rna-XM_003518586.5	 3e-177
 46-  3:	rna-NM_105355.3	rna-XM_014765959.2	  4e-98
 46-  4:	rna-NM_105356.4	rna-NM_001251472.2	  8e-24
 46-  5:	rna-NM_105357.2	rna-XM_003518582.5	      0
 46-  6:	rna-NM_105359.3	rna-XM_006574775.4	 6e-163
 46-  7:	rna-NM_105360.2	rna-XM_041011680.1	  1e-21
## Alignment 47: score=334.0 e_value=9.8e-17 N=8 NC_003070.9&NC_016089.4 minus
 47-  0:	rna-NM_101192.3	rna-XM_003518774.5	      0
 47-  1:	rna-NM_101217.4	rna-NM_001317551.2	  3e-90
 47-  2:	rna-NM_101226.5	rna-XM_006574932.4	      0
 47-  3:	rna-NM_101227.3	rna-XM_014766830.3	  1e-37
 47-  4:	rna-NM_001198056.2	rna-NM_001255684.2	 4e-154
 47-  5:	rna-NM_101230.4	rna-XM_003518761.5	  7e-45
 47-  6:	rna-NM_001198059.2	rna-XM_003518749.4	 1e-114
 47-  7:	rna-NM_101234.4	rna-XM_003518748.5	      0
## Alignment 48: score=329.0 e_value=2e-11 N=7 NC_003070.9&NC_016089.4 minus
 48-  0:	rna-NM_100118.5	rna-XM_041010299.1	 2e-140
 48-  1:	rna-NM_100120.3	rna-XM_003518674.5	      0
 48-  2:	rna-NM_100121.5	rna-XM_003518649.5	 4e-135
 48-  3:	rna-NM_100123.2	rna-XM_003518629.5	      0
 48-  4:	rna-NM_100124.5	rna-XM_014764156.3	  7e-57
 48-  5:	rna-NM_100127.3	rna-XM_003518617.5	      0
 48-  6:	rna-NM_100133.3	rna-XM_003518551.4	      0
## Alignment 49: score=324.0 e_value=1e-10 N=7 NC_003070.9&NC_016089.4 minus
 49-  0:	rna-NM_103845.3	rna-XM_003518810.4	 6e-136
 49-  1:	rna-NM_103846.4	rna-XM_003520122.5	      0
 49-  2:	rna-NM_001333392.1	rna-XM_003518798.5	 2e-154
 49-  3:	rna-NM_103852.3	rna-XM_003518803.5	  3e-87
 49-  4:	rna-NM_001198253.1	rna-XM_003518797.5	      0
 49-  5:	rna-NM_103858.5	rna-XM_003518788.5	      0
 49-  6:	rna-NM_001198254.2	rna-NM_001251761.2	  2e-85
## Alignment 50: score=284.0 e_value=2.5e-08 N=6 NC_003070.9&NC_016089.4 minus
 50-  0:	rna-NM_001332135.1	rna-XM_003519955.5	 2e-108
 50-  1:	rna-NM_101348.4	rna-XM_006574759.3	      0
 50-  2:	rna-NM_202102.3	rna-XM_003518570.3	 7e-119
 50-  3:	rna-NM_101352.3	rna-XM_003518567.5	      0
 50-  4:	rna-NM_101353.2	rna-XM_006574755.4	      0
 50-  5:	rna-NM_101355.3	rna-XM_014772926.2	  2e-80
## Alignment 51: score=283.0 e_value=2.2e-09 N=6 NC_003070.9&NC_016089.4 minus
 51-  0:	rna-NM_105551.3	rna-XM_041011958.1	 1e-158
 51-  1:	rna-NM_105552.3	rna-XM_006574823.4	      0
 51-  2:	rna-NM_105555.4	rna-XM_003520001.5	 1e-112
 51-  3:	rna-NM_001084326.2	rna-XM_006574820.4	  7e-18
 51-  4:	rna-NM_105557.6	rna-XM_003519998.5	      0
 51-  5:	rna-NM_105558.3	rna-XM_003518634.5	 7e-139
## Alignment 52: score=262.0 e_value=3e-08 N=6 NC_003070.9&NC_016089.4 minus
 52-  0:	rna-NM_104450.4	rna-XM_003519597.5	      0
 52-  1:	rna-NM_001333734.1	rna-XM_003518515.5	      0
 52-  2:	rna-NM_104459.4	rna-XM_006575651.4	  3e-36
 52-  3:	rna-NM_104462.4	rna-XM_041009747.1	      0
 52-  4:	rna-NM_104467.5	rna-NM_001255918.3	 6e-128
 52-  5:	rna-NM_104470.3	rna-NM_001317527.2	 2e-135
## Alignment 53: score=258.0 e_value=9.9e-09 N=6 NC_003070.9&NC_016089.4 minus
 53-  0:	rna-NM_100526.5	rna-XM_014770548.2	  7e-57
 53-  1:	rna-NM_100532.3	rna-XM_014770501.3	  1e-43
 53-  2:	rna-NM_100538.5	rna-XM_041013439.1	 2e-142
 53-  3:	rna-NM_100543.5	rna-XM_014770412.3	  4e-71
 53-  4:	rna-NM_100544.3	rna-XM_003518447.5	      0
 53-  5:	rna-NM_100545.7	rna-XM_003519479.5	 6e-141
## Alignment 54: score=859.0 e_value=1.5e-46 N=18 NC_003070.9&NC_016090.4 plus
 54-  0:	rna-NM_100268.5	rna-NM_001248881.1	 7e-103
 54-  1:	rna-NM_100273.2	rna-XM_003520557.4	      0
 54-  2:	rna-NM_100274.3	rna-XM_003521252.5	      0
 54-  3:	rna-NM_100276.4	rna-NM_001250530.2	 9e-122
 54-  4:	rna-NM_001331454.1	rna-NM_001248647.1	      0
 54-  5:	rna-NM_100281.4	rna-XM_006577641.1	  3e-18
 54-  6:	rna-NM_100282.4	rna-XM_003521255.5	      0
 54-  7:	rna-NM_001331456.1	rna-XM_003520560.5	 9e-149
 54-  8:	rna-NM_100284.3	rna-XM_006576890.4	  9e-43
 54-  9:	rna-NM_100285.4	rna-XM_003521259.5	 2e-107
 54- 10:	rna-NM_001331458.1	rna-XM_006576894.3	 5e-130
 54- 11:	rna-NM_001197976.1	rna-XM_006576896.4	      0
 54- 12:	rna-NM_100291.3	rna-XM_041013795.1	  7e-40
 54- 13:	rna-NM_100292.2	rna-XM_003520568.5	      0
 54- 14:	rna-NM_100293.3	rna-XM_003521268.5	      0
 54- 15:	rna-NM_179256.1	rna-XM_041014101.1	      0
 54- 16:	rna-NM_100297.3	rna-XM_026127880.2	      0
 54- 17:	rna-NM_100299.2	rna-XM_003521278.4	      0
## Alignment 55: score=788.0 e_value=8.7e-50 N=18 NC_003070.9&NC_016090.4 plus
 55-  0:	rna-NM_100042.4	rna-XM_041014301.1	      0
 55-  1:	rna-NM_100043.5	rna-XM_003520922.5	      0
 55-  2:	rna-NM_100047.4	rna-XM_003521833.5	      0
 55-  3:	rna-NM_001331288.1	rna-XM_014773413.3	  7e-35
 55-  4:	rna-NM_001331291.1	rna-XM_041014289.1	  1e-64
 55-  5:	rna-NM_001123739.2	rna-XM_041014311.1	  8e-25
 55-  6:	rna-NM_100053.4	rna-XM_003520958.4	      0
 55-  7:	rna-NM_100055.3	rna-XM_003520998.5	  4e-22
 55-  8:	rna-NM_001197957.2	rna-XM_006576274.3	      0
 55-  9:	rna-NM_001331305.1	rna-XM_014773428.3	 3e-156
 55- 10:	rna-NM_100061.3	rna-XM_003521862.4	 9e-104
 55- 11:	rna-NM_100062.5	rna-XM_003521863.4	      0
 55- 12:	rna-NM_100063.4	rna-XM_014773376.3	 6e-117
 55- 13:	rna-NM_001083975.2	rna-XM_006576300.4	      0
 55- 14:	rna-NM_100070.5	rna-XM_006576321.4	      0
 55- 15:	rna-NM_100074.4	rna-XM_006576339.3	 2e-114
 55- 16:	rna-NM_100076.3	rna-XM_003521595.5	      0
 55- 17:	rna-NM_001331319.1	rna-XM_003521902.3	      0
## Alignment 56: score=377.0 e_value=6.1e-14 N=8 NC_003070.9&NC_016090.4 plus
 56-  0:	rna-NM_105889.6	rna-XM_003520843.4	      0
 56-  1:	rna-NM_105890.2	rna-XM_003521788.5	  3e-55
 56-  2:	rna-NM_001334523.1	rna-XM_003521789.5	      0
 56-  3:	rna-NM_105893.4	rna-XM_003521791.5	      0
 56-  4:	rna-NM_001084343.2	rna-NM_001251371.2	  1e-39
 56-  5:	rna-NM_001334535.1	rna-XM_006577303.4	  1e-58
 56-  6:	rna-NM_105911.5	rna-XM_003521793.5	      0
 56-  7:	rna-NM_001198454.2	rna-XM_003521794.5	      0
## Alignment 57: score=331.0 e_value=6.9e-11 N=7 NC_003070.9&NC_016090.4 plus
 57-  0:	rna-NM_001084245.2	rna-XM_006577688.4	  2e-18
 57-  1:	rna-NM_104252.3	rna-NM_001255756.3	      0
 57-  2:	rna-NM_001333610.1	rna-XM_003521787.5	 1e-142
 57-  3:	rna-NM_104259.1	rna-XM_003521788.5	  4e-52
 57-  4:	rna-NM_104265.4	rna-XM_003521791.5	      0
 57-  5:	rna-NM_104269.4	rna-NM_001251371.2	  5e-73
 57-  6:	rna-NM_104270.3	rna-XM_003520846.5	 4e-127
## Alignment 58: score=321.0 e_value=4.7e-11 N=7 NC_003070.9&NC_016090.4 plus
 58-  0:	rna-NM_100120.3	rna-XM_003520711.4	      0
 58-  1:	rna-NM_100121.5	rna-XM_003520713.5	 6e-129
 58-  2:	rna-NM_100127.3	rna-XM_003520715.5	      0
 58-  3:	rna-NM_100131.3	rna-XM_003521562.5	      0
 58-  4:	rna-NM_100132.2	rna-XM_003520722.5	  3e-69
 58-  5:	rna-NM_100133.3	rna-XM_003520724.5	      0
 58-  6:	rna-NM_100139.4	rna-NM_001370705.1	 2e-117
## Alignment 59: score=261.0 e_value=1.9e-09 N=6 NC_003070.9&NC_016090.4 plus
 59-  0:	rna-NM_100324.3	rna-XM_003521252.5	      0
 59-  1:	rna-NM_100325.4	rna-XM_006577640.3	  3e-20
 59-  2:	rna-NM_100327.5	rna-XM_003521260.5	  3e-98
 59-  3:	rna-NM_100332.5	rna-NM_001354914.1	  1e-31
 59-  4:	rna-NM_100334.4	rna-XM_041013795.1	  3e-45
 59-  5:	rna-NM_100340.4	rna-XM_003521278.4	      0
## Alignment 60: score=1379.0 e_value=1.7e-94 N=30 NC_003070.9&NC_016090.4 minus
 60-  0:	rna-NM_100757.4	rna-NM_001249007.3	  3e-88
 60-  1:	rna-NM_100759.4	rna-XM_003521678.5	      0
 60-  2:	rna-NM_100760.5	rna-XM_041014224.1	  2e-88
 60-  3:	rna-NM_100761.4	rna-XM_003520773.5	 9e-153
 60-  4:	rna-NM_100767.6	rna-XM_003521665.5	      0
 60-  5:	rna-NM_179288.3	rna-XM_014774270.3	  6e-85
 60-  6:	rna-NM_100772.5	rna-XM_003521659.5	      0
 60-  7:	rna-NM_100773.4	rna-XM_003521654.4	      0
 60-  8:	rna-NM_100775.3	rna-XM_006577169.4	 1e-123
 60-  9:	rna-NM_202070.1	rna-XM_003521649.5	      0
 60- 10:	rna-NM_100781.5	rna-XM_003521640.4	      0
 60- 11:	rna-NM_100785.3	rna-XM_003521629.5	  2e-87
 60- 12:	rna-NM_179290.3	rna-XM_003521626.5	      0
 60- 13:	rna-NM_001331808.1	rna-XM_003520747.5	      0
 60- 14:	rna-NM_100788.3	rna-NM_001251608.2	 2e-127
 60- 15:	rna-NM_100794.4	rna-NM_001317568.2	 4e-137
 60- 16:	rna-NM_100795.4	rna-XM_003520743.5	  8e-41
 60- 17:	rna-NM_100801.3	rna-NM_001251396.2	  4e-64
 60- 18:	rna-NM_001331830.1	rna-XM_041013799.1	      0
 60- 19:	rna-NM_100805.2	rna-NM_001356376.1	 6e-175
 60- 20:	rna-NM_100808.3	rna-XM_003520739.5	 5e-152
 60- 21:	rna-NM_100809.5	rna-XM_014773982.3	 9e-163
 60- 22:	rna-NM_001198018.1	rna-XM_003520738.5	      0
 60- 23:	rna-NM_100814.4	rna-XM_006577139.4	      0
 60- 24:	rna-NM_100815.4	rna-XM_003521600.5	      0
 60- 25:	rna-NM_100816.5	rna-XM_006577670.3	  9e-69
 60- 26:	rna-NM_100817.4	rna-XM_003520735.5	  3e-51
 60- 27:	rna-NM_100825.5	rna-NM_001317645.1	 1e-111
 60- 28:	rna-NM_100826.3	rna-XM_003521592.5	 8e-169
 60- 29:	rna-NM_100827.4	rna-NM_001249841.2	 4e-111
## Alignment 61: score=1116.0 e_value=8.2e-70 N=24 NC_003070.9&NC_016090.4 minus
 61-  0:	rna-NM_100121.5	rna-XM_003520713.5	 6e-129
 61-  1:	rna-NM_100137.4	rna-XM_026127931.2	  3e-87
 61-  2:	rna-NM_100138.3	rna-XM_006577104.4	  1e-42
 61-  3:	rna-NM_100141.3	rna-XM_014773957.3	  6e-56
 61-  4:	rna-NM_100144.3	rna-XM_003520701.5	      0
 61-  5:	rna-NM_100145.2	rna-XM_003521540.5	      0
 61-  6:	rna-NM_100146.3	rna-XM_003520700.4	      0
 61-  7:	rna-NM_100150.3	rna-XM_006577662.1	  6e-12
 61-  8:	rna-NM_100152.3	rna-XM_003521536.5	 1e-174
 61-  9:	rna-NM_100153.4	rna-XM_003521535.5	      0
 61- 10:	rna-NM_100155.4	rna-XM_003521533.3	  1e-35
 61- 11:	rna-NM_100159.3	rna-XM_003521528.5	      0
 61- 12:	rna-NM_100160.4	rna-XM_003521525.5	      0
 61- 13:	rna-NM_100161.2	rna-NM_001369192.1	  2e-46
 61- 14:	rna-NM_100163.3	rna-NM_001250713.2	  2e-21
 61- 15:	rna-NM_180602.2	rna-XM_026127919.2	  6e-98
 61- 16:	rna-NM_100167.3	rna-XM_003521516.5	 2e-162
 61- 17:	rna-NM_001331363.1	rna-XM_003521513.5	 5e-130
 61- 18:	rna-NM_100171.3	rna-XM_003521510.2	  8e-33
 61- 19:	rna-NM_100172.3	rna-XM_003521509.4	      0
 61- 20:	rna-NM_100178.3	rna-NM_001250254.2	      0
 61- 21:	rna-NM_001331374.1	rna-XM_006577067.4	  8e-80
 61- 22:	rna-NM_100182.3	rna-XM_003521494.5	      0
 61- 23:	rna-NM_100183.2	rna-XM_003521491.5	  1e-46
## Alignment 62: score=903.0 e_value=1.1e-49 N=19 NC_003070.9&NC_016090.4 minus
 62-  0:	rna-NM_099985.3	rna-XM_006577298.4	  9e-69
 62-  1:	rna-NM_001197952.1	rna-XM_006577296.4	      0
 62-  2:	rna-NM_099987.4	rna-XM_003520839.5	 1e-136
 62-  3:	rna-NM_001035847.1	rna-XM_041013823.1	 7e-137
 62-  4:	rna-NM_099991.4	rna-XM_003520835.5	      0
 62-  5:	rna-NM_179238.4	rna-XM_003521777.5	  6e-24
 62-  6:	rna-NM_099994.4	rna-XM_003521774.5	      0
 62-  7:	rna-NM_179240.1	rna-XM_006577290.3	      0
 62-  8:	rna-NM_100002.4	rna-NM_001252771.2	 2e-113
 62-  9:	rna-NM_100004.4	rna-XM_003520831.5	      0
 62- 10:	rna-NM_100005.3	rna-NM_001249712.2	 2e-143
 62- 11:	rna-NM_001331263.1	rna-XM_014774055.3	  1e-63
 62- 12:	rna-NM_100008.4	rna-XM_003520828.5	  1e-55
 62- 13:	rna-NM_001197954.2	rna-XM_003520827.5	 2e-179
 62- 14:	rna-NM_100012.3	rna-XM_003520825.5	      0
 62- 15:	rna-NM_001197956.2	rna-XM_026127973.2	      0
 62- 16:	rna-NM_001331273.1	rna-NM_001248124.2	      0
 62- 17:	rna-NM_100026.3	rna-XM_003520820.5	 4e-110
 62- 18:	rna-NM_001123736.1	rna-XM_006577275.4	  8e-20
## Alignment 63: score=769.0 e_value=5.3e-43 N=17 NC_003070.9&NC_016090.4 minus
 63-  0:	rna-NM_104500.3	rna-XM_003521646.5	  3e-37
 63-  1:	rna-NM_179489.2	rna-XM_006577161.4	  1e-47
 63-  2:	rna-NM_104503.5	rna-XM_003521629.5	  2e-82
 63-  3:	rna-NM_104505.4	rna-XM_006577156.4	  1e-23
 63-  4:	rna-NM_104509.4	rna-NM_001254361.1	  3e-76
 63-  5:	rna-NM_104515.4	rna-XM_026127947.2	  9e-80
 63-  6:	rna-NM_001124036.2	rna-XM_041014201.1	  4e-99
 63-  7:	rna-NM_104521.3	rna-NM_001317568.2	 9e-136
 63-  8:	rna-NM_104525.3	rna-XM_041014200.1	  1e-89
 63-  9:	rna-NM_104533.4	rna-XM_003520741.3	      0
 63- 10:	rna-NM_104536.5	rna-XM_003521609.4	      0
 63- 11:	rna-NM_104537.3	rna-NM_001356376.1	      0
 63- 12:	rna-NM_104543.4	rna-XM_014773982.3	 1e-159
 63- 13:	rna-NM_104547.4	rna-XM_003521604.4	 4e-111
 63- 14:	rna-NM_001333796.1	rna-XM_003521600.5	      0
 63- 15:	rna-NM_104552.2	rna-NM_001317645.1	  4e-87
 63- 16:	rna-NM_104556.5	rna-XM_003521592.5	      0
## Alignment 64: score=726.0 e_value=1.8e-40 N=16 NC_003070.9&NC_016090.4 minus
 64-  0:	rna-NM_100184.4	rna-XM_014774254.2	 5e-118
 64-  1:	rna-NM_001331380.1	rna-XM_003521218.5	 2e-115
 64-  2:	rna-NM_100187.3	rna-XM_026128055.2	  5e-73
 64-  3:	rna-NM_001331385.1	rna-XM_014773811.3	      0
 64-  4:	rna-NM_100192.2	rna-XM_026128034.2	      0
 64-  5:	rna-NM_100193.4	rna-XM_003520524.5	      0
 64-  6:	rna-NM_100196.3	rna-XM_003521199.5	      0
 64-  7:	rna-NM_100197.3	rna-NM_001251233.2	 4e-126
 64-  8:	rna-NM_100200.3	rna-XM_003521196.5	  6e-94
 64-  9:	rna-NM_100204.3	rna-NM_001375860.1	  1e-96
 64- 10:	rna-NM_202022.3	rna-XM_003520509.5	      0
 64- 11:	rna-NM_100215.4	rna-XM_006576822.4	  8e-59
 64- 12:	rna-NM_100216.3	rna-XM_003521189.5	  3e-49
 64- 13:	rna-NM_100217.3	rna-XM_006576819.3	  3e-11
 64- 14:	rna-NM_100220.8	rna-XM_003521177.4	      0
 64- 15:	rna-NM_100226.3	rna-XM_003520501.5	      0
## Alignment 65: score=638.0 e_value=3.7e-33 N=14 NC_003070.9&NC_016090.4 minus
 65-  0:	rna-NM_104327.4	rna-XM_003521692.5	      0
 65-  1:	rna-NM_104335.5	rna-XM_003520782.5	      0
 65-  2:	rna-NM_104336.5	rna-NM_001254601.1	  1e-36
 65-  3:	rna-NM_001333662.1	rna-XM_041013767.1	  3e-42
 65-  4:	rna-NM_104344.2	rna-XM_041014224.1	  5e-89
 65-  5:	rna-NM_180633.2	rna-XM_003520773.5	      0
 65-  6:	rna-NM_202300.2	rna-XM_006577192.4	      0
 65-  7:	rna-NM_104356.3	rna-XM_014774270.3	  2e-78
 65-  8:	rna-NM_104359.4	rna-NM_001249176.1	  3e-43
 65-  9:	rna-NM_001333684.1	rna-XM_003520761.5	      0
 65- 10:	rna-NM_104373.2	rna-XM_003521657.4	 2e-157
 65- 11:	rna-NM_104376.3	rna-XM_003521656.5	      0
 65- 12:	rna-NM_104378.2	rna-XM_006577175.4	      0
 65- 13:	rna-NM_104379.3	rna-XM_006577169.4	 5e-113
## Alignment 66: score=1289.0 e_value=2e-81 N=27 NC_003070.9&NC_016091.4 plus
 66-  0:	rna-NM_106379.9	rna-XM_006578892.4	      0
 66-  1:	rna-NM_106380.7	rna-XM_006578894.4	 4e-157
 66-  2:	rna-NM_106382.3	rna-NM_001289374.2	 1e-161
 66-  3:	rna-NM_106384.5	rna-XM_003523377.5	  3e-53
 66-  4:	rna-NM_106387.3	rna-XM_006578897.3	      0
 66-  5:	rna-NM_106388.4	rna-NM_001250871.1	 1e-145
 66-  6:	rna-NM_106389.5	rna-XM_006579270.1	  1e-16
 66-  7:	rna-NM_001334780.1	rna-XM_003522525.5	      0
 66-  8:	rna-NM_106398.3	rna-XM_003523387.5	      0
 66-  9:	rna-NM_106409.4	rna-XM_003523399.5	      0
 66- 10:	rna-NM_106410.3	rna-XM_006578909.4	      0
 66- 11:	rna-NM_106411.4	rna-XM_003523398.5	 7e-172
 66- 12:	rna-NM_106412.4	rna-NM_001252952.1	  3e-36
 66- 13:	rna-NM_106415.3	rna-XM_003523408.5	 8e-144
 66- 14:	rna-NM_106416.2	rna-XM_003523409.5	      0
 66- 15:	rna-NM_106418.4	rna-XM_003523412.5	      0
 66- 16:	rna-NM_106420.5	rna-XM_003523413.4	  2e-56
 66- 17:	rna-NM_106421.5	rna-XM_014774994.2	      0
 66- 18:	rna-NM_106422.2	rna-XM_003523417.5	  9e-76
 66- 19:	rna-NM_001334792.1	rna-XM_003522540.5	      0
 66- 20:	rna-NM_106424.4	rna-NM_001249858.2	  8e-41
 66- 21:	rna-NM_106426.4	rna-XM_006578920.4	  1e-81
 66- 22:	rna-NM_001334794.1	rna-XM_014774996.3	      0
 66- 23:	rna-NM_001334799.1	rna-XM_006578926.4	      0
 66- 24:	rna-NM_001334800.1	rna-XM_006578927.4	 5e-157
 66- 25:	rna-NM_148664.3	rna-XM_041015080.1	 4e-118
 66- 26:	rna-NM_001334801.1	rna-XM_003522547.5	 2e-138
## Alignment 67: score=1141.0 e_value=1.1e-74 N=25 NC_003070.9&NC_016091.4 plus
 67-  0:	rna-NM_148478.2	rna-XM_003522504.5	  1e-22
 67-  1:	rna-NM_101986.2	rna-XM_003522505.5	  2e-41
 67-  2:	rna-NM_001332496.1	rna-XM_003523346.5	 2e-123
 67-  3:	rna-NM_101988.5	rna-NM_001250802.2	  3e-77
 67-  4:	rna-NM_101997.3	rna-NM_001357919.1	 6e-128
 67-  5:	rna-NM_102000.3	rna-XM_003522518.5	  3e-26
 67-  6:	rna-NM_102004.3	rna-NM_001248228.2	  2e-36
 67-  7:	rna-NM_001198126.1	rna-XM_006578894.4	 1e-166
 67-  8:	rna-NM_001198128.1	rna-XM_003523375.5	      0
 67-  9:	rna-NM_102015.3	rna-XM_041015067.1	 2e-114
 67- 10:	rna-NM_001198132.1	rna-XM_003523379.5	      0
 67- 11:	rna-NM_102019.4	rna-XM_041015071.1	      0
 67- 12:	rna-NM_102023.2	rna-XM_003522527.5	      0
 67- 13:	rna-NM_102028.3	rna-NM_001255647.2	 3e-120
 67- 14:	rna-NM_102031.4	rna-XM_026128319.2	  1e-41
 67- 15:	rna-NM_102035.2	rna-XM_003523399.5	      0
 67- 16:	rna-NM_102036.4	rna-XM_003523398.5	      0
 67- 17:	rna-NM_102037.3	rna-NM_001253273.2	 2e-159
 67- 18:	rna-NM_102038.5	rna-NM_001250862.1	  3e-93
 67- 19:	rna-NM_102039.3	rna-NM_001252952.1	  1e-40
 67- 20:	rna-NM_102040.3	rna-XM_003523408.5	 1e-152
 67- 21:	rna-NM_102047.4	rna-XM_003522540.5	      0
 67- 22:	rna-NM_102051.3	rna-XM_006578926.4	      0
 67- 23:	rna-NM_001332533.1	rna-XM_006578928.4	      0
 67- 24:	rna-NM_102053.3	rna-XM_041015080.1	 8e-124
## Alignment 68: score=1043.0 e_value=9.5e-72 N=24 NC_003070.9&NC_016091.4 plus
 68-  0:	rna-NM_106058.3	rna-XM_003522930.4	      0
 68-  1:	rna-NM_001198467.1	rna-XM_003522935.5	  3e-16
 68-  2:	rna-NM_106072.4	rna-XM_041014658.1	 1e-125
 68-  3:	rna-NM_106075.4	rna-XM_006578461.4	      0
 68-  4:	rna-NM_106076.4	rna-XM_006578465.4	      0
 68-  5:	rna-NM_106082.2	rna-XM_014774718.3	  8e-19
 68-  6:	rna-NM_106084.3	rna-XM_003522946.5	 7e-173
 68-  7:	rna-NM_106096.4	rna-XM_003522261.5	      0
 68-  8:	rna-NM_001334647.1	rna-XM_003522963.4	 1e-158
 68-  9:	rna-NM_106104.3	rna-NM_001249308.2	  2e-78
 68- 10:	rna-NM_106106.3	rna-XM_003522970.5	      0
 68- 11:	rna-NM_106108.1	rna-XM_006578508.4	  3e-49
 68- 12:	rna-NM_001084353.1	rna-XM_006578514.3	 1e-115
 68- 13:	rna-NM_106127.5	rna-XM_041014546.1	 7e-120
 68- 14:	rna-NM_106131.4	rna-XM_006578524.4	  8e-64
 68- 15:	rna-NM_106132.4	rna-XM_003522299.5	      0
 68- 16:	rna-NM_001334664.1	rna-XM_006578526.4	      0
 68- 17:	rna-NM_106136.5	rna-XM_003523001.5	      0
 68- 18:	rna-NM_106137.5	rna-XM_041014907.1	      0
 68- 19:	rna-NM_106138.3	rna-XM_003522307.5	      0
 68- 20:	rna-NM_106141.3	rna-XM_026128257.2	 3e-157
 68- 21:	rna-NM_106142.3	rna-NM_001249087.1	  2e-54
 68- 22:	rna-NM_106147.2	rna-NM_001251455.2	  2e-72
 68- 23:	rna-NM_106149.4	rna-XM_003523011.5	      0
## Alignment 69: score=761.0 e_value=1.2e-49 N=18 NC_003070.9&NC_016091.4 plus
 69-  0:	rna-NM_101716.7	rna-XM_003522935.5	      0
 69-  1:	rna-NM_001332350.1	rna-XM_006578461.4	      0
 69-  2:	rna-NM_001084089.1	rna-XM_006578465.4	      0
 69-  3:	rna-NM_202129.3	rna-XM_003522944.5	 1e-142
 69-  4:	rna-NM_001332358.1	rna-XM_003522956.5	      0
 69-  5:	rna-NM_001332364.1	rna-NM_001249308.2	  7e-78
 69-  6:	rna-NM_101731.5	rna-XM_003522965.5	  6e-63
 69-  7:	rna-NM_101737.2	rna-XM_006578508.4	  3e-55
 69-  8:	rna-NM_101738.3	rna-XM_006578514.3	 7e-123
 69-  9:	rna-NM_001332375.1	rna-XM_041014546.1	 2e-111
 69- 10:	rna-NM_101746.5	rna-XM_003522299.5	      0
 69- 11:	rna-NM_001198101.1	rna-XM_006578526.4	      0
 69- 12:	rna-NM_101751.2	rna-XM_003523001.5	      0
 69- 13:	rna-NM_001332379.1	rna-XM_003522306.5	      0
 69- 14:	rna-NM_101753.3	rna-XM_041014673.1	  8e-41
 69- 15:	rna-NM_101756.3	rna-XM_026128257.2	 4e-158
 69- 16:	rna-NM_179358.3	rna-NM_001249087.1	  2e-49
 69- 17:	rna-NM_101763.3	rna-NM_001251455.2	  6e-71
## Alignment 70: score=675.0 e_value=3.6e-37 N=15 NC_003070.9&NC_016091.4 plus
 70-  0:	rna-NM_103506.1	rna-XM_003522507.5	      0
 70-  1:	rna-NM_103511.4	rna-XM_003523359.5	      0
 70-  2:	rna-NM_103524.3	rna-XM_003522513.4	      0
 70-  3:	rna-NM_103526.3	rna-XM_003523368.4	  5e-94
 70-  4:	rna-NM_103535.2	rna-XM_003522517.5	 3e-118
 70-  5:	rna-NM_103536.4	rna-XM_006578897.3	      0
 70-  6:	rna-NM_103537.5	rna-NM_001250871.1	      0
 70-  7:	rna-NM_103545.2	rna-NM_001251808.2	 7e-172
 70-  8:	rna-NM_103548.5	rna-NM_001367944.1	      0
 70-  9:	rna-NM_001333231.1	rna-XM_003523396.4	 1e-107
 70- 10:	rna-NM_103553.4	rna-XM_026128319.2	  4e-23
 70- 11:	rna-NM_001333237.1	rna-XM_003523400.5	  3e-67
 70- 12:	rna-NM_103559.2	rna-XM_003522532.5	  4e-79
 70- 13:	rna-NM_103561.4	rna-NM_001253273.2	 3e-158
 70- 14:	rna-NM_103564.3	rna-NM_001252952.1	  2e-40
## Alignment 71: score=362.0 e_value=3.9e-14 N=8 NC_003070.9&NC_016091.4 plus
 71-  0:	rna-NM_001333263.1	rna-XM_014774452.3	 3e-173
 71-  1:	rna-NM_103602.3	rna-XM_003523897.5	 5e-114
 71-  2:	rna-NM_103605.7	rna-NM_001250631.2	  4e-75
 71-  3:	rna-NM_001333265.1	rna-XM_006577973.4	  1e-47
 71-  4:	rna-NM_103612.3	rna-NM_001255731.2	 6e-171
 71-  5:	rna-NM_103613.3	rna-XM_003523936.5	  1e-36
 71-  6:	rna-NM_103614.5	rna-NM_001250836.1	 4e-125
 71-  7:	rna-NM_103618.3	rna-NM_001357779.1	      0
## Alignment 72: score=360.0 e_value=1.2e-15 N=8 NC_003070.9&NC_016091.4 plus
 72-  0:	rna-NM_001333166.1	rna-XM_003523772.5	 7e-121
 72-  1:	rna-NM_103280.5	rna-XM_006577801.4	 3e-122
 72-  2:	rna-NM_103283.2	rna-XM_014774587.3	  3e-15
 72-  3:	rna-NM_103289.5	rna-XM_003523776.5	 2e-161
 72-  4:	rna-NM_103302.3	rna-NM_001250024.2	  1e-60
 72-  5:	rna-NM_103303.4	rna-XM_003522757.5	      0
 72-  6:	rna-NM_001198214.2	rna-XM_003522763.5	      0
 72-  7:	rna-NM_103320.3	rna-XM_006578278.4	 2e-161
## Alignment 73: score=346.0 e_value=8.5e-11 N=7 NC_003070.9&NC_016091.4 plus
 73-  0:	rna-NM_101837.4	rna-NM_001248554.2	  2e-45
 73-  1:	rna-NM_101838.3	rna-XM_006577911.4	      0
 73-  2:	rna-NM_001332414.1	rna-XM_003523524.5	  1e-53
 73-  3:	rna-NM_001332416.1	rna-XM_003523504.5	  2e-89
 73-  4:	rna-NM_101842.5	rna-XM_014774428.3	  3e-50
 73-  5:	rna-NM_101843.4	rna-XM_006577913.4	      0
 73-  6:	rna-NM_101845.3	rna-XM_003523506.5	      0
## Alignment 74: score=301.0 e_value=1.2e-11 N=7 NC_003070.9&NC_016091.4 plus
 74-  0:	rna-NM_103620.4	rna-XM_003523762.4	 2e-168
 74-  1:	rna-NM_001123971.2	rna-XM_003523525.4	  1e-72
 74-  2:	rna-NM_103627.5	rna-XM_003523786.4	      0
 74-  3:	rna-NM_001198234.2	rna-XM_003523826.5	      0
 74-  4:	rna-NM_001198235.2	rna-XM_003523536.5	 4e-116
 74-  5:	rna-NM_103657.6	rna-XM_003523843.3	 1e-150
 74-  6:	rna-NM_001333282.1	rna-XM_003523848.5	 7e-168
## Alignment 75: score=291.0 e_value=5.4e-08 N=6 NC_003070.9&NC_016091.4 plus
 75-  0:	rna-NM_102535.3	rna-XM_041014525.1	  6e-77
 75-  1:	rna-NM_102537.3	rna-XM_014774462.3	 4e-115
 75-  2:	rna-NM_102538.3	rna-XM_003523948.5	  5e-69
 75-  3:	rna-NM_001084142.2	rna-XM_003523568.5	      0
 75-  4:	rna-NM_001332787.1	rna-XM_041014801.1	      0
 75-  5:	rna-NM_001036022.1	rna-XM_006577988.4	      0
## Alignment 76: score=264.0 e_value=4e-09 N=6 NC_003070.9&NC_016091.4 plus
 76-  0:	rna-NM_104594.2	rna-XM_003522702.5	  3e-86
 76-  1:	rna-NM_202317.3	rna-XM_003522715.5	      0
 76-  2:	rna-NM_001333822.1	rna-XM_014775052.3	      0
 76-  3:	rna-NM_104603.3	rna-XM_014774568.3	  8e-71
 76-  4:	rna-NM_001333825.1	rna-XM_006578223.4	      0
 76-  5:	rna-NM_001198333.1	rna-XM_014774572.3	      0
## Alignment 77: score=2701.0 e_value=3.3e-212 N=57 NC_003070.9&NC_016091.4 minus
 77-  0:	rna-NM_106156.3	rna-XM_003523817.5	  1e-43
 77-  1:	rna-NM_106157.2	rna-XM_003523815.5	 7e-118
 77-  2:	rna-NM_106163.3	rna-NM_001255717.3	 5e-106
 77-  3:	rna-NM_202416.1	rna-NM_001317490.2	 3e-112
 77-  4:	rna-NM_106165.3	rna-XM_003523534.5	 5e-116
 77-  5:	rna-NM_106166.4	rna-XM_003523799.4	  9e-83
 77-  6:	rna-NM_106171.3	rna-XM_003523530.5	  6e-84
 77-  7:	rna-NM_106177.4	rna-XM_003523526.4	      0
 77-  8:	rna-NM_202418.2	rna-XM_003523779.5	 1e-151
 77-  9:	rna-NM_148655.4	rna-NM_001317484.2	  2e-27
 77- 10:	rna-NM_106187.4	rna-XM_003523760.4	      0
 77- 11:	rna-NM_106194.3	rna-XM_003523723.5	 6e-133
 77- 12:	rna-NM_106197.3	rna-XM_003523519.5	 5e-106
 77- 13:	rna-NM_106199.5	rna-XM_026128155.2	      0
 77- 14:	rna-NM_106200.4	rna-XM_003523681.5	 2e-132
 77- 15:	rna-NM_106202.3	rna-XM_003523515.5	  1e-45
 77- 16:	rna-NM_001198474.1	rna-XM_003523668.5	      0
 77- 17:	rna-NM_106204.4	rna-NM_001254676.1	 2e-124
 77- 18:	rna-NM_106205.3	rna-XM_003523625.5	  7e-78
 77- 19:	rna-NM_106206.1	rna-XM_003523510.5	  2e-53
 77- 20:	rna-NM_106207.4	rna-XM_003523509.5	  6e-63
 77- 21:	rna-NM_106214.3	rna-XM_003523506.5	      0
 77- 22:	rna-NM_106219.3	rna-XM_003523493.5	      0
 77- 23:	rna-NM_001334693.1	rna-XM_003523487.5	  7e-79
 77- 24:	rna-NM_001334694.1	rna-XM_003523473.5	  7e-41
 77- 25:	rna-NM_106224.4	rna-XM_003523502.5	  1e-19
 77- 26:	rna-NM_106225.5	rna-NM_001252707.2	  6e-34
 77- 27:	rna-NM_106228.3	rna-XM_003523429.5	      0
 77- 28:	rna-NM_106230.4	rna-XM_003523499.5	 6e-137
 77- 29:	rna-NM_106234.3	rna-NM_001251574.2	 1e-130
 77- 30:	rna-NM_106238.4	rna-XM_026128150.2	 4e-139
 77- 31:	rna-NM_106247.4	rna-NM_001251504.2	  1e-94
 77- 32:	rna-NM_106248.4	rna-XM_003523274.5	      0
 77- 33:	rna-NM_106250.4	rna-NM_001249759.2	  6e-83
 77- 34:	rna-NM_202422.3	rna-XM_006577895.4	      0
 77- 35:	rna-NM_106256.1	rna-NM_001250161.3	  3e-26
 77- 36:	rna-NM_106258.4	rna-NM_001254202.2	      0
 77- 37:	rna-NM_001334709.1	rna-NM_001249724.3	  1e-65
 77- 38:	rna-NM_106260.3	rna-XM_006577891.4	 2e-142
 77- 39:	rna-NM_106263.4	rna-XM_003523171.4	      0
 77- 40:	rna-NM_106264.3	rna-XM_006577888.2	 2e-162
 77- 41:	rna-NM_106265.4	rna-XM_003523159.5	      0
 77- 42:	rna-NM_106268.3	rna-XM_006577887.4	  4e-48
 77- 43:	rna-NM_106274.4	rna-XM_003523485.1	  2e-84
 77- 44:	rna-NM_106275.3	rna-XM_003523484.5	      0
 77- 45:	rna-NM_106276.5	rna-XM_003523092.5	      0
 77- 46:	rna-NM_106277.4	rna-XM_006577882.4	      0
 77- 47:	rna-NM_106284.5	rna-XM_006577873.4	      0
 77- 48:	rna-NM_106285.6	rna-XM_003523481.5	 2e-160
 77- 49:	rna-NM_202424.2	rna-XM_041014741.1	 3e-120
 77- 50:	rna-NM_001084364.2	rna-XM_003522992.5	      0
 77- 51:	rna-NM_106289.4	rna-XM_003522955.5	      0
 77- 52:	rna-NM_106291.3	rna-NM_001254654.1	  3e-65
 77- 53:	rna-NM_106292.3	rna-XM_003523475.5	  5e-94
 77- 54:	rna-NM_106295.3	rna-XM_041014738.1	  1e-78
 77- 55:	rna-NM_106296.6	rna-XM_003522932.5	 6e-131
 77- 56:	rna-NM_001198482.2	rna-XM_014774403.2	 8e-146
## Alignment 78: score=2332.0 e_value=8.4e-182 N=50 NC_003070.9&NC_016091.4 minus
 78-  0:	rna-NM_101787.3	rna-XM_003523535.5	      0
 78-  1:	rna-NM_101788.4	rna-XM_003523817.5	  7e-85
 78-  2:	rna-NM_001198104.1	rna-NM_001255717.3	 1e-118
 78-  3:	rna-NM_202134.1	rna-NM_001317490.2	 4e-112
 78-  4:	rna-NM_101795.5	rna-NM_001250484.2	  1e-31
 78-  5:	rna-NM_101804.4	rna-XM_003523779.5	 2e-147
 78-  6:	rna-NM_101811.4	rna-NM_001251553.2	  4e-24
 78-  7:	rna-NM_101815.4	rna-XM_003523762.4	 3e-171
 78-  8:	rna-NM_101816.4	rna-NM_001253229.1	      0
 78-  9:	rna-NM_101824.5	rna-XM_003523723.5	 5e-108
 78- 10:	rna-NM_101826.3	rna-XM_006577918.4	 6e-113
 78- 11:	rna-NM_101829.4	rna-NM_001349814.1	  1e-44
 78- 12:	rna-NM_101830.2	rna-XM_003523681.5	 5e-123
 78- 13:	rna-NM_001035992.4	rna-XM_003523625.5	  6e-70
 78- 14:	rna-NM_101845.3	rna-XM_003523506.5	      0
 78- 15:	rna-NM_101849.2	rna-XM_003523493.5	      0
 78- 16:	rna-NM_101850.2	rna-XM_003523487.5	  2e-97
 78- 17:	rna-NM_101854.3	rna-XM_026128151.2	  2e-29
 78- 18:	rna-NM_202141.1	rna-XM_003523499.5	 1e-137
 78- 19:	rna-NM_101863.4	rna-NM_001251574.2	 8e-129
 78- 20:	rna-NM_101865.4	rna-XM_006578964.4	 1e-160
 78- 21:	rna-NM_101866.3	rna-XM_026128150.2	 6e-122
 78- 22:	rna-NM_101869.2	rna-XM_003523336.5	      0
 78- 23:	rna-NM_101871.3	rna-XM_006578963.3	  4e-75
 78- 24:	rna-NM_101872.4	rna-NM_001255002.2	 3e-150
 78- 25:	rna-NM_101873.3	rna-XM_003523274.5	      0
 78- 26:	rna-NM_148474.3	rna-NM_001249759.2	  6e-77
 78- 27:	rna-NM_101878.4	rna-XM_006577894.4	 2e-168
 78- 28:	rna-NM_101884.4	rna-NM_001254202.2	      0
 78- 29:	rna-NM_101885.3	rna-NM_001249724.3	  6e-75
 78- 30:	rna-NM_101889.2	rna-XM_003523171.4	      0
 78- 31:	rna-NM_101893.3	rna-NM_001251581.1	  5e-31
 78- 32:	rna-NM_101896.2	rna-XM_006577887.4	  4e-51
 78- 33:	rna-NM_101903.2	rna-XM_003523486.5	 8e-106
 78- 34:	rna-NM_101904.4	rna-XM_003523092.5	      0
 78- 35:	rna-NM_101905.5	rna-XM_006577882.4	      0
 78- 36:	rna-NM_001332452.1	rna-XM_041014547.1	      0
 78- 37:	rna-NM_001332454.1	rna-XM_006577873.4	      0
 78- 38:	rna-NM_101917.3	rna-XM_041014741.1	 1e-139
 78- 39:	rna-NM_101920.3	rna-NM_001349791.1	  2e-48
 78- 40:	rna-NM_101922.3	rna-XM_003523000.5	  2e-53
 78- 41:	rna-NM_101928.7	rna-XM_003522997.4	      0
 78- 42:	rna-NM_101930.4	rna-XM_003522992.5	      0
 78- 43:	rna-NM_101933.4	rna-XM_006577723.4	  6e-84
 78- 44:	rna-NM_101935.3	rna-NM_001254654.1	  3e-71
 78- 45:	rna-NM_101936.3	rna-XM_003522950.5	 9e-103
 78- 46:	rna-NM_101937.6	rna-XM_006577865.4	      0
 78- 47:	rna-NM_101938.5	rna-XM_041014739.1	      0
 78- 48:	rna-NM_001198120.2	rna-XM_003522932.5	 5e-113
 78- 49:	rna-NM_101944.3	rna-XM_014774403.2	 8e-143
## Alignment 79: score=1011.0 e_value=6.3e-57 N=21 NC_003070.9&NC_016091.4 minus
 79-  0:	rna-NM_106450.4	rna-XM_003522764.5	      0
 79-  1:	rna-NM_106451.3	rna-NM_001250368.1	  4e-33
 79-  2:	rna-NM_001334815.1	rna-NM_001250260.3	  9e-39
 79-  3:	rna-NM_106454.4	rna-XM_014774591.3	 9e-168
 79-  4:	rna-NM_106456.5	rna-XM_003522757.5	      0
 79-  5:	rna-NM_106457.3	rna-NM_001250024.2	  4e-92
 79-  6:	rna-NM_106458.4	rna-XM_003523776.5	 4e-160
 79-  7:	rna-NM_106461.4	rna-XM_003523775.5	  2e-92
 79-  8:	rna-NM_106462.3	rna-XM_003523774.5	 5e-133
 79-  9:	rna-NM_106464.4	rna-XM_003522754.5	 7e-154
 79- 10:	rna-NM_001198495.1	rna-XM_006577801.4	 2e-130
 79- 11:	rna-NM_001334820.1	rna-XM_003523772.5	 3e-149
 79- 12:	rna-NM_106467.4	rna-NM_001250020.2	  1e-22
 79- 13:	rna-NM_106468.4	rna-XM_003522749.5	 1e-158
 79- 14:	rna-NM_001334821.1	rna-XM_041015136.1	 1e-130
 79- 15:	rna-NM_106473.6	rna-XM_006578256.4	 1e-167
 79- 16:	rna-NM_106474.5	rna-XM_003522742.5	      0
 79- 17:	rna-NM_106475.3	rna-NM_001255766.2	  3e-65
 79- 18:	rna-NM_106477.7	rna-XM_041014624.1	  8e-59
 79- 19:	rna-NM_106479.3	rna-NM_001251460.2	 9e-170
 79- 20:	rna-NM_106480.4	rna-XM_041015129.1	  8e-56
## Alignment 80: score=782.0 e_value=1.6e-44 N=17 NC_003070.9&NC_016091.4 minus
 80-  0:	rna-NM_100842.4	rna-XM_003523741.5	  4e-93
 80-  1:	rna-NM_001198021.1	rna-XM_014774568.3	  3e-71
 80-  2:	rna-NM_100844.2	rna-XM_014775052.3	      0
 80-  3:	rna-NM_100845.3	rna-XM_026128205.2	 1e-167
 80-  4:	rna-NM_100847.3	rna-XM_003522701.5	 5e-176
 80-  5:	rna-NM_001331861.1	rna-XM_003523724.4	      0
 80-  6:	rna-NM_100864.1	rna-XM_003523721.5	      0
 80-  7:	rna-NM_100867.2	rna-XM_003522696.5	      0
 80-  8:	rna-NM_179297.3	rna-NM_001251040.1	  2e-68
 80-  9:	rna-NM_100868.3	rna-XM_003522689.5	      0
 80- 10:	rna-NM_100870.3	rna-XM_006578191.4	      0
 80- 11:	rna-NM_100871.3	rna-XM_003522684.4	      0
 80- 12:	rna-NM_001331872.1	rna-XM_006578187.3	      0
 80- 13:	rna-NM_001331877.1	rna-NM_001255887.2	      0
 80- 14:	rna-NM_100876.4	rna-XM_003522677.5	      0
 80- 15:	rna-NM_100877.3	rna-NM_001250845.2	  2e-74
 80- 16:	rna-NM_100878.5	rna-XM_003523711.5	 3e-165
## Alignment 81: score=728.0 e_value=1e-42 N=16 NC_003070.9&NC_016091.4 minus
 81-  0:	rna-NM_102056.4	rna-XM_041015117.1	      0
 81-  1:	rna-NM_102066.3	rna-NM_001250368.1	  1e-34
 81-  2:	rna-NM_102067.3	rna-XM_014774591.3	 1e-175
 81-  3:	rna-NM_102068.5	rna-XM_041014697.1	 7e-110
 81-  4:	rna-NM_102069.3	rna-NM_001250024.2	  1e-72
 81-  5:	rna-NM_102071.2	rna-XM_003523776.5	 4e-144
 81-  6:	rna-NM_102073.3	rna-XM_003523775.5	  1e-66
 81-  7:	rna-NM_102075.4	rna-NM_001250020.2	  6e-16
 81-  8:	rna-NM_001198133.1	rna-XM_041015136.1	 4e-153
 81-  9:	rna-NM_102082.4	rna-XM_006578258.4	  9e-27
 81- 10:	rna-NM_102083.3	rna-NM_001255766.2	  1e-60
 81- 11:	rna-NM_102090.5	rna-XM_014775057.2	  4e-96
 81- 12:	rna-NM_102095.3	rna-XM_006578252.4	      0
 81- 13:	rna-NM_102097.6	rna-XM_006578248.4	  7e-35
 81- 14:	rna-NM_001332550.1	rna-XM_003522730.5	  1e-73
 81- 15:	rna-NM_102099.2	rna-XM_003523754.5	  1e-55
## Alignment 82: score=378.0 e_value=9.6e-15 N=8 NC_003070.9&NC_016091.4 minus
 82-  0:	rna-NM_106110.3	rna-NM_001248336.1	  2e-38
 82-  1:	rna-NM_106111.4	rna-XM_003522987.5	      0
 82-  2:	rna-NM_106112.3	rna-XM_014774759.3	  1e-85
 82-  3:	rna-NM_001036204.3	rna-XM_026128256.2	 7e-133
 82-  4:	rna-NM_106123.4	rna-NM_001255383.1	 4e-112
 82-  5:	rna-NM_106124.2	rna-XM_003522278.4	  5e-42
 82-  6:	rna-NM_106125.4	rna-NM_001371563.1	  8e-41
 82-  7:	rna-NM_106126.5	rna-XM_014774758.3	      0
## Alignment 83: score=377.0 e_value=1.5e-14 N=8 NC_003070.9&NC_016091.4 minus
 83-  0:	rna-NM_106348.4	rna-XM_003523367.5	 9e-171
 83-  1:	rna-NM_106349.3	rna-NM_001317424.1	  9e-27
 83-  2:	rna-NM_106350.3	rna-XM_003523362.5	      0
 83-  3:	rna-NM_001198486.2	rna-XM_014774974.3	      0
 83-  4:	rna-NM_106359.5	rna-XM_003523355.5	 2e-126
 83-  5:	rna-NM_106362.3	rna-NM_001353241.1	      0
 83-  6:	rna-NM_179567.3	rna-XM_003523351.5	  1e-89
 83-  7:	rna-NM_106364.2	rna-XM_003523350.5	      0
## Alignment 84: score=348.0 e_value=6.2e-14 N=8 NC_003070.9&NC_016091.4 minus
 84-  0:	rna-NM_103182.3	rna-XM_003522750.5	      0
 84-  1:	rna-NM_103187.3	rna-NM_001251718.2	  8e-35
 84-  2:	rna-NM_103190.2	rna-XM_003523768.5	 2e-117
 84-  3:	rna-NM_001333118.1	rna-XM_041015136.1	 2e-156
 84-  4:	rna-NM_103198.3	rna-XM_041015134.1	 6e-102
 84-  5:	rna-NM_103210.4	rna-XM_003522739.4	 3e-148
 84-  6:	rna-NM_001198209.1	rna-NM_001251460.2	 4e-161
 84-  7:	rna-NM_103230.2	rna-XM_003523754.5	  5e-55
## Alignment 85: score=330.0 e_value=8.4e-12 N=7 NC_003070.9&NC_016091.4 minus
 85-  0:	rna-NM_101978.5	rna-XM_026128315.2	      0
 85-  1:	rna-NM_101990.4	rna-XM_003523367.5	      0
 85-  2:	rna-NM_101991.3	rna-NM_001317424.1	  4e-24
 85-  3:	rna-NM_001332502.1	rna-XM_003523363.4	      0
 85-  4:	rna-NM_101993.4	rna-XM_014774974.3	      0
 85-  5:	rna-NM_101994.1	rna-XM_003522511.5	 2e-151
 85-  6:	rna-NM_101996.4	rna-XM_003523360.5	      0
## Alignment 86: score=327.0 e_value=9.7e-11 N=7 NC_003070.9&NC_016091.4 minus
 86-  0:	rna-NM_001331879.1	rna-XM_006578009.3	      0
 86-  1:	rna-NM_001331881.1	rna-XM_006578007.4	 2e-168
 86-  2:	rna-NM_100883.3	rna-XM_026128171.2	      0
 86-  3:	rna-NM_100886.7	rna-XM_041014806.1	  3e-63
 86-  4:	rna-NM_100889.4	rna-XM_014774468.3	 9e-134
 86-  5:	rna-NM_100894.4	rna-NM_001248829.1	 2e-118
 86-  6:	rna-NM_001331894.1	rna-XM_041014802.1	  2e-34
## Alignment 87: score=318.0 e_value=3.4e-13 N=7 NC_003070.9&NC_016091.4 minus
 87-  0:	rna-NM_103408.3	rna-XM_003523159.5	      0
 87-  1:	rna-NM_103431.7	rna-XM_041014746.1	      0
 87-  2:	rna-NM_103432.2	rna-XM_003523070.5	      0
 87-  3:	rna-NM_001333199.1	rna-XM_006577871.3	      0
 87-  4:	rna-NM_103436.3	rna-XM_006577867.4	  5e-42
 87-  5:	rna-NM_103438.3	rna-XM_006577866.4	      0
 87-  6:	rna-NM_103440.4	rna-XM_003523476.4	      0
## Alignment 88: score=293.0 e_value=5.3e-08 N=6 NC_003070.9&NC_016091.4 minus
 88-  0:	rna-NM_001036217.1	rna-NM_001250349.2	 2e-145
 88-  1:	rna-NM_106394.3	rna-NM_001254029.2	 2e-112
 88-  2:	rna-NM_106396.5	rna-XM_003523392.5	      0
 88-  3:	rna-NM_180650.3	rna-XM_026128317.2	 1e-152
 88-  4:	rna-NM_106399.4	rna-XM_003522527.5	      0
 88-  5:	rna-NM_106400.3	rna-NM_001251080.1	      0
## Alignment 89: score=291.0 e_value=1.3e-11 N=7 NC_003070.9&NC_016091.4 minus
 89-  0:	rna-NM_106181.2	rna-XM_006577859.4	  1e-33
 89-  1:	rna-NM_106183.4	rna-NM_001250708.2	 3e-156
 89-  2:	rna-NM_001161000.1	rna-XM_003522850.4	      0
 89-  3:	rna-NM_106193.4	rna-NM_001250720.2	  3e-42
 89-  4:	rna-NM_106209.2	rna-XM_003522803.3	 1e-100
 89-  5:	rna-NM_106210.3	rna-NM_001250335.2	  1e-56
 89-  6:	rna-NM_106226.4	rna-XM_003522718.5	 8e-177
## Alignment 90: score=283.0 e_value=2.9e-09 N=6 NC_003070.9&NC_016091.4 minus
 90-  0:	rna-NM_104436.2	rna-XM_041014599.1	  9e-35
 90-  1:	rna-NM_104438.4	rna-XM_003522788.5	      0
 90-  2:	rna-NM_104441.2	rna-XM_014774621.2	  1e-67
 90-  3:	rna-NM_104443.2	rna-NM_001249721.3	  3e-70
 90-  4:	rna-NM_104444.4	rna-XM_003522782.4	      0
 90-  5:	rna-NM_001333722.1	rna-XM_014774616.3	      0
## Alignment 91: score=270.0 e_value=1.1e-07 N=6 NC_003070.9&NC_016091.4 minus
 91-  0:	rna-NM_106702.5	rna-XM_003522475.4	 2e-138
 91-  1:	rna-NM_106709.4	rna-XM_003522454.5	  5e-26
 91-  2:	rna-NM_106712.5	rna-XM_006578062.4	 1e-134
 91-  3:	rna-NM_106721.2	rna-XM_003523627.5	  7e-42
 91-  4:	rna-NM_001198523.1	rna-XM_003522385.5	 5e-154
 91-  5:	rna-NM_001335012.1	rna-XM_006578055.4	  2e-83
## Alignment 92: score=265.0 e_value=1.9e-09 N=6 NC_003070.9&NC_016091.4 minus
 92-  0:	rna-NM_104594.2	rna-XM_003522702.5	  3e-86
 92-  1:	rna-NM_179495.3	rna-NM_001251040.1	 2e-142
 92-  2:	rna-NM_104609.4	rna-XM_003522689.5	      0
 92-  3:	rna-NM_104614.5	rna-XM_003523715.5	      0
 92-  4:	rna-NM_001333828.1	rna-XM_006578187.3	      0
 92-  5:	rna-NM_104616.5	rna-NM_001255887.2	      0
## Alignment 93: score=2409.0 e_value=7.3e-183 N=51 NC_003070.9&NC_038241.2 plus
 93-  0:	rna-NM_104996.6	rna-NM_001254146.2	      0
 93-  1:	rna-NM_105001.4	rna-XM_014776098.2	  1e-60
 93-  2:	rna-NM_105004.3	rna-XM_041015305.1	 5e-131
 93-  3:	rna-NM_105005.5	rna-XM_006580535.4	 5e-142
 93-  4:	rna-NM_105009.3	rna-XM_006580533.4	      0
 93-  5:	rna-NM_001334090.1	rna-XM_014775311.2	  2e-45
 93-  6:	rna-NM_001198372.1	rna-XM_006580532.4	      0
 93-  7:	rna-NM_105025.4	rna-NM_001248911.2	  1e-82
 93-  8:	rna-NM_105026.4	rna-XM_003525353.5	  3e-99
 93-  9:	rna-NM_105029.7	rna-XM_006580528.3	      0
 93- 10:	rna-NM_105030.3	rna-XM_006580526.4	  5e-51
 93- 11:	rna-NM_001334115.1	rna-XM_006580516.4	      0
 93- 12:	rna-NM_001198373.2	rna-XM_003525347.5	 5e-170
 93- 13:	rna-NM_105043.4	rna-XM_003525346.5	      0
 93- 14:	rna-NM_001334120.1	rna-XM_003524408.5	      0
 93- 15:	rna-NM_105048.3	rna-XM_003525342.5	      0
 93- 16:	rna-NM_105049.5	rna-XM_003525340.4	  1e-61
 93- 17:	rna-NM_001124071.5	rna-XM_006580507.4	      0
 93- 18:	rna-NM_105055.3	rna-XM_003525339.5	 5e-109
 93- 19:	rna-NM_105057.3	rna-XM_006580497.3	  2e-50
 93- 20:	rna-NM_001198375.1	rna-XM_003525334.5	 2e-129
 93- 21:	rna-NM_105059.4	rna-XM_003525335.5	  4e-48
 93- 22:	rna-NM_105060.2	rna-XM_003524403.5	      0
 93- 23:	rna-NM_105065.3	rna-XM_041015178.1	 5e-100
 93- 24:	rna-NM_105066.3	rna-XM_003524401.5	 6e-159
 93- 25:	rna-NM_001334140.1	rna-NM_001349720.1	  8e-14
 93- 26:	rna-NM_105071.4	rna-XM_003525325.3	 2e-120
 93- 27:	rna-NM_105077.4	rna-NM_001255253.2	      0
 93- 28:	rna-NM_105078.5	rna-XM_003525323.5	  7e-65
 93- 29:	rna-NM_105079.3	rna-XM_003525321.3	      0
 93- 30:	rna-NM_105081.4	rna-XM_003525319.5	  3e-48
 93- 31:	rna-NM_001198378.2	rna-XM_003525317.5	 4e-104
 93- 32:	rna-NM_179511.2	rna-XM_006580485.4	      0
 93- 33:	rna-NM_105087.2	rna-XM_014775838.3	      0
 93- 34:	rna-NM_105089.3	rna-XM_003525310.5	  7e-59
 93- 35:	rna-NM_105093.3	rna-XM_003525306.5	      0
 93- 36:	rna-NM_105095.2	rna-XM_006580481.4	      0
 93- 37:	rna-NM_001334155.1	rna-XM_006580836.3	  1e-42
 93- 38:	rna-NM_105107.4	rna-XM_041015654.1	  1e-41
 93- 39:	rna-NM_105108.2	rna-XM_006580469.4	  2e-22
 93- 40:	rna-NM_105110.4	rna-NM_001254222.2	  1e-70
 93- 41:	rna-NM_105114.3	rna-XM_003525297.4	      0
 93- 42:	rna-NM_105115.4	rna-XM_003524392.5	      0
 93- 43:	rna-NM_001036154.2	rna-XM_041015306.1	  2e-79
 93- 44:	rna-NM_105119.5	rna-NM_001255031.2	      0
 93- 45:	rna-NM_105120.4	rna-XM_003525294.4	  6e-55
 93- 46:	rna-NM_105121.3	rna-XM_003524388.5	  1e-52
 93- 47:	rna-NM_105125.3	rna-XM_003525290.5	  3e-83
 93- 48:	rna-NM_001334165.1	rna-NM_001249491.1	  1e-90
 93- 49:	rna-NM_105134.2	rna-XM_041015668.1	 5e-180
 93- 50:	rna-NM_202360.2	rna-XM_003525278.5	 1e-167
## Alignment 94: score=1405.0 e_value=4.2e-101 N=31 NC_003070.9&NC_038241.2 plus
 94-  0:	rna-NM_106055.5	rna-XM_003525599.5	      0
 94-  1:	rna-NM_106059.5	rna-XM_003524454.3	  7e-70
 94-  2:	rna-NM_001198467.1	rna-XM_003524444.5	  3e-21
 94-  3:	rna-NM_106071.1	rna-NM_001358075.1	      0
 94-  4:	rna-NM_106073.5	rna-XM_003525391.5	  7e-53
 94-  5:	rna-NM_106075.4	rna-XM_006579429.4	 5e-180
 94-  6:	rna-NM_106076.4	rna-XM_006579432.4	      0
 94-  7:	rna-NM_106081.3	rna-NM_001254183.2	      0
 94-  8:	rna-NM_106082.2	rna-XM_006580573.3	  1e-16
 94-  9:	rna-NM_106083.5	rna-XM_003524575.5	  1e-46
 94- 10:	rna-NM_106085.2	rna-XM_003524584.4	      0
 94- 11:	rna-NM_106091.4	rna-NM_001251193.2	      0
 94- 12:	rna-NM_106096.4	rna-XM_003525410.5	      0
 94- 13:	rna-NM_106098.4	rna-XM_003524669.5	      0
 94- 14:	rna-NM_106099.3	rna-XM_003524662.5	 2e-178
 94- 15:	rna-NM_106101.4	rna-XM_003524682.5	  5e-75
 94- 16:	rna-NM_001334647.1	rna-XM_003524687.4	 1e-165
 94- 17:	rna-NM_106106.3	rna-NM_001255062.2	      0
 94- 18:	rna-NM_106107.3	rna-XM_003524728.5	      0
 94- 19:	rna-NM_106108.1	rna-XM_003525418.1	  4e-56
 94- 20:	rna-NM_001084353.1	rna-NM_001255177.1	 4e-107
 94- 21:	rna-NM_106127.5	rna-XM_006579473.4	 3e-122
 94- 22:	rna-NM_106130.7	rna-XM_003524904.5	      0
 94- 23:	rna-NM_106132.4	rna-XM_003524981.5	      0
 94- 24:	rna-NM_001334664.1	rna-XM_041015888.1	      0
 94- 25:	rna-NM_106142.3	rna-NM_001249119.2	  3e-56
 94- 26:	rna-NM_106143.3	rna-XM_006579488.4	      0
 94- 27:	rna-NM_106144.3	rna-XM_003525068.4	  2e-41
 94- 28:	rna-NM_106145.3	rna-XM_041015893.1	  1e-15
 94- 29:	rna-NM_106147.2	rna-NM_001250268.2	  5e-74
 94- 30:	rna-NM_106150.4	rna-NM_001251498.2	      0
## Alignment 95: score=927.0 e_value=2e-57 N=21 NC_003070.9&NC_038241.2 plus
 95-  0:	rna-NM_101710.3	rna-XM_003525585.5	  2e-77
 95-  1:	rna-NM_101716.7	rna-XM_003524444.5	      0
 95-  2:	rna-NM_101718.5	rna-XM_003525391.5	 2e-104
 95-  3:	rna-NM_001332350.1	rna-XM_006579429.4	      0
 95-  4:	rna-NM_001084089.1	rna-XM_006579432.4	 6e-173
 95-  5:	rna-NM_101721.4	rna-XM_003524575.5	  6e-27
 95-  6:	rna-NM_101723.4	rna-NM_001249559.2	  1e-44
 95-  7:	rna-NM_101726.4	rna-XM_041015187.1	  9e-84
 95-  8:	rna-NM_001332359.1	rna-XM_003524669.5	      0
 95-  9:	rna-NM_001332366.1	rna-XM_041015797.1	  4e-76
 95- 10:	rna-NM_101737.2	rna-XM_003525418.1	  5e-57
 95- 11:	rna-NM_101738.3	rna-NM_001255177.1	 4e-115
 95- 12:	rna-NM_001332375.1	rna-XM_006579473.4	 2e-110
 95- 13:	rna-NM_001332376.1	rna-XM_014775431.3	  2e-70
 95- 14:	rna-NM_101745.5	rna-XM_003525432.4	      0
 95- 15:	rna-NM_101746.5	rna-XM_003524981.5	      0
 95- 16:	rna-NM_001198101.1	rna-XM_041015888.1	      0
 95- 17:	rna-NM_001332379.1	rna-XM_003525008.5	      0
 95- 18:	rna-NM_179358.3	rna-NM_001249119.2	  7e-53
 95- 19:	rna-NM_101758.5	rna-XM_003525068.4	  9e-40
 95- 20:	rna-NM_101763.3	rna-NM_001250268.2	  4e-71
## Alignment 96: score=651.0 e_value=6.3e-35 N=14 NC_003070.9&NC_038241.2 plus
 96-  0:	rna-NM_001332835.1	rna-XM_006580103.3	  4e-41
 96-  1:	rna-NM_001198181.1	rna-XM_014775696.2	      0
 96-  2:	rna-NM_102657.2	rna-NM_001250706.2	  4e-53
 96-  3:	rna-NM_102658.3	rna-XM_026128478.2	  2e-98
 96-  4:	rna-NM_102660.3	rna-XM_003524156.5	  3e-57
 96-  5:	rna-NM_102663.2	rna-XM_003524157.5	      0
 96-  6:	rna-NM_102664.5	rna-XM_041015536.1	  1e-40
 96-  7:	rna-NM_102667.4	rna-XM_006580113.3	  3e-23
 96-  8:	rna-NM_102668.4	rna-XM_003524922.5	  8e-76
 96-  9:	rna-NM_001332843.1	rna-XM_006580114.4	  3e-15
 96- 10:	rna-NM_102670.3	rna-XM_003524925.5	 3e-170
 96- 11:	rna-NM_102673.6	rna-NM_001248086.2	 4e-129
 96- 12:	rna-NM_102674.4	rna-XM_003524929.5	      0
 96- 13:	rna-NM_102692.4	rna-NM_001248589.1	  7e-86
## Alignment 97: score=603.0 e_value=1.1e-29 N=13 NC_003070.9&NC_038241.2 plus
 97-  0:	rna-NM_101660.3	rna-XM_003525163.3	  6e-70
 97-  1:	rna-NM_101666.3	rna-XM_006580348.4	      0
 97-  2:	rna-NM_101668.5	rna-XM_003525156.5	 4e-104
 97-  3:	rna-NM_001198097.1	rna-XM_041015763.1	      0
 97-  4:	rna-NM_101670.3	rna-NM_001248440.2	      0
 97-  5:	rna-NM_101672.4	rna-NM_001249965.3	  6e-99
 97-  6:	rna-NM_001198098.1	rna-XM_006580341.4	      0
 97-  7:	rna-NM_101678.3	rna-XM_006579335.3	 4e-160
 97-  8:	rna-NM_179355.1	rna-NM_001250227.2	  1e-56
 97-  9:	rna-NM_001035987.1	rna-XM_003525142.5	 2e-138
 97- 10:	rna-NM_101684.4	rna-XM_041015250.1	      0
 97- 11:	rna-NM_101687.4	rna-XM_003525136.4	  2e-32
 97- 12:	rna-NM_101694.3	rna-XM_041015775.1	 8e-108
## Alignment 98: score=552.0 e_value=4.4e-28 N=12 NC_003070.9&NC_038241.2 plus
 98-  0:	rna-NM_179330.4	rna-NM_001289291.1	      0
 98-  1:	rna-NM_101330.5	rna-XM_003524790.5	  1e-55
 98-  2:	rna-NM_101334.3	rna-XM_003524791.4	      0
 98-  3:	rna-NM_101336.4	rna-XM_006579391.4	 8e-108
 98-  4:	rna-NM_148465.2	rna-XM_006580024.4	  4e-64
 98-  5:	rna-NM_101339.5	rna-NM_001254279.2	 5e-145
 98-  6:	rna-NM_101340.4	rna-XM_003524094.5	 3e-159
 98-  7:	rna-NM_101341.4	rna-XM_003524802.5	 2e-161
 98-  8:	rna-NM_101342.4	rna-NM_001249037.1	  1e-74
 98-  9:	rna-NM_101343.2	rna-XM_003524803.5	      0
 98- 10:	rna-NM_101360.4	rna-XM_003524806.5	      0
 98- 11:	rna-NM_101361.3	rna-NM_001254019.2	      0
## Alignment 99: score=434.0 e_value=5.1e-16 N=9 NC_003070.9&NC_038241.2 plus
 99-  0:	rna-NM_102749.3	rna-NM_001254687.1	      0
 99-  1:	rna-NM_102751.5	rna-NM_001252837.1	      0
 99-  2:	rna-NM_102753.4	rna-XM_003524815.4	  2e-23
 99-  3:	rna-NM_179399.3	rna-XM_006580036.4	  3e-45
 99-  4:	rna-NM_102761.4	rna-XM_003524103.5	      0
 99-  5:	rna-NM_102765.4	rna-XM_041015296.1	  5e-15
 99-  6:	rna-NM_102767.4	rna-XM_003524107.5	  1e-83
 99-  7:	rna-NM_102769.4	rna-XM_041015490.1	 2e-174
 99-  8:	rna-NM_102770.4	rna-XM_003524825.5	 5e-174
## Alignment 100: score=335.0 e_value=1.1e-10 N=7 NC_003070.9&NC_038241.2 plus
100-  0:	rna-NM_101108.4	rna-XM_006579554.4	      0
100-  1:	rna-NM_101110.4	rna-XM_003525505.5	      0
100-  2:	rna-NM_101113.4	rna-XM_003525730.5	 3e-147
100-  3:	rna-NM_101114.4	rna-XM_003525732.5	      0
100-  4:	rna-NM_101117.5	rna-XM_003525509.5	 3e-128
100-  5:	rna-NM_101122.4	rna-XM_041015919.1	      0
100-  6:	rna-NM_101123.4	rna-NM_001248512.2	 4e-147
## Alignment 101: score=320.0 e_value=7.4e-11 N=7 NC_003070.9&NC_038241.2 plus
101-  0:	rna-NM_102719.7	rna-XM_003524738.5	 3e-170
101-  1:	rna-NM_001332876.1	rna-XM_003524740.4	  4e-55
101-  2:	rna-NM_102726.3	rna-XM_003524062.4	  6e-51
101-  3:	rna-NM_001036034.2	rna-XM_003524742.5	      0
101-  4:	rna-NM_102731.3	rna-NM_001248354.2	 5e-164
101-  5:	rna-NM_102735.3	rna-XM_003524750.5	  7e-43
101-  6:	rna-NM_102743.3	rna-XM_006579979.3	 1e-145
## Alignment 102: score=291.0 e_value=1.5e-11 N=7 NC_003070.9&NC_038241.2 plus
102-  0:	rna-NM_105608.4	rna-NM_001249052.3	 9e-103
102-  1:	rna-NM_105610.3	rna-NM_001317580.2	  1e-19
102-  2:	rna-NM_001334413.1	rna-XM_041015797.1	  2e-65
102-  3:	rna-NM_105637.3	rna-XM_003525419.5	  6e-55
102-  4:	rna-NM_105638.4	rna-NM_001250217.1	  2e-71
102-  5:	rna-NM_105647.6	rna-XM_003525421.4	 2e-161
102-  6:	rna-NM_105654.1	rna-XM_003524959.4	 1e-148
## Alignment 103: score=282.0 e_value=4e-08 N=6 NC_003070.9&NC_038241.2 plus
103-  0:	rna-NM_001198435.1	rna-NM_001251598.2	  3e-84
103-  1:	rna-NM_105737.4	rna-XM_003525200.5	  6e-81
103-  2:	rna-NM_001334477.1	rna-XM_003525198.4	  9e-22
103-  3:	rna-NM_105739.4	rna-XM_003525193.5	      0
103-  4:	rna-NM_001334478.1	rna-XM_003525192.5	  6e-59
103-  5:	rna-NM_001160993.2	rna-XM_014775901.3	      0
## Alignment 104: score=279.0 e_value=5.3e-08 N=6 NC_003070.9&NC_038241.2 plus
104-  0:	rna-NM_105442.3	rna-NM_001254011.2	  4e-45
104-  1:	rna-NM_148640.2	rna-XM_003524983.4	  5e-28
104-  2:	rna-NM_179526.4	rna-XM_041015560.1	      0
104-  3:	rna-NM_105452.2	rna-XM_006580185.3	      0
104-  4:	rna-NM_105453.3	rna-XM_003524990.4	      0
104-  5:	rna-NM_105458.3	rna-XM_003524993.5	      0
## Alignment 105: score=276.0 e_value=1.3e-08 N=6 NC_003070.9&NC_038241.2 plus
105-  0:	rna-NM_102553.5	rna-XM_014775671.3	  2e-64
105-  1:	rna-NM_102555.3	rna-XM_003524837.5	      0
105-  2:	rna-NM_102556.5	rna-XM_006580054.4	      0
105-  3:	rna-NM_102558.5	rna-XM_006580057.4	 1e-124
105-  4:	rna-NM_102560.3	rna-XM_003524848.5	  1e-41
105-  5:	rna-NM_001084143.2	rna-XM_003524853.3	  3e-73
## Alignment 106: score=817.0 e_value=3.4e-44 N=17 NC_003070.9&NC_038241.2 minus
106-  0:	rna-NM_105399.2	rna-XM_006580059.4	      0
106-  1:	rna-NM_105401.3	rna-XM_006580057.4	 3e-114
106-  2:	rna-NM_105402.3	rna-XM_003524846.5	 1e-179
106-  3:	rna-NM_105403.2	rna-NM_001254617.2	  9e-50
106-  4:	rna-NM_179525.3	rna-NM_001249361.2	  6e-74
106-  5:	rna-NM_105408.4	rna-XM_003524845.5	      0
106-  6:	rna-NM_105410.4	rna-XM_041015176.1	 4e-111
106-  7:	rna-NM_105416.5	rna-XM_003524840.5	      0
106-  8:	rna-NM_105420.3	rna-XM_006580054.4	      0
106-  9:	rna-NM_001124092.1	rna-XM_006580052.3	  1e-28
106- 10:	rna-NM_105422.4	rna-XM_014775361.3	      0
106- 11:	rna-NM_105424.5	rna-XM_003524836.5	 2e-175
106- 12:	rna-NM_105425.5	rna-XM_041015501.1	      0
106- 13:	rna-NM_105426.3	rna-NM_001354641.1	 1e-114
106- 14:	rna-NM_105433.3	rna-XM_003524833.5	      0
106- 15:	rna-NM_105439.3	rna-XM_041015493.1	 8e-132
106- 16:	rna-NM_105440.2	rna-XM_006580042.4	      0
## Alignment 107: score=816.0 e_value=2.5e-50 N=18 NC_003070.9&NC_038241.2 minus
107-  0:	rna-NM_104929.3	rna-XM_003525768.5	  6e-42
107-  1:	rna-NM_104930.5	rna-XM_003525762.5	  2e-55
107-  2:	rna-NM_104931.3	rna-XM_003525514.5	  5e-89
107-  3:	rna-NM_104943.3	rna-XM_003525755.5	      0
107-  4:	rna-NM_001334050.1	rna-XM_006579560.3	 3e-137
107-  5:	rna-NM_104948.4	rna-NM_001349197.1	      0
107-  6:	rna-NM_104951.4	rna-XM_003525746.5	      0
107-  7:	rna-NM_104952.2	rna-NM_001360356.1	      0
107-  8:	rna-NM_104955.3	rna-XM_006579558.4	  2e-47
107-  9:	rna-NM_104957.5	rna-XM_003525742.5	  2e-33
107- 10:	rna-NM_104965.4	rna-XM_003525505.5	      0
107- 11:	rna-NM_104977.3	rna-XM_003525691.4	 3e-163
107- 12:	rna-NM_104983.5	rna-XM_003525680.5	      0
107- 13:	rna-NM_104987.5	rna-XM_003525679.5	 1e-129
107- 14:	rna-NM_104988.2	rna-XM_003525677.5	      0
107- 15:	rna-NM_180638.4	rna-XM_006579538.4	      0
107- 16:	rna-NM_104994.4	rna-XM_003525673.5	      0
107- 17:	rna-NM_104995.4	rna-XM_014775474.3	 2e-162
## Alignment 108: score=544.0 e_value=2.9e-26 N=12 NC_003070.9&NC_038241.2 minus
108-  0:	rna-NM_105996.4	rna-XM_003524284.5	      0
108-  1:	rna-NM_106004.4	rna-XM_003524286.5	      0
108-  2:	rna-NM_106007.3	rna-XM_041015775.1	 3e-116
108-  3:	rna-NM_001334597.1	rna-XM_041015250.1	      0
108-  4:	rna-NM_106016.2	rna-XM_041015767.1	  1e-75
108-  5:	rna-NM_106020.4	rna-XM_003525142.5	 7e-138
108-  6:	rna-NM_106021.2	rna-NM_001250227.2	  1e-53
108-  7:	rna-NM_106024.6	rna-XM_003525145.5	  3e-78
108-  8:	rna-NM_106026.3	rna-XM_006580341.4	      0
108-  9:	rna-NM_106028.4	rna-XM_006580348.4	      0
108- 10:	rna-NM_106033.4	rna-XM_041015755.1	 2e-116
108- 11:	rna-NM_106035.4	rna-XM_003525163.3	  1e-90
## Alignment 109: score=402.0 e_value=2.4e-16 N=9 NC_003070.9&NC_038241.2 minus
109-  0:	rna-NM_001333334.1	rna-XM_006580323.3	      0
109-  1:	rna-NM_103741.6	rna-XM_006580326.4	 1e-163
109-  2:	rna-NM_103744.2	rna-XM_003525134.4	      0
109-  3:	rna-NM_103750.4	rna-XM_006580329.4	      0
109-  4:	rna-NM_001198245.1	rna-XM_041015767.1	  5e-84
109-  5:	rna-NM_103758.3	rna-XM_003524296.5	  3e-27
109-  6:	rna-NM_103759.5	rna-NM_001248440.2	      0
109-  7:	rna-NM_001160938.1	rna-XM_003525152.4	 6e-143
109-  8:	rna-NM_001160939.1	rna-XM_003524302.5	      0
## Alignment 110: score=363.0 e_value=6.5e-14 N=8 NC_003070.9&NC_038241.2 minus
110-  0:	rna-NM_101081.3	rna-NM_001251066.3	  6e-47
110-  1:	rna-NM_101083.4	rna-XM_026128650.2	      0
110-  2:	rna-NM_001198042.1	rna-XM_003525757.5	      0
110-  3:	rna-NM_101096.3	rna-XM_003525755.5	      0
110-  4:	rna-NM_101098.5	rna-XM_006579560.3	 2e-154
110-  5:	rna-NM_101099.5	rna-XM_003525746.5	      0
110-  6:	rna-NM_101106.2	rna-XM_003525729.5	  5e-58
110-  7:	rna-NM_101110.4	rna-XM_003525505.5	      0
## Alignment 111: score=355.0 e_value=2.5e-15 N=8 NC_003070.9&NC_038241.2 minus
111-  0:	rna-NM_100030.4	rna-NM_001249929.2	      0
111-  1:	rna-NM_001331276.1	rna-NM_001349720.1	  2e-44
111-  2:	rna-NM_001123738.2	rna-XM_003525328.5	      0
111-  3:	rna-NM_001331283.1	rna-XM_006580493.4	      0
111-  4:	rna-NM_100042.4	rna-XM_003525342.5	      0
111-  5:	rna-NM_100044.5	rna-NM_001255575.3	      0
111-  6:	rna-NM_001197957.2	rna-XM_006580528.3	      0
111-  7:	rna-NM_001331303.1	rna-XM_003524414.5	  3e-76
## Alignment 112: score=340.0 e_value=9.4e-11 N=7 NC_003070.9&NC_038241.2 minus
112-  0:	rna-NM_106043.3	rna-XM_003525205.3	  9e-63
112-  1:	rna-NM_106044.6	rna-XM_003525206.5	  4e-82
112-  2:	rna-NM_001334608.1	rna-XM_003524330.5	 3e-144
112-  3:	rna-NM_106046.5	rna-XM_041015307.1	      0
112-  4:	rna-NM_106047.5	rna-NM_001317436.2	  6e-72
112-  5:	rna-NM_001334613.1	rna-XM_041015725.1	  5e-16
112-  6:	rna-NM_106051.4	rna-XM_014775893.3	      0
## Alignment 113: score=291.0 e_value=3.5e-09 N=6 NC_003070.9&NC_038241.2 minus
113-  0:	rna-NM_103787.2	rna-XM_006579660.4	  5e-61
113-  1:	rna-NM_103788.3	rna-XM_003525594.5	 2e-152
113-  2:	rna-NM_103789.2	rna-XM_003525596.4	  5e-67
113-  3:	rna-NM_103792.2	rna-XM_003524462.5	  1e-49
113-  4:	rna-NM_103793.4	rna-NM_001249395.2	  4e-26
113-  5:	rna-NM_103794.3	rna-XM_003524467.5	 2e-101
## Alignment 114: score=287.0 e_value=6.9e-10 N=6 NC_003070.9&NC_038241.2 minus
114-  0:	rna-NM_102491.4	rna-XM_003524855.5	  6e-47
114-  1:	rna-NM_102493.3	rna-XM_003524853.3	  3e-72
114-  2:	rna-NM_102494.4	rna-XM_003524852.5	      0
114-  3:	rna-NM_102495.5	rna-XM_003524851.3	  3e-41
114-  4:	rna-NM_102496.4	rna-NM_001289351.1	      0
114-  5:	rna-NM_102503.4	rna-XM_041015176.1	 6e-110
## Alignment 115: score=285.0 e_value=5.3e-08 N=6 NC_003070.9&NC_038241.2 minus
115-  0:	rna-NM_102167.4	rna-XM_014775901.3	      0
115-  1:	rna-NM_102168.4	rna-XM_006580374.4	      0
115-  2:	rna-NM_102169.3	rna-XM_003525192.5	  4e-67
115-  3:	rna-NM_102170.2	rna-XM_003525193.5	      0
115-  4:	rna-NM_102171.6	rna-XM_003525196.5	  3e-66
115-  5:	rna-NM_102175.4	rna-NM_001251598.2	  4e-94
## Alignment 116: score=282.0 e_value=3.6e-08 N=6 NC_003070.9&NC_038241.2 minus
116-  0:	rna-NM_101128.5	rna-XM_003525686.5	      0
116-  1:	rna-NM_101133.3	rna-XM_003525683.5	  2e-51
116-  2:	rna-NM_101134.5	rna-XM_003525680.5	      0
116-  3:	rna-NM_001332044.1	rna-XM_003525679.5	 2e-126
116-  4:	rna-NM_101143.4	rna-XM_006579538.4	 4e-165
116-  5:	rna-NM_101146.3	rna-XM_014775474.3	 4e-168
## Alignment 117: score=281.0 e_value=3.2e-08 N=6 NC_003070.9&NC_038241.2 minus
117-  0:	rna-NM_101170.4	rna-XM_003524993.5	      0
117-  1:	rna-NM_001035957.3	rna-XM_003524990.4	      0
117-  2:	rna-NM_101172.3	rna-XM_003524988.5	 3e-157
117-  3:	rna-NM_101175.5	rna-XM_003524204.3	  1e-53
117-  4:	rna-NM_101183.4	rna-XM_003524201.5	      0
117-  5:	rna-NM_101188.3	rna-NM_001253344.1	 6e-103
## Alignment 118: score=276.0 e_value=4.3e-08 N=6 NC_003070.9&NC_038241.2 minus
118-  0:	rna-NM_102834.2	rna-XM_003524775.5	      0
118-  1:	rna-NM_102840.5	rna-XM_003524765.4	  8e-45
118-  2:	rna-NM_102842.3	rna-XM_006579993.4	  5e-75
118-  3:	rna-NM_102845.5	rna-XM_003524763.4	      0
118-  4:	rna-NM_102850.4	rna-XM_014775642.3	      0
118-  5:	rna-NM_102851.4	rna-XM_003524761.5	 1e-141
## Alignment 119: score=573.0 e_value=2.9e-35 N=13 NC_003070.9&NC_038242.2 plus
119-  0:	rna-NM_001333166.1	rna-XM_003527859.5	 8e-120
119-  1:	rna-NM_103280.5	rna-XM_041016387.1	 3e-121
119-  2:	rna-NM_103302.3	rna-XM_003526539.5	  2e-62
119-  3:	rna-NM_103303.4	rna-XM_003527866.4	      0
119-  4:	rna-NM_001198214.2	rna-XM_003526545.5	      0
119-  5:	rna-NM_103320.3	rna-NM_001255237.3	 2e-162
119-  6:	rna-NM_103323.3	rna-XM_003527873.5	      0
119-  7:	rna-NM_179420.2	rna-XM_003526556.5	  2e-72
119-  8:	rna-NM_001333186.1	rna-XM_006580869.4	  3e-80
119-  9:	rna-NM_103354.4	rna-XM_006581508.4	 1e-129
119- 10:	rna-NM_103364.3	rna-NM_001251221.2	      0
119- 11:	rna-NM_001333191.1	rna-XM_003526562.4	 4e-136
119- 12:	rna-NM_103414.1	rna-XM_006581514.4	 5e-118
## Alignment 120: score=481.0 e_value=3.2e-19 N=10 NC_003070.9&NC_038242.2 plus
120-  0:	rna-NM_106110.3	rna-XM_003527018.4	  3e-36
120-  1:	rna-NM_106111.4	rna-XM_003527019.5	      0
120-  2:	rna-NM_106112.3	rna-NM_001251354.2	  3e-85
120-  3:	rna-NM_001036204.3	rna-XM_003527026.5	 6e-147
120-  4:	rna-NM_001084353.1	rna-XM_014776567.1	 5e-115
120-  5:	rna-NM_106118.3	rna-NM_001251779.1	  2e-73
120-  6:	rna-NM_106123.4	rna-XM_003527031.5	 2e-106
120-  7:	rna-NM_106124.2	rna-XM_014777135.2	  2e-40
120-  8:	rna-NM_106125.4	rna-NM_001250569.2	  8e-42
120-  9:	rna-NM_106126.5	rna-XM_003527033.5	      0
## Alignment 121: score=421.0 e_value=4.5e-18 N=9 NC_003070.9&NC_038242.2 plus
121-  0:	rna-NM_106348.4	rna-XM_041016406.1	 2e-162
121-  1:	rna-NM_106349.3	rna-XM_003526614.5	  4e-27
121-  2:	rna-NM_106350.3	rna-XM_014776359.3	      0
121-  3:	rna-NM_001198486.2	rna-XM_003526617.5	      0
121-  4:	rna-NM_106359.5	rna-XM_003526623.5	 5e-128
121-  5:	rna-NM_106362.3	rna-XM_041016418.1	      0
121-  6:	rna-NM_179567.3	rna-XM_041016423.1	  1e-64
121-  7:	rna-NM_106364.2	rna-XM_003526627.5	      0
121-  8:	rna-NM_106371.3	rna-XM_014776372.2	      0
## Alignment 122: score=376.0 e_value=1.1e-14 N=8 NC_003070.9&NC_038242.2 plus
122-  0:	rna-NM_101977.2	rna-XM_041016405.1	      0
122-  1:	rna-NM_101990.4	rna-XM_041016406.1	 3e-176
122-  2:	rna-NM_101991.3	rna-XM_003526614.5	  9e-26
122-  3:	rna-NM_001332502.1	rna-XM_003526615.5	      0
122-  4:	rna-NM_101993.4	rna-XM_003526617.5	      0
122-  5:	rna-NM_101994.1	rna-XM_003527915.5	 2e-156
122-  6:	rna-NM_101996.4	rna-XM_003526620.5	      0
122-  7:	rna-NM_101997.3	rna-XM_014776368.3	 2e-125
## Alignment 123: score=347.0 e_value=1.2e-10 N=7 NC_003070.9&NC_038242.2 plus
123-  0:	rna-NM_101837.4	rna-XM_003527657.5	  2e-45
123-  1:	rna-NM_101838.3	rna-XM_006581115.4	      0
123-  2:	rna-NM_001332414.1	rna-XM_003527668.5	  6e-47
123-  3:	rna-NM_001332416.1	rna-XM_014777214.3	  1e-83
123-  4:	rna-NM_101842.5	rna-XM_006581118.4	  2e-49
123-  5:	rna-NM_101843.4	rna-XM_006581119.4	      0
123-  6:	rna-NM_101845.3	rna-XM_003527617.3	      0
## Alignment 124: score=323.0 e_value=6.7e-12 N=7 NC_003070.9&NC_038242.2 plus
124-  0:	rna-NM_148557.4	rna-NM_001248747.1	  2e-71
124-  1:	rna-NM_103602.3	rna-XM_003528246.5	 2e-117
124-  2:	rna-NM_103605.7	rna-NM_001254491.2	  8e-77
124-  3:	rna-NM_001333265.1	rna-NM_001250325.2	  6e-48
124-  4:	rna-NM_103613.3	rna-XM_003525868.5	  1e-31
124-  5:	rna-NM_103614.5	rna-XM_003527678.5	 1e-119
124-  6:	rna-NM_103618.3	rna-XM_003527681.5	      0
## Alignment 125: score=298.0 e_value=4.4e-08 N=6 NC_003070.9&NC_038242.2 plus
125-  0:	rna-NM_106394.3	rna-NM_001249942.3	 2e-115
125-  1:	rna-NM_106396.5	rna-XM_003526588.5	      0
125-  2:	rna-NM_180650.3	rna-XM_003526589.5	 5e-157
125-  3:	rna-NM_106398.3	rna-XM_003526592.5	      0
125-  4:	rna-NM_106399.4	rna-XM_003527891.5	      0
125-  5:	rna-NM_106400.3	rna-XM_006581525.4	      0
## Alignment 126: score=291.0 e_value=5.7e-08 N=6 NC_003070.9&NC_038242.2 plus
126-  0:	rna-NM_102535.3	rna-XM_003525872.4	  2e-83
126-  1:	rna-NM_102537.3	rna-XM_006581195.4	 4e-115
126-  2:	rna-NM_102538.3	rna-XM_003525880.5	  2e-68
126-  3:	rna-NM_001084142.2	rna-XM_003527686.5	      0
126-  4:	rna-NM_001332787.1	rna-NM_001250255.2	      0
126-  5:	rna-NM_001036022.1	rna-XM_006581203.4	      0
## Alignment 127: score=263.0 e_value=6.5e-09 N=6 NC_003070.9&NC_038242.2 plus
127-  0:	rna-NM_104594.2	rna-XM_003527824.5	  2e-85
127-  1:	rna-NM_202317.3	rna-XM_006581441.3	      0
127-  2:	rna-NM_001333822.1	rna-XM_006581445.4	      0
127-  3:	rna-NM_104603.3	rna-XM_003527835.5	  4e-70
127-  4:	rna-NM_001333825.1	rna-XM_041016371.1	      0
127-  5:	rna-NM_001198333.1	rna-XM_006581451.4	      0
## Alignment 128: score=251.0 e_value=1.3e-09 N=6 NC_003070.9&NC_038242.2 plus
128-  0:	rna-NM_001036054.2	rna-XM_006581612.3	 4e-136
128-  1:	rna-NM_103036.3	rna-NM_001255396.2	 8e-110
128-  2:	rna-NM_103037.4	rna-XM_003526721.3	  2e-65
128-  3:	rna-NM_202225.2	rna-XM_003526723.5	  5e-93
128-  4:	rna-NM_103046.4	rna-NM_001255360.2	 4e-121
128-  5:	rna-NM_001333040.1	rna-XM_003527962.5	      0
## Alignment 129: score=2769.0 e_value=4.1e-220 N=58 NC_003070.9&NC_038242.2 minus
129-  0:	rna-NM_001198486.2	rna-XM_003526617.5	      0
129-  1:	rna-NM_106374.4	rna-XM_003527907.5	 4e-111
129-  2:	rna-NM_106378.3	rna-NM_001317681.2	 1e-136
129-  3:	rna-NM_106379.9	rna-XM_014776353.3	      0
129-  4:	rna-NM_106380.7	rna-XM_006581536.4	 1e-157
129-  5:	rna-NM_106382.3	rna-NM_001253215.2	 8e-162
129-  6:	rna-NM_106384.5	rna-NM_001248655.2	  1e-57
129-  7:	rna-NM_106385.3	rna-XM_006581528.4	      0
129-  8:	rna-NM_106387.3	rna-XM_003527900.5	      0
129-  9:	rna-NM_106388.4	rna-XM_003526601.4	 5e-148
129- 10:	rna-NM_106389.5	rna-XM_014776347.3	  1e-11
129- 11:	rna-NM_001334780.1	rna-XM_003527894.5	      0
129- 12:	rna-NM_106398.3	rna-XM_003526592.5	      0
129- 13:	rna-NM_001334786.1	rna-XM_006581522.4	  1e-84
129- 14:	rna-NM_106407.7	rna-XM_003526582.5	      0
129- 15:	rna-NM_106409.4	rna-NM_001253288.1	      0
129- 16:	rna-NM_106410.3	rna-XM_006581520.4	      0
129- 17:	rna-NM_106411.4	rna-XM_003526579.5	 2e-170
129- 18:	rna-NM_106412.4	rna-NM_001253007.1	  1e-37
129- 19:	rna-NM_106415.3	rna-XM_003526571.5	 1e-150
129- 20:	rna-NM_106416.2	rna-XM_003526572.4	      0
129- 21:	rna-NM_106418.4	rna-XM_003526565.5	      0
129- 22:	rna-NM_106420.5	rna-XM_003526564.5	  2e-56
129- 23:	rna-NM_106421.5	rna-XM_041016397.1	      0
129- 24:	rna-NM_106422.2	rna-NM_001249661.1	  4e-77
129- 25:	rna-NM_001334792.1	rna-XM_003526561.5	      0
129- 26:	rna-NM_106424.4	rna-NM_001250760.3	  4e-44
129- 27:	rna-NM_106425.3	rna-NM_001251221.2	      0
129- 28:	rna-NM_106426.4	rna-NM_001369176.1	  8e-83
129- 29:	rna-NM_106427.2	rna-XM_006581506.4	 8e-106
129- 30:	rna-NM_001334794.1	rna-XM_006581500.4	      0
129- 31:	rna-NM_001334799.1	rna-XM_041016395.1	      0
129- 32:	rna-NM_148664.3	rna-XM_003526555.5	 1e-118
129- 33:	rna-NM_001334801.1	rna-XM_003527872.5	 2e-137
129- 34:	rna-NM_106442.3	rna-XM_003526553.5	 1e-129
129- 35:	rna-NM_001334809.1	rna-XM_006581488.4	      0
129- 36:	rna-NM_106450.4	rna-XM_003527867.4	      0
129- 37:	rna-NM_106451.3	rna-XM_003526544.5	  3e-39
129- 38:	rna-NM_001334815.1	rna-NM_001251794.2	  3e-38
129- 39:	rna-NM_106454.4	rna-XM_006581484.4	 2e-168
129- 40:	rna-NM_106455.3	rna-XM_003526541.5	      0
129- 41:	rna-NM_106456.5	rna-XM_003527866.4	      0
129- 42:	rna-NM_106457.3	rna-XM_003526539.5	  3e-97
129- 43:	rna-NM_106458.4	rna-XM_006581482.3	 3e-156
129- 44:	rna-NM_106461.4	rna-XM_003527862.5	  1e-92
129- 45:	rna-NM_106462.3	rna-XM_003527861.5	 1e-146
129- 46:	rna-NM_106464.4	rna-XM_014776937.3	 2e-117
129- 47:	rna-NM_001198495.1	rna-XM_041016387.1	 2e-129
129- 48:	rna-NM_106467.4	rna-XM_006581477.4	  4e-21
129- 49:	rna-NM_106468.4	rna-XM_006581476.4	 3e-157
129- 50:	rna-NM_001334821.1	rna-XM_006581475.4	 2e-132
129- 51:	rna-NM_106473.6	rna-XM_003527853.5	 2e-163
129- 52:	rna-NM_106474.5	rna-XM_006581469.4	      0
129- 53:	rna-NM_106475.3	rna-XM_003526528.5	  8e-64
129- 54:	rna-NM_106476.3	rna-XM_014776319.3	      0
129- 55:	rna-NM_106477.7	rna-XM_003526524.5	      0
129- 56:	rna-NM_106479.3	rna-NM_001354041.1	 4e-171
129- 57:	rna-NM_106480.4	rna-XM_006581467.4	  1e-49
## Alignment 130: score=2755.0 e_value=3.8e-220 N=58 NC_003070.9&NC_038242.2 minus
130-  0:	rna-NM_106156.3	rna-XM_003528146.3	  1e-45
130-  1:	rna-NM_106163.3	rna-NM_001361470.1	 8e-109
130-  2:	rna-NM_202416.1	rna-XM_003528134.5	 2e-115
130-  3:	rna-NM_106165.3	rna-NM_001248405.2	 1e-121
130-  4:	rna-NM_106166.4	rna-XM_006581153.4	  2e-74
130-  5:	rna-NM_106171.3	rna-XM_003527646.5	  1e-85
130-  6:	rna-NM_106172.3	rna-XM_003527645.4	 1e-173
130-  7:	rna-NM_106177.4	rna-XM_006581144.3	      0
130-  8:	rna-NM_202418.2	rna-NM_001317635.1	 7e-152
130-  9:	rna-NM_148655.4	rna-XM_003527640.5	  2e-28
130- 10:	rna-NM_106183.4	rna-XM_006581140.4	 1e-158
130- 11:	rna-NM_106187.4	rna-XM_003527984.5	      0
130- 12:	rna-NM_106194.3	rna-XM_006581130.4	 3e-131
130- 13:	rna-NM_106196.4	rna-XM_003527898.5	      0
130- 14:	rna-NM_106200.4	rna-XM_003527849.5	 4e-128
130- 15:	rna-NM_106202.3	rna-XM_003527831.4	  1e-45
130- 16:	rna-NM_001198474.1	rna-XM_003527812.5	      0
130- 17:	rna-NM_106204.4	rna-XM_003527808.4	 3e-123
130- 18:	rna-NM_106205.3	rna-XM_041016255.1	  7e-78
130- 19:	rna-NM_106206.1	rna-XM_003527624.5	  1e-45
130- 20:	rna-NM_106207.4	rna-XM_003527751.5	  1e-63
130- 21:	rna-NM_106214.3	rna-XM_003527617.3	      0
130- 22:	rna-NM_106219.3	rna-XM_003527638.5	      0
130- 23:	rna-NM_001334693.1	rna-XM_003527614.5	  3e-79
130- 24:	rna-NM_001124132.1	rna-XM_014777118.2	  7e-11
130- 25:	rna-NM_001334694.1	rna-XM_041016056.1	  4e-39
130- 26:	rna-NM_106224.4	rna-XM_006581102.4	  4e-17
130- 27:	rna-NM_106225.5	rna-XM_003527602.4	  3e-35
130- 28:	rna-NM_106226.4	rna-XM_006581101.4	 3e-176
130- 29:	rna-NM_106230.4	rna-XM_006581098.4	 1e-135
130- 30:	rna-NM_106231.3	rna-XM_003527565.4	  3e-35
130- 31:	rna-NM_106241.3	rna-XM_041016253.1	  6e-81
130- 32:	rna-NM_106247.4	rna-XM_003527497.5	  3e-96
130- 33:	rna-NM_106248.4	rna-XM_003527484.5	      0
130- 34:	rna-NM_106250.4	rna-XM_041016055.1	  6e-24
130- 35:	rna-NM_106256.1	rna-XM_003527447.5	  3e-35
130- 36:	rna-NM_106258.4	rna-NM_001317553.2	      0
130- 37:	rna-NM_001334709.1	rna-NM_001251766.3	  2e-66
130- 38:	rna-NM_106264.3	rna-XM_026128692.2	 5e-169
130- 39:	rna-NM_106265.4	rna-XM_003527413.5	      0
130- 40:	rna-NM_106268.3	rna-XM_003527399.4	  1e-48
130- 41:	rna-NM_106274.4	rna-XM_003527596.3	  2e-82
130- 42:	rna-NM_106275.3	rna-XM_003527595.5	 4e-175
130- 43:	rna-NM_106276.5	rna-XM_006581079.4	 1e-154
130- 44:	rna-NM_106277.4	rna-XM_006581077.4	      0
130- 45:	rna-NM_106284.5	rna-XM_006581075.3	      0
130- 46:	rna-NM_106285.6	rna-XM_003527591.5	 2e-159
130- 47:	rna-NM_106286.4	rna-NM_001254280.1	 1e-157
130- 48:	rna-NM_202424.2	rna-XM_006581072.4	 2e-118
130- 49:	rna-NM_001084364.2	rna-XM_003527268.4	      0
130- 50:	rna-NM_106289.4	rna-XM_003527235.5	      0
130- 51:	rna-NM_106290.5	rna-NM_001248682.1	  8e-77
130- 52:	rna-NM_106291.3	rna-XM_003527227.5	  3e-64
130- 53:	rna-NM_106292.3	rna-XM_003527584.4	  2e-96
130- 54:	rna-NM_106295.3	rna-XM_003527214.5	  5e-86
130- 55:	rna-NM_106296.6	rna-XM_006581062.3	 2e-134
130- 56:	rna-NM_106300.4	rna-XM_003527581.5	  5e-70
130- 57:	rna-NM_001198482.2	rna-XM_003527201.5	 1e-151
## Alignment 131: score=2379.0 e_value=4.2e-190 N=51 NC_003070.9&NC_038242.2 minus
131-  0:	rna-NM_101787.3	rna-XM_003528147.5	      0
131-  1:	rna-NM_101788.4	rna-XM_003528146.3	  4e-93
131-  2:	rna-NM_001198104.1	rna-NM_001361470.1	 3e-122
131-  3:	rna-NM_202134.1	rna-XM_003528134.5	 3e-115
131-  4:	rna-NM_101804.4	rna-NM_001317635.1	 4e-146
131-  5:	rna-NM_101811.4	rna-XM_003528018.5	  3e-25
131-  6:	rna-NM_101812.5	rna-XM_006581140.4	 6e-130
131-  7:	rna-NM_101815.4	rna-NM_001254164.2	 9e-166
131-  8:	rna-NM_101824.5	rna-XM_006581130.4	 4e-103
131-  9:	rna-NM_101827.4	rna-XM_003527898.5	      0
131- 10:	rna-NM_101830.2	rna-XM_003527849.5	 1e-121
131- 11:	rna-NM_001035992.4	rna-XM_041016255.1	  4e-76
131- 12:	rna-NM_101845.3	rna-XM_003527617.3	      0
131- 13:	rna-NM_101849.2	rna-XM_003527638.5	      0
131- 14:	rna-NM_101850.2	rna-XM_003527614.5	 7e-101
131- 15:	rna-NM_101852.4	rna-XM_006581101.4	 6e-168
131- 16:	rna-NM_101854.3	rna-XM_003527594.3	  8e-32
131- 17:	rna-NM_202141.1	rna-XM_006581098.4	 4e-135
131- 18:	rna-NM_101860.4	rna-XM_006581093.4	 8e-162
131- 19:	rna-NM_101865.4	rna-XM_003527535.5	      0
131- 20:	rna-NM_101866.3	rna-XM_026128807.2	 3e-124
131- 21:	rna-NM_001123845.1	rna-XM_026128806.2	 9e-114
131- 22:	rna-NM_101869.2	rna-NM_001249582.1	      0
131- 23:	rna-NM_101872.4	rna-XM_006581090.4	 4e-147
131- 24:	rna-NM_101873.3	rna-XM_003527484.5	      0
131- 25:	rna-NM_148474.3	rna-XM_041016055.1	  1e-24
131- 26:	rna-NM_101878.4	rna-XM_006581086.4	 3e-161
131- 27:	rna-NM_101881.3	rna-XM_006581084.4	      0
131- 28:	rna-NM_101882.2	rna-XM_003527447.5	  3e-14
131- 29:	rna-NM_101884.4	rna-NM_001317553.2	      0
131- 30:	rna-NM_101885.3	rna-NM_001251766.3	  1e-71
131- 31:	rna-NM_101893.3	rna-XM_003527405.5	  4e-32
131- 32:	rna-NM_101896.2	rna-XM_003527399.4	  1e-51
131- 33:	rna-NM_101903.2	rna-XM_014777204.2	 4e-107
131- 34:	rna-NM_101904.4	rna-XM_006581079.4	 7e-170
131- 35:	rna-NM_101905.5	rna-XM_006581077.4	      0
131- 36:	rna-NM_001332452.1	rna-NM_001253092.1	      0
131- 37:	rna-NM_001332454.1	rna-XM_006581075.3	      0
131- 38:	rna-NM_101916.4	rna-NM_001254280.1	 1e-174
131- 39:	rna-NM_101917.3	rna-XM_006581072.4	 4e-137
131- 40:	rna-NM_101920.3	rna-XM_041016041.1	  3e-44
131- 41:	rna-NM_101928.7	rna-XM_003527258.5	      0
131- 42:	rna-NM_101930.4	rna-XM_003527268.4	      0
131- 43:	rna-NM_101934.3	rna-NM_001248682.1	  2e-74
131- 44:	rna-NM_101935.3	rna-XM_003527227.5	  4e-69
131- 45:	rna-NM_101936.3	rna-NM_001255414.3	 3e-104
131- 46:	rna-NM_101937.6	rna-XM_041016222.1	      0
131- 47:	rna-NM_101938.5	rna-XM_003527221.5	      0
131- 48:	rna-NM_001198120.2	rna-XM_006581062.3	 3e-113
131- 49:	rna-NM_101943.2	rna-XM_003527581.5	  9e-66
131- 50:	rna-NM_101944.3	rna-XM_003527201.5	 2e-145
## Alignment 132: score=2021.0 e_value=5.6e-156 N=44 NC_003070.9&NC_038242.2 minus
132-  0:	rna-NM_148478.2	rna-XM_003527924.5	  1e-18
132-  1:	rna-NM_101986.2	rna-XM_003527923.5	  4e-38
132-  2:	rna-NM_001332496.1	rna-XM_003526634.4	 6e-123
132-  3:	rna-NM_101988.5	rna-XM_003526633.5	  4e-79
132-  4:	rna-NM_101997.3	rna-XM_014776368.3	 2e-125
132-  5:	rna-NM_102000.3	rna-XM_003527908.5	  1e-25
132-  6:	rna-NM_001035999.3	rna-XM_003526606.5	 2e-141
132-  7:	rna-NM_001198126.1	rna-XM_006581536.4	 2e-167
132-  8:	rna-NM_001198128.1	rna-XM_003526605.5	      0
132-  9:	rna-NM_001198129.1	rna-XM_003527902.5	      0
132- 10:	rna-NM_102015.3	rna-XM_003527901.4	  4e-91
132- 11:	rna-NM_102016.3	rna-XM_003527899.5	      0
132- 12:	rna-NM_001198132.1	rna-XM_003526598.5	      0
132- 13:	rna-NM_102019.4	rna-XM_003527896.5	      0
132- 14:	rna-NM_102020.4	rna-XM_006581526.4	 2e-163
132- 15:	rna-NM_102024.4	rna-XM_006581525.4	      0
132- 16:	rna-NM_102028.3	rna-XM_003527889.5	 5e-133
132- 17:	rna-NM_102031.4	rna-NM_001251549.2	  1e-42
132- 18:	rna-NM_102035.2	rna-NM_001253288.1	      0
132- 19:	rna-NM_102036.4	rna-XM_003526579.5	      0
132- 20:	rna-NM_102037.3	rna-XM_006581518.4	 3e-158
132- 21:	rna-NM_102038.5	rna-XM_003526574.5	  1e-93
132- 22:	rna-NM_102039.3	rna-NM_001253007.1	  5e-40
132- 23:	rna-NM_102040.3	rna-XM_003526571.5	 5e-159
132- 24:	rna-NM_102047.4	rna-XM_003526561.5	      0
132- 25:	rna-NM_102051.3	rna-XM_041016395.1	 5e-176
132- 26:	rna-NM_001332533.1	rna-XM_003527873.5	      0
132- 27:	rna-NM_102053.3	rna-XM_003526555.5	 3e-126
132- 28:	rna-NM_102056.4	rna-XM_014776330.3	      0
132- 29:	rna-NM_001332538.1	rna-XM_006581488.4	      0
132- 30:	rna-NM_102066.3	rna-XM_003526544.5	  2e-37
132- 31:	rna-NM_102067.3	rna-XM_006581484.4	 6e-179
132- 32:	rna-NM_102068.5	rna-NM_001255109.2	 2e-111
132- 33:	rna-NM_102069.3	rna-XM_003526539.5	  8e-78
132- 34:	rna-NM_102071.2	rna-XM_006581482.3	 1e-140
132- 35:	rna-NM_102073.3	rna-XM_003527862.5	  8e-71
132- 36:	rna-NM_102075.4	rna-XM_006581477.4	  6e-17
132- 37:	rna-NM_001198133.1	rna-XM_006581475.4	 4e-156
132- 38:	rna-NM_102082.4	rna-XM_006581473.4	  2e-25
132- 39:	rna-NM_102085.3	rna-XM_014776319.3	      0
132- 40:	rna-NM_102090.5	rna-XM_003527851.5	      0
132- 41:	rna-NM_102095.3	rna-XM_006581463.4	      0
132- 42:	rna-NM_102097.6	rna-NM_001249315.2	  3e-41
132- 43:	rna-NM_001332550.1	rna-XM_041016380.1	  2e-75
## Alignment 133: score=1002.0 e_value=3.7e-69 N=23 NC_003070.9&NC_038242.2 minus
133-  0:	rna-NM_202282.2	rna-XM_006582121.4	  1e-35
133-  1:	rna-NM_104166.3	rna-NM_001287450.1	  3e-99
133-  2:	rna-NM_104167.6	rna-NM_001251305.2	 1e-106
133-  3:	rna-NM_104168.2	rna-NM_001249220.2	  2e-63
133-  4:	rna-NM_001333568.1	rna-XM_003526020.5	 8e-174
133-  5:	rna-NM_104181.5	rna-XM_041016074.1	  1e-30
133-  6:	rna-NM_001333570.1	rna-NM_001250773.2	  3e-68
133-  7:	rna-NM_104184.4	rna-XM_006582109.4	      0
133-  8:	rna-NM_104188.4	rna-XM_003526006.5	      0
133-  9:	rna-NM_104189.3	rna-XM_006582102.4	      0
133- 10:	rna-NM_104190.4	rna-XM_003527195.5	  2e-42
133- 11:	rna-NM_104193.5	rna-XM_003527194.5	      0
133- 12:	rna-NM_001084238.2	rna-XM_006582598.1	  3e-13
133- 13:	rna-NM_104196.3	rna-XM_003527181.5	  6e-36
133- 14:	rna-NM_104198.5	rna-XM_006582081.4	  1e-64
133- 15:	rna-NM_104201.3	rna-XM_006582074.4	  2e-95
133- 16:	rna-NM_104202.3	rna-NM_001289254.1	      0
133- 17:	rna-NM_104207.3	rna-XM_006582067.4	 1e-179
133- 18:	rna-NM_104208.3	rna-XM_003525937.5	      0
133- 19:	rna-NM_001036101.2	rna-XM_041016034.1	      0
133- 20:	rna-NM_104212.2	rna-XM_006582059.3	 8e-140
133- 21:	rna-NM_104217.5	rna-XM_006582056.4	      0
133- 22:	rna-NM_001333594.1	rna-XM_006582054.4	      0
## Alignment 134: score=866.0 e_value=3.7e-53 N=19 NC_003070.9&NC_038242.2 minus
134-  0:	rna-NM_106093.2	rna-XM_003527047.5	      0
134-  1:	rna-NM_106100.2	rna-XM_006582480.3	 2e-150
134-  2:	rna-NM_001334647.1	rna-XM_006581912.4	 1e-159
134-  3:	rna-NM_106104.3	rna-XM_006580874.4	  1e-78
134-  4:	rna-NM_106106.3	rna-XM_006581909.4	      0
134-  5:	rna-NM_106108.1	rna-XM_041016135.1	  3e-51
134-  6:	rna-NM_001084353.1	rna-XM_014776567.1	 5e-115
134-  7:	rna-NM_106127.5	rna-NM_001357558.1	 6e-122
134-  8:	rna-NM_106131.4	rna-XM_003527011.5	  4e-56
134-  9:	rna-NM_106132.4	rna-XM_003528129.5	      0
134- 10:	rna-NM_001334664.1	rna-XM_003527005.4	      0
134- 11:	rna-NM_106136.5	rna-XM_003528128.5	      0
134- 12:	rna-NM_106137.5	rna-XM_014776556.3	      0
134- 13:	rna-NM_106138.3	rna-XM_003528123.5	      0
134- 14:	rna-NM_106141.3	rna-XM_041016588.1	 6e-153
134- 15:	rna-NM_106142.3	rna-NM_001249070.1	  3e-55
134- 16:	rna-NM_106147.2	rna-XM_003526992.5	  7e-70
134- 17:	rna-NM_106149.4	rna-XM_026128930.1	      0
134- 18:	rna-NM_106150.4	rna-NM_001248061.1	      0
## Alignment 135: score=732.0 e_value=5.5e-41 N=16 NC_003070.9&NC_038242.2 minus
135-  0:	rna-NM_100842.4	rna-XM_006581446.4	  2e-89
135-  1:	rna-NM_001198021.1	rna-XM_003527835.5	  2e-74
135-  2:	rna-NM_100844.2	rna-XM_006581445.4	      0
135-  3:	rna-NM_100845.3	rna-XM_041016368.1	 3e-175
135-  4:	rna-NM_100847.3	rna-XM_003526483.4	 1e-173
135-  5:	rna-NM_001331861.1	rna-XM_006581418.4	      0
135-  6:	rna-NM_100864.1	rna-XM_003527818.4	      0
135-  7:	rna-NM_179297.3	rna-NM_001249514.2	  6e-69
135-  8:	rna-NM_100868.3	rna-XM_003526474.5	      0
135-  9:	rna-NM_100869.4	rna-XM_006582429.1	  1e-21
135- 10:	rna-NM_100871.3	rna-XM_003526471.5	      0
135- 11:	rna-NM_001331872.1	rna-XM_003527811.5	      0
135- 12:	rna-NM_001331877.1	rna-XM_003526465.5	      0
135- 13:	rna-NM_100876.4	rna-XM_003526463.5	      0
135- 14:	rna-NM_100877.3	rna-NM_001249372.1	  6e-74
135- 15:	rna-NM_100878.5	rna-XM_014776267.3	 5e-167
## Alignment 136: score=723.0 e_value=5e-41 N=16 NC_003070.9&NC_038242.2 minus
136-  0:	rna-NM_001332356.1	rna-XM_006581913.4	      0
136-  1:	rna-NM_101728.5	rna-XM_006581910.3	      0
136-  2:	rna-NM_001332364.1	rna-XM_006580874.4	  7e-78
136-  3:	rna-NM_101731.5	rna-XM_003527042.5	  1e-64
136-  4:	rna-NM_101737.2	rna-XM_041016135.1	  7e-56
136-  5:	rna-NM_001084091.2	rna-XM_014777135.2	  1e-42
136-  6:	rna-NM_001332375.1	rna-NM_001357558.1	 5e-116
136-  7:	rna-NM_001332376.1	rna-XM_003528135.5	  3e-77
136-  8:	rna-NM_101746.5	rna-XM_003528129.5	      0
136-  9:	rna-NM_001198101.1	rna-XM_003527005.4	      0
136- 10:	rna-NM_101751.2	rna-XM_003528128.5	      0
136- 11:	rna-NM_001332379.1	rna-XM_003528124.5	      0
136- 12:	rna-NM_101753.3	rna-XM_041016590.1	  3e-51
136- 13:	rna-NM_101756.3	rna-XM_041016588.1	 1e-154
136- 14:	rna-NM_179358.3	rna-NM_001249070.1	  2e-47
136- 15:	rna-NM_101763.3	rna-XM_003526992.5	  3e-69
## Alignment 137: score=684.0 e_value=4.4e-37 N=15 NC_003070.9&NC_038242.2 minus
137-  0:	rna-NM_100234.4	rna-XM_003527403.5	      0
137-  1:	rna-NM_100235.4	rna-XM_041016731.1	  2e-80
137-  2:	rna-NM_100237.1	rna-XM_003527400.5	 4e-155
137-  3:	rna-NM_100239.8	rna-XM_041016737.1	      0
137-  4:	rna-NM_100241.4	rna-XM_041016184.1	 1e-116
137-  5:	rna-NM_001331425.1	rna-XM_006582264.4	 2e-146
137-  6:	rna-NM_100246.1	rna-XM_006582262.4	  1e-61
137-  7:	rna-NM_100249.5	rna-XM_003527430.4	  1e-66
137-  8:	rna-NM_100252.3	rna-XM_014776804.3	  7e-54
137-  9:	rna-NM_100253.6	rna-XM_003526233.5	      0
137- 10:	rna-NM_001197972.1	rna-XM_003526222.5	  3e-96
137- 11:	rna-NM_001197973.1	rna-XM_006582248.4	      0
137- 12:	rna-NM_100258.3	rna-XM_003526219.5	  5e-76
137- 13:	rna-NM_100263.4	rna-XM_003526205.5	 6e-136
137- 14:	rna-NM_179255.3	rna-NM_001248242.1	  3e-23
## Alignment 138: score=671.0 e_value=1e-37 N=15 NC_003070.9&NC_038242.2 minus
138-  0:	rna-NM_103506.1	rna-XM_014776370.3	      0
138-  1:	rna-NM_103511.4	rna-XM_014776366.3	      0
138-  2:	rna-NM_103524.3	rna-XM_006581541.4	      0
138-  3:	rna-NM_103526.3	rna-NM_001364726.1	  2e-95
138-  4:	rna-NM_103536.4	rna-XM_003527900.5	      0
138-  5:	rna-NM_103537.5	rna-XM_003526601.4	      0
138-  6:	rna-NM_103546.4	rna-XM_003526593.5	      0
138-  7:	rna-NM_103548.5	rna-XM_003526585.5	      0
138-  8:	rna-NM_001333231.1	rna-NM_001289308.1	 2e-109
138-  9:	rna-NM_103553.4	rna-NM_001251549.2	  6e-22
138- 10:	rna-NM_001333237.1	rna-XM_003526580.5	  1e-74
138- 11:	rna-NM_103559.2	rna-XM_003527886.4	  4e-86
138- 12:	rna-NM_103561.4	rna-XM_006581518.4	 1e-159
138- 13:	rna-NM_103564.3	rna-NM_001253007.1	  8e-39
138- 14:	rna-NM_001036072.2	rna-XM_003526570.4	 9e-127
## Alignment 139: score=408.0 e_value=1.4e-16 N=9 NC_003070.9&NC_038242.2 minus
139-  0:	rna-NM_100386.6	rna-XM_006582303.4	  1e-75
139-  1:	rna-NM_100389.4	rna-XM_003526287.5	 2e-106
139-  2:	rna-NM_100392.4	rna-XM_006582299.4	      0
139-  3:	rna-NM_001083993.2	rna-XM_003527448.5	      0
139-  4:	rna-NM_100396.4	rna-XM_003527446.5	      0
139-  5:	rna-NM_001035894.1	rna-XM_006582284.3	      0
139-  6:	rna-NM_100400.4	rna-XM_003527440.5	  7e-63
139-  7:	rna-NM_179265.2	rna-XM_014776825.3	      0
139-  8:	rna-NM_001123760.1	rna-XM_006582730.3	  1e-18
## Alignment 140: score=365.0 e_value=6.2e-14 N=8 NC_003070.9&NC_038242.2 minus
140-  0:	rna-NM_102598.2	rna-XM_003526222.5	  3e-13
140-  1:	rna-NM_001332813.1	rna-XM_006582243.4	  5e-21
140-  2:	rna-NM_102610.4	rna-XM_006582237.4	      0
140-  3:	rna-NM_102612.4	rna-XM_003526213.5	      0
140-  4:	rna-NM_102616.2	rna-NM_001248242.1	  4e-43
140-  5:	rna-NM_102619.4	rna-XM_006580891.4	  1e-37
140-  6:	rna-NM_102620.5	rna-XM_006582234.4	 1e-150
140-  7:	rna-NM_102623.2	rna-XM_003527350.5	 2e-144
## Alignment 141: score=349.0 e_value=7.6e-14 N=8 NC_003070.9&NC_038242.2 minus
141-  0:	rna-NM_103182.3	rna-XM_003526537.5	      0
141-  1:	rna-NM_103187.3	rna-XM_003526536.5	  5e-35
141-  2:	rna-NM_103190.2	rna-XM_003527855.4	 6e-113
141-  3:	rna-NM_001333118.1	rna-XM_006581475.4	 3e-162
141-  4:	rna-NM_103198.3	rna-NM_001253203.2	 2e-102
141-  5:	rna-NM_103210.4	rna-XM_003526526.5	 2e-143
141-  6:	rna-NM_001198209.1	rna-NM_001354041.1	 2e-161
141-  7:	rna-NM_103230.2	rna-XM_003527845.5	  3e-54
## Alignment 142: score=319.0 e_value=2.8e-10 N=7 NC_003070.9&NC_038242.2 minus
142-  0:	rna-NM_106702.5	rna-XM_041016298.1	 2e-140
142-  1:	rna-NM_106709.4	rna-XM_003527735.4	  6e-24
142-  2:	rna-NM_106712.5	rna-XM_026128835.2	 3e-138
142-  3:	rna-NM_001335002.1	rna-XM_003526175.5	  1e-79
142-  4:	rna-NM_106721.2	rna-XM_003527730.5	  7e-44
142-  5:	rna-NM_001198523.1	rna-XM_003526156.5	 2e-154
142-  6:	rna-NM_001335012.1	rna-XM_006581270.4	  7e-82
## Alignment 143: score=319.0 e_value=3.1e-13 N=7 NC_003070.9&NC_038242.2 minus
143-  0:	rna-NM_103408.3	rna-XM_003527413.5	      0
143-  1:	rna-NM_103431.7	rna-XM_003527347.5	      0
143-  2:	rna-NM_103432.2	rna-XM_003527320.5	      0
143-  3:	rna-NM_001333199.1	rna-XM_006581074.4	      0
143-  4:	rna-NM_103436.3	rna-XM_003527253.5	  2e-74
143-  5:	rna-NM_103438.3	rna-XM_003527245.5	      0
143-  6:	rna-NM_103440.4	rna-XM_003527585.3	      0
## Alignment 144: score=285.0 e_value=1.1e-09 N=6 NC_003070.9&NC_038242.2 minus
144-  0:	rna-NM_103592.4	rna-XM_006581181.3	 1e-110
144-  1:	rna-NM_202250.3	rna-XM_003528241.5	      0
144-  2:	rna-NM_001333259.1	rna-NM_001354194.1	 4e-114
144-  3:	rna-NM_148557.4	rna-NM_001248747.1	  2e-71
144-  4:	rna-NM_179447.2	rna-XM_003528224.4	 1e-131
144-  5:	rna-NM_001333263.1	rna-XM_014777243.3	 1e-176
## Alignment 145: score=280.0 e_value=6e-11 N=7 NC_003070.9&NC_038242.2 minus
145-  0:	rna-NM_001036201.2	rna-XM_006581994.4	      0
145-  1:	rna-NM_106062.4	rna-XM_006581979.4	      0
145-  2:	rna-NM_001198467.1	rna-XM_003527072.5	  8e-17
145-  3:	rna-NM_106075.4	rna-XM_014776614.3	      0
145-  4:	rna-NM_106076.4	rna-XM_006581961.4	      0
145-  5:	rna-NM_106082.2	rna-XM_006582500.4	  3e-21
145-  6:	rna-NM_106091.4	rna-XM_006581948.4	      0
## Alignment 146: score=280.0 e_value=2.8e-11 N=7 NC_003070.9&NC_038242.2 minus
146-  0:	rna-NM_105682.3	rna-XM_006581878.4	 1e-145
146-  1:	rna-NM_105697.4	rna-XM_003526979.5	      0
146-  2:	rna-NM_105699.4	rna-XM_003528108.5	 1e-142
146-  3:	rna-NM_001198432.1	rna-XM_003528105.5	      0
146-  4:	rna-NM_148646.4	rna-NM_001255749.1	  4e-79
146-  5:	rna-NM_105728.4	rna-NM_001354863.1	  3e-90
146-  6:	rna-NM_105732.3	rna-XM_003526952.5	  3e-35
## Alignment 147: score=274.0 e_value=2.1e-10 N=7 NC_003070.9&NC_038242.2 minus
147-  0:	rna-NM_104665.2	rna-XM_003527006.5	 5e-131
147-  1:	rna-NM_104678.2	rna-XM_003526997.5	 9e-113
147-  2:	rna-NM_001333871.1	rna-XM_003526992.5	  1e-62
147-  3:	rna-NM_104693.3	rna-XM_003526982.5	  6e-49
147-  4:	rna-NM_001333885.1	rna-XM_003526979.5	      0
147-  5:	rna-NM_104709.3	rna-XM_003526977.5	 1e-161
147-  6:	rna-NM_104731.5	rna-XM_014776542.3	 9e-158
## Alignment 148: score=269.0 e_value=2.5e-09 N=6 NC_003070.9&NC_038242.2 minus
148-  0:	rna-NM_104594.2	rna-XM_003527824.5	  2e-85
148-  1:	rna-NM_179495.3	rna-NM_001249514.2	 4e-132
148-  2:	rna-NM_104609.4	rna-XM_003526474.5	      0
148-  3:	rna-NM_104614.5	rna-XM_003527814.5	      0
148-  4:	rna-NM_001333828.1	rna-XM_003527811.5	      0
148-  5:	rna-NM_104616.5	rna-XM_003526465.5	      0
## Alignment 149: score=266.0 e_value=1.5e-08 N=6 NC_003070.9&NC_038242.2 minus
149-  0:	rna-NM_101706.4	rna-XM_003528201.5	      0
149-  1:	rna-NM_101716.7	rna-XM_003527072.5	      0
149-  2:	rna-NM_001332350.1	rna-XM_014776614.3	      0
149-  3:	rna-NM_001084089.1	rna-XM_006581961.4	      0
149-  4:	rna-NM_202129.3	rna-XM_006581954.4	 2e-138
149-  5:	rna-NM_101723.4	rna-XM_003527062.5	  1e-50
## Alignment 150: score=1078.0 e_value=2.6e-65 N=23 NC_003070.9&NC_038243.2 plus
150-  0:	rna-NM_099983.2	rna-XM_003529817.5	  4e-27
150-  1:	rna-NM_099985.3	rna-XM_006583129.4	  5e-68
150-  2:	rna-NM_099987.4	rna-NM_001369252.1	 2e-143
150-  3:	rna-NM_001035847.1	rna-XM_006583136.4	  1e-90
150-  4:	rna-NM_001035848.1	rna-XM_003528718.5	  1e-76
150-  5:	rna-NM_099991.4	rna-XM_014777731.3	      0
150-  6:	rna-NM_001123732.2	rna-XM_003529829.5	 4e-168
150-  7:	rna-NM_099995.2	rna-XM_006583145.4	  6e-11
150-  8:	rna-NM_001160826.1	rna-XM_003528721.5	  1e-36
150-  9:	rna-NM_100000.3	rna-XM_003528722.4	 5e-126
150- 10:	rna-NM_100001.2	rna-XM_003528728.5	      0
150- 11:	rna-NM_100002.4	rna-XM_003528729.5	 7e-117
150- 12:	rna-NM_100006.4	rna-XM_003528733.5	  3e-96
150- 13:	rna-NM_001331263.1	rna-XM_006583157.4	  3e-55
150- 14:	rna-NM_100008.4	rna-XM_003528741.5	  5e-49
150- 15:	rna-NM_001197954.2	rna-XM_003528742.5	 1e-170
150- 16:	rna-NM_100012.3	rna-XM_003529838.5	      0
150- 17:	rna-NM_100014.8	rna-XM_041017284.1	      0
150- 18:	rna-NM_001197956.2	rna-XM_014777751.2	      0
150- 19:	rna-NM_100018.5	rna-NM_001255075.2	 3e-106
150- 20:	rna-NM_001331269.1	rna-XM_003528751.5	  5e-50
150- 21:	rna-NM_100025.3	rna-NM_001248360.2	 1e-165
150- 22:	rna-NM_100026.3	rna-XM_003528753.5	 2e-102
## Alignment 151: score=1041.0 e_value=1.2e-61 N=22 NC_003070.9&NC_038243.2 plus
151-  0:	rna-NM_001198358.1	rna-XM_003529575.4	      0
151-  1:	rna-NM_001198359.2	rna-XM_003528632.5	      0
151-  2:	rna-NM_104873.3	rna-XM_003529583.5	  1e-47
151-  3:	rna-NM_104875.3	rna-XM_003529585.5	      0
151-  4:	rna-NM_104884.5	rna-NM_001248812.2	  5e-75
151-  5:	rna-NM_104886.5	rna-XM_014778261.3	      0
151-  6:	rna-NM_104899.3	rna-XM_003529588.5	      0
151-  7:	rna-NM_104905.6	rna-XM_003529593.5	 5e-110
151-  8:	rna-NM_001084288.2	rna-XM_003529596.5	 2e-113
151-  9:	rna-NM_001036142.3	rna-XM_041017455.1	      0
151- 10:	rna-NM_104910.3	rna-XM_003528645.5	 2e-142
151- 11:	rna-NM_104911.3	rna-XM_006584023.4	      0
151- 12:	rna-NM_001334030.1	rna-XM_006584024.3	      0
151- 13:	rna-NM_104913.4	rna-XM_003528651.5	      0
151- 14:	rna-NM_104914.2	rna-XM_003528652.5	      0
151- 15:	rna-NM_104916.4	rna-NM_001250423.1	 3e-143
151- 16:	rna-NM_104917.2	rna-XM_014778268.3	  8e-52
151- 17:	rna-NM_104919.4	rna-XM_006584026.4	      0
151- 18:	rna-NM_104920.3	rna-XM_003528653.5	      0
151- 19:	rna-NM_001084290.2	rna-XM_003529609.5	  7e-47
151- 20:	rna-NM_104922.3	rna-XM_003528654.5	  1e-52
151- 21:	rna-NM_104925.2	rna-NM_001369332.1	 8e-100
## Alignment 152: score=945.0 e_value=1.9e-54 N=20 NC_003070.9&NC_038243.2 plus
152-  0:	rna-NM_001331276.1	rna-NM_001249783.2	  9e-51
152-  1:	rna-NM_100032.4	rna-XM_003528784.5	 4e-115
152-  2:	rna-NM_001331278.1	rna-NM_001250607.2	  3e-93
152-  3:	rna-NM_100036.5	rna-XM_041016824.1	      0
152-  4:	rna-NM_001123738.2	rna-NM_001255435.2	      0
152-  5:	rna-NM_001331283.1	rna-XM_014777803.2	      0
152-  6:	rna-NM_001331284.1	rna-XM_003528793.5	      0
152-  7:	rna-NM_100042.4	rna-XM_006583225.4	      0
152-  8:	rna-NM_100043.5	rna-XM_003528801.5	      0
152-  9:	rna-NM_100047.4	rna-XM_041017312.1	      0
152- 10:	rna-NM_001331288.1	rna-XM_006583228.4	  2e-34
152- 11:	rna-NM_001331291.1	rna-XM_006583232.4	  1e-72
152- 12:	rna-NM_001123739.2	rna-XM_006583233.4	  1e-25
152- 13:	rna-NM_100053.4	rna-XM_006583238.4	      0
152- 14:	rna-NM_001197957.2	rna-XM_006583240.4	      0
152- 15:	rna-NM_001331305.1	rna-XM_006583249.4	 2e-162
152- 16:	rna-NM_100060.3	rna-XM_003529905.5	      0
152- 17:	rna-NM_100061.3	rna-NM_001250622.2	 4e-107
152- 18:	rna-NM_100062.5	rna-XM_003529906.4	      0
152- 19:	rna-NM_100063.4	rna-NM_001255090.3	 6e-121
## Alignment 153: score=835.0 e_value=1.4e-45 N=18 NC_003070.9&NC_038243.2 plus
153-  0:	rna-NM_101033.4	rna-XM_003528630.5	      0
153-  1:	rna-NM_101037.4	rna-XM_003529581.5	 2e-156
153-  2:	rna-NM_101041.1	rna-XM_006584013.3	  7e-16
153-  3:	rna-NM_101042.4	rna-XM_003529583.5	  8e-46
153-  4:	rna-NM_001198036.2	rna-XM_006584015.4	      0
153-  5:	rna-NM_101046.3	rna-XM_014778261.3	      0
153-  6:	rna-NM_101052.3	rna-XM_041016852.1	 4e-173
153-  7:	rna-NM_001332004.1	rna-XM_003529595.4	      0
153-  8:	rna-NM_001332010.1	rna-XM_041017455.1	      0
153-  9:	rna-NM_101063.3	rna-XM_026129359.2	 9e-128
153- 10:	rna-NM_001332013.1	rna-XM_006584023.4	      0
153- 11:	rna-NM_101068.6	rna-XM_006584024.3	      0
153- 12:	rna-NM_001332016.1	rna-XM_003528651.5	      0
153- 13:	rna-NM_101072.4	rna-XM_003529602.4	      0
153- 14:	rna-NM_001332017.1	rna-XM_003529609.5	  6e-45
153- 15:	rna-NM_101075.3	rna-XM_003528654.5	  4e-60
153- 16:	rna-NM_101079.2	rna-NM_001369332.1	  2e-99
153- 17:	rna-NM_101089.1	rna-XM_003529615.4	  2e-14
## Alignment 154: score=810.0 e_value=2.9e-42 N=17 NC_003070.9&NC_038243.2 plus
154-  0:	rna-NM_106653.3	rna-XM_041016886.1	  1e-51
154-  1:	rna-NM_001334957.1	rna-XM_003528270.5	  8e-68
154-  2:	rna-NM_106661.3	rna-XM_003528276.4	  3e-87
154-  3:	rna-NM_106662.5	rna-XM_006583060.4	  3e-47
154-  4:	rna-NM_001084381.3	rna-XM_006583062.4	  2e-11
154-  5:	rna-NM_001334959.1	rna-NM_001250603.2	  5e-94
154-  6:	rna-NM_106667.3	rna-XM_003528297.5	  2e-25
154-  7:	rna-NM_001334968.1	rna-XM_003529764.4	  5e-46
154-  8:	rna-NM_106672.5	rna-XM_003528307.4	  2e-57
154-  9:	rna-NM_106677.3	rna-XM_003528306.4	      0
154- 10:	rna-NM_106679.3	rna-XM_006583070.4	      0
154- 11:	rna-NM_106681.1	rna-XM_003528318.5	  3e-76
154- 12:	rna-NM_106682.1	rna-XM_003529772.5	 7e-118
154- 13:	rna-NM_106684.5	rna-XM_006583071.4	      0
154- 14:	rna-NM_106686.3	rna-XM_006583072.4	 1e-165
154- 15:	rna-NM_001198519.1	rna-XM_041017186.1	      0
154- 16:	rna-NM_106692.4	rna-XM_003528329.5	 7e-130
## Alignment 155: score=804.0 e_value=1.2e-42 N=17 NC_003070.9&NC_038243.2 plus
155-  0:	rna-NM_101398.5	rna-XM_006583055.4	      0
155-  1:	rna-NM_101400.4	rna-XM_003528261.5	      0
155-  2:	rna-NM_179336.4	rna-NM_001248984.1	  2e-55
155-  3:	rna-NM_101405.4	rna-XM_003528287.4	  4e-83
155-  4:	rna-NM_101406.5	rna-XM_014777314.3	  1e-81
155-  5:	rna-NM_101407.4	rna-NM_001250603.2	  2e-92
155-  6:	rna-NM_001084072.1	rna-XM_003528297.5	  4e-22
155-  7:	rna-NM_179340.3	rna-XM_006583067.4	  4e-74
155-  8:	rna-NM_101418.3	rna-XM_003528306.4	      0
155-  9:	rna-NM_101419.3	rna-XM_006583070.4	      0
155- 10:	rna-NM_101420.2	rna-XM_003529769.5	      0
155- 11:	rna-NM_101421.3	rna-XM_003528317.4	      0
155- 12:	rna-NM_001332176.1	rna-XM_003528318.5	  8e-71
155- 13:	rna-NM_101424.3	rna-XM_003529772.5	 1e-150
155- 14:	rna-NM_101426.5	rna-XM_006583072.4	 1e-160
155- 15:	rna-NM_101427.5	rna-XM_003528326.5	  8e-58
155- 16:	rna-NM_101435.3	rna-XM_003528329.5	 3e-126
## Alignment 156: score=782.0 e_value=1.5e-50 N=17 NC_003070.9&NC_038243.2 plus
156-  0:	rna-NM_001333495.1	rna-XM_006582963.4	      0
156-  1:	rna-NM_104048.4	rna-XM_003529689.5	  1e-40
156-  2:	rna-NM_104049.4	rna-XM_006582964.4	      0
156-  3:	rna-NM_104050.3	rna-XM_006582967.2	      0
156-  4:	rna-NM_104051.5	rna-XM_006582881.4	 5e-111
156-  5:	rna-NM_001333500.1	rna-XM_003529691.4	 4e-101
156-  6:	rna-NM_104055.4	rna-XM_026129139.2	      0
156-  7:	rna-NM_104056.4	rna-XM_003529694.5	 2e-174
156-  8:	rna-NM_104077.2	rna-XM_014777638.3	  4e-65
156-  9:	rna-NM_104095.3	rna-XM_003529708.5	  3e-42
156- 10:	rna-NM_179464.1	rna-XM_003530061.5	      0
156- 11:	rna-NM_148579.4	rna-XM_003529712.5	      0
156- 12:	rna-NM_104098.1	rna-XM_006582773.4	  2e-32
156- 13:	rna-NM_104099.4	rna-XM_003529713.5	      0
156- 14:	rna-NM_104101.2	rna-NM_001249588.2	  9e-45
156- 15:	rna-NM_104102.3	rna-XM_006582784.4	  3e-79
156- 16:	rna-NM_104103.6	rna-XM_003530118.4	      0
## Alignment 157: score=709.0 e_value=3.1e-36 N=15 NC_003070.9&NC_038243.2 plus
157-  0:	rna-NM_104129.4	rna-XM_003528257.5	      0
157-  1:	rna-NM_104132.3	rna-XM_003528265.5	 8e-152
157-  2:	rna-NM_104133.3	rna-XM_003529761.4	  6e-12
157-  3:	rna-NM_148583.4	rna-NM_001349629.1	  6e-19
157-  4:	rna-NM_104135.3	rna-NM_001353411.1	      0
157-  5:	rna-NM_104141.5	rna-XM_014777680.2	      0
157-  6:	rna-NM_202280.2	rna-XM_003529765.5	  2e-22
157-  7:	rna-NM_179468.2	rna-XM_041017229.1	  7e-53
157-  8:	rna-NM_104149.2	rna-XM_003528307.4	  3e-34
157-  9:	rna-NM_104150.2	rna-XM_003528312.5	  2e-33
157- 10:	rna-NM_104153.4	rna-XM_003528306.4	      0
157- 11:	rna-NM_104155.4	rna-XM_003529768.5	 5e-168
157- 12:	rna-NM_104156.3	rna-XM_003529770.5	      0
157- 13:	rna-NM_104157.1	rna-XM_003528318.5	  1e-96
157- 14:	rna-NM_104161.3	rna-XM_003528326.5	  2e-62
## Alignment 158: score=541.0 e_value=5.3e-26 N=12 NC_003070.9&NC_038243.2 plus
158-  0:	rna-NM_105597.3	rna-NM_001255703.2	  3e-39
158-  1:	rna-NM_105601.4	rna-XM_041017546.1	      0
158-  2:	rna-NM_105603.3	rna-XM_014778192.3	 1e-135
158-  3:	rna-NM_105609.4	rna-XM_003529417.5	      0
158-  4:	rna-NM_105610.3	rna-XM_003528525.5	 9e-158
158-  5:	rna-NM_105613.5	rna-NM_001255662.3	 6e-104
158-  6:	rna-NM_179538.1	rna-XM_003529428.5	 3e-145
158-  7:	rna-NM_105626.4	rna-XM_003528535.5	  6e-54
158-  8:	rna-NM_001084329.1	rna-NM_001363717.1	  1e-73
158-  9:	rna-NM_105628.2	rna-XM_003528537.5	  9e-52
158- 10:	rna-NM_001334416.1	rna-XM_006583903.4	 1e-105
158- 11:	rna-NM_105633.1	rna-XM_003528549.5	  3e-29
## Alignment 159: score=518.0 e_value=1.4e-25 N=12 NC_003070.9&NC_038243.2 plus
159-  0:	rna-NM_102589.4	rna-XM_006583756.4	      0
159-  1:	rna-NM_102593.3	rna-XM_014778126.2	  2e-62
159-  2:	rna-NM_001036023.2	rna-XM_006583766.4	  2e-37
159-  3:	rna-NM_102600.2	rna-XM_014778131.3	      0
159-  4:	rna-NM_102605.3	rna-XM_003528416.5	      0
159-  5:	rna-NM_102610.4	rna-XM_006583771.4	      0
159-  6:	rna-NM_102612.4	rna-XM_003528419.5	      0
159-  7:	rna-NM_102615.3	rna-XM_003529304.5	 4e-118
159-  8:	rna-NM_102620.5	rna-XM_003529308.5	      0
159-  9:	rna-NM_102623.2	rna-NM_001248120.2	 8e-143
159- 10:	rna-NM_102644.5	rna-XM_041017357.1	      0
159- 11:	rna-NM_102646.5	rna-XM_003529317.5	      0
## Alignment 160: score=512.0 e_value=2.7e-25 N=11 NC_003070.9&NC_038243.2 plus
160-  0:	rna-NM_001332092.1	rna-NM_001255703.2	  2e-40
160-  1:	rna-NM_001332093.1	rna-XM_006583887.4	      0
160-  2:	rna-NM_001332100.1	rna-XM_041017397.1	  2e-36
160-  3:	rna-NM_001332104.1	rna-XM_014778192.3	 1e-122
160-  4:	rna-NM_101263.5	rna-XM_003528523.5	 7e-161
160-  5:	rna-NM_101266.4	rna-XM_003529418.5	      0
160-  6:	rna-NM_101267.4	rna-NM_001255662.3	 3e-100
160-  7:	rna-NM_101268.3	rna-XM_041017403.1	      0
160-  8:	rna-NM_101269.2	rna-XM_003529422.5	      0
160-  9:	rna-NM_101270.3	rna-XM_006583897.4	      0
160- 10:	rna-NM_101292.3	rna-XM_041017404.1	  2e-92
## Alignment 161: score=491.0 e_value=3.8e-23 N=11 NC_003070.9&NC_038243.2 plus
161-  0:	rna-NM_101660.3	rna-XM_003529991.5	  4e-66
161-  1:	rna-NM_101661.5	rna-XM_041016966.1	      0
161-  2:	rna-NM_101665.3	rna-XM_041017483.1	  2e-70
161-  3:	rna-NM_101666.3	rna-XM_014777897.3	      0
161-  4:	rna-NM_101670.3	rna-XM_003530006.4	 9e-131
161-  5:	rna-NM_101676.4	rna-XM_003528923.5	      0
161-  6:	rna-NM_001198099.1	rna-XM_006583397.3	      0
161-  7:	rna-NM_101686.5	rna-NM_001250499.2	  5e-16
161-  8:	rna-NM_101688.3	rna-XM_003528936.5	  2e-72
161-  9:	rna-NM_101693.3	rna-XM_003528937.5	 2e-122
161- 10:	rna-NM_101694.3	rna-XM_003530033.5	 3e-150
## Alignment 162: score=466.0 e_value=3.2e-19 N=10 NC_003070.9&NC_038243.2 plus
162-  0:	rna-NM_103845.3	rna-XM_003529335.4	 8e-136
162-  1:	rna-NM_103846.4	rna-XM_003528453.4	      0
162-  2:	rna-NM_001333392.1	rna-XM_003529337.5	 2e-153
162-  3:	rna-NM_103852.3	rna-XM_003529339.5	  1e-88
162-  4:	rna-NM_001198253.1	rna-XM_014778148.3	  2e-50
162-  5:	rna-NM_103858.5	rna-XM_003529350.5	      0
162-  6:	rna-NM_001198254.2	rna-XM_006583819.4	  3e-81
162-  7:	rna-NM_179457.4	rna-XM_006583825.4	      0
162-  8:	rna-NM_103861.4	rna-XM_041017542.1	 4e-137
162-  9:	rna-NM_103865.4	rna-XM_026129324.2	      0
## Alignment 163: score=419.0 e_value=6.4e-17 N=9 NC_003070.9&NC_038243.2 plus
163-  0:	rna-NM_106622.5	rna-XM_041017194.1	      0
163-  1:	rna-NM_001334920.1	rna-XM_003529704.4	  2e-57
163-  2:	rna-NM_106626.3	rna-XM_003530058.5	  2e-45
163-  3:	rna-NM_106627.3	rna-XM_003530074.5	  2e-59
163-  4:	rna-NM_106630.3	rna-XM_006582995.4	 3e-146
163-  5:	rna-NM_180652.3	rna-XM_006583011.4	      0
163-  6:	rna-NM_001198514.1	rna-XM_003529715.5	      0
163-  7:	rna-NM_106635.4	rna-XM_003530118.4	      0
163-  8:	rna-NM_106636.3	rna-NM_001317538.2	 3e-172
## Alignment 164: score=369.0 e_value=1.5e-13 N=8 NC_003070.9&NC_038243.2 plus
164-  0:	rna-NM_102408.3	rna-NM_001255703.2	  5e-33
164-  1:	rna-NM_102411.3	rna-XM_003528512.5	 1e-163
164-  2:	rna-NM_001332718.1	rna-XM_041017400.1	  2e-19
164-  3:	rna-NM_102424.3	rna-XM_014778192.3	 1e-110
164-  4:	rna-NM_102427.4	rna-XM_003528525.5	 3e-154
164-  5:	rna-NM_102432.3	rna-NM_001255662.3	 1e-107
164-  6:	rna-NM_102436.2	rna-XM_006583897.4	      0
164-  7:	rna-NM_001084130.1	rna-XM_003529428.5	 2e-150
## Alignment 165: score=338.0 e_value=1.4e-11 N=7 NC_003070.9&NC_038243.2 plus
165-  0:	rna-NM_104382.5	rna-XM_014777619.3	  4e-31
165-  1:	rna-NM_104386.3	rna-XM_003529823.4	      0
165-  2:	rna-NM_001333691.1	rna-XM_003529836.5	      0
165-  3:	rna-NM_001160954.1	rna-XM_006582769.4	  7e-33
165-  4:	rna-NM_104391.2	rna-XM_006582956.4	      0
165-  5:	rna-NM_104392.2	rna-XM_041017240.1	  2e-47
165-  6:	rna-NM_001333693.1	rna-XM_041017189.1	      0
## Alignment 166: score=289.0 e_value=5.5e-08 N=6 NC_003070.9&NC_038243.2 plus
166-  0:	rna-NM_105898.7	rna-XM_006583109.4	      0
166-  1:	rna-NM_105900.4	rna-XM_006583112.4	      0
166-  2:	rna-NM_001124117.2	rna-XM_014777710.3	  1e-38
166-  3:	rna-NM_105901.4	rna-NM_001251220.2	 2e-120
166-  4:	rna-NM_105902.4	rna-XM_003528664.5	  3e-24
166-  5:	rna-NM_105903.4	rna-XM_003529802.5	      0
## Alignment 167: score=267.0 e_value=1.8e-10 N=6 NC_003070.9&NC_038243.2 plus
167-  0:	rna-NM_001198510.1	rna-XM_003529432.5	      0
167-  1:	rna-NM_106638.2	rna-XM_014777607.3	      0
167-  2:	rna-NM_106639.5	rna-XM_003529576.5	 9e-147
167-  3:	rna-NM_106640.6	rna-XM_006582934.4	  1e-70
167-  4:	rna-NM_106645.2	rna-XM_003529594.5	  2e-28
167-  5:	rna-NM_001334945.1	rna-XM_041016858.1	  3e-81
## Alignment 168: score=1147.0 e_value=1.7e-77 N=25 NC_003070.9&NC_038243.2 minus
168-  0:	rna-NM_104249.2	rna-XM_003529814.4	      0
168-  1:	rna-NM_001084247.2	rna-XM_006583126.4	      0
168-  2:	rna-NM_104252.3	rna-XM_003528695.5	      0
168-  3:	rna-NM_104253.3	rna-NM_001255928.2	 9e-107
168-  4:	rna-NM_001198286.1	rna-XM_003529813.5	      0
168-  5:	rna-NM_104259.1	rna-XM_003529812.5	  2e-52
168-  6:	rna-NM_104260.5	rna-NM_001370867.1	      0
168-  7:	rna-NM_104261.3	rna-NM_001370868.1	      0
168-  8:	rna-NM_104263.5	rna-XM_003529810.5	 1e-104
168-  9:	rna-NM_104264.2	rna-NM_001250654.2	  8e-46
168- 10:	rna-NM_104265.4	rna-XM_041017266.1	      0
168- 11:	rna-NM_104266.3	rna-XM_041017263.1	  7e-33
168- 12:	rna-NM_104269.4	rna-NM_001354284.1	  2e-65
168- 13:	rna-NM_104270.3	rna-XM_003528683.5	 4e-150
168- 14:	rna-NM_104282.4	rna-NM_001357327.1	  2e-60
168- 15:	rna-NM_104284.2	rna-XM_003528613.5	  1e-13
168- 16:	rna-NM_179475.1	rna-XM_006583106.4	      0
168- 17:	rna-NM_104286.3	rna-XM_003529792.5	      0
168- 18:	rna-NM_148589.3	rna-XM_006583101.4	  1e-29
168- 19:	rna-NM_104289.3	rna-XM_003528518.5	      0
168- 20:	rna-NM_104290.3	rna-XM_006583098.4	  3e-15
168- 21:	rna-NM_104291.8	rna-XM_003528503.5	      0
168- 22:	rna-NM_104299.3	rna-NM_001248521.1	  2e-58
168- 23:	rna-NM_001333638.1	rna-XM_006582814.4	  4e-32
168- 24:	rna-NM_104300.4	rna-XM_006583077.3	      0
## Alignment 169: score=946.0 e_value=2.7e-55 N=20 NC_003070.9&NC_038243.2 minus
169-  0:	rna-NM_101437.5	rna-XM_003528254.5	      0
169-  1:	rna-NM_101442.4	rna-XM_006583051.3	      0
169-  2:	rna-NM_179341.3	rna-XM_041017182.1	      0
169-  3:	rna-NM_101444.2	rna-XM_014777672.3	  3e-57
169-  4:	rna-NM_101445.3	rna-XM_041017185.1	  9e-30
169-  5:	rna-NM_001332183.1	rna-XM_041017217.1	  2e-51
169-  6:	rna-NM_101449.5	rna-XM_003529738.5	  2e-91
169-  7:	rna-NM_001198077.1	rna-NM_001253158.2	 7e-124
169-  8:	rna-NM_101456.4	rna-NM_001361597.1	 2e-116
169-  9:	rna-NM_101459.4	rna-XM_006583033.4	      0
169- 10:	rna-NM_202109.3	rna-XM_003530249.5	 9e-122
169- 11:	rna-NM_179342.3	rna-XM_041017241.1	  1e-64
169- 12:	rna-NM_001332191.1	rna-XM_003529723.4	      0
169- 13:	rna-NM_101464.4	rna-XM_006583029.3	      0
169- 14:	rna-NM_101465.5	rna-XM_003530215.5	 8e-112
169- 15:	rna-NM_101466.3	rna-XM_003530211.5	      0
169- 16:	rna-NM_001332197.1	rna-XM_014777666.3	      0
169- 17:	rna-NM_101468.2	rna-XM_003530185.4	  2e-29
169- 18:	rna-NM_101474.3	rna-XM_003529718.5	 8e-128
169- 19:	rna-NM_101476.4	rna-XM_003530141.5	 5e-165
## Alignment 170: score=856.0 e_value=1.7e-51 N=19 NC_003070.9&NC_038243.2 minus
170-  0:	rna-NM_105889.6	rna-XM_003528699.4	      0
170-  1:	rna-NM_105890.2	rna-XM_003529812.5	  1e-56
170-  2:	rna-NM_001198451.1	rna-XM_003528688.5	      0
170-  3:	rna-NM_105893.4	rna-XM_041017266.1	      0
170-  4:	rna-NM_105896.4	rna-NM_001250495.1	 8e-137
170-  5:	rna-NM_105901.4	rna-NM_001251220.2	 2e-120
170-  6:	rna-NM_105905.2	rna-XM_003529793.4	 7e-180
170-  7:	rna-NM_105906.4	rna-XM_003529792.5	      0
170-  8:	rna-NM_105907.4	rna-XM_003528539.5	      0
170-  9:	rna-NM_001334535.1	rna-XM_041017255.1	  5e-85
170- 10:	rna-NM_105909.3	rna-XM_003528528.4	      0
170- 11:	rna-NM_202402.3	rna-XM_006583101.4	  5e-64
170- 12:	rna-NM_105911.5	rna-XM_003528508.5	      0
170- 13:	rna-NM_105913.2	rna-XM_003528504.5	 2e-174
170- 14:	rna-NM_105920.2	rna-NM_001249465.2	  7e-95
170- 15:	rna-NM_105922.4	rna-NM_001250546.3	  3e-50
170- 16:	rna-NM_202404.2	rna-XM_006582818.4	 2e-107
170- 17:	rna-NM_001334548.1	rna-XM_003529776.3	      0
170- 18:	rna-NM_105937.4	rna-XM_003529775.4	  4e-22
## Alignment 171: score=797.0 e_value=2.5e-44 N=17 NC_003070.9&NC_038243.2 minus
171-  0:	rna-NM_106693.4	rna-XM_003529751.5	  6e-21
171-  1:	rna-NM_106694.4	rna-NM_001250374.2	      0
171-  2:	rna-NM_001334989.1	rna-XM_041017182.1	      0
171-  3:	rna-NM_106700.2	rna-XM_014777672.3	  2e-55
171-  4:	rna-NM_106706.1	rna-XM_006583050.4	  1e-29
171-  5:	rna-NM_179583.5	rna-XM_003529738.5	  1e-91
171-  6:	rna-NM_106711.2	rna-XM_003529737.5	 4e-121
171-  7:	rna-NM_001335002.1	rna-XM_003529734.5	  2e-94
171-  8:	rna-NM_001198523.1	rna-XM_003530249.5	 5e-161
171-  9:	rna-NM_106730.4	rna-XM_003529723.4	      0
171- 10:	rna-NM_106731.3	rna-XM_006583029.3	      0
171- 11:	rna-NM_106732.4	rna-XM_003530217.5	  4e-91
171- 12:	rna-NM_106733.3	rna-XM_003530215.5	 4e-113
171- 13:	rna-NM_179585.4	rna-NM_001250738.2	  2e-48
171- 14:	rna-NM_106737.3	rna-XM_003530185.4	  6e-30
171- 15:	rna-NM_106740.5	rna-XM_003530183.4	  2e-59
171- 16:	rna-NM_106742.5	rna-NM_001251249.2	  2e-87
## Alignment 172: score=731.0 e_value=1.1e-44 N=17 NC_003070.9&NC_038243.2 minus
172-  0:	rna-NM_106007.3	rna-XM_003530033.5	 2e-167
172-  1:	rna-NM_106009.3	rna-XM_003528937.5	 2e-135
172-  2:	rna-NM_106013.5	rna-NM_001250499.2	  2e-17
172-  3:	rna-NM_202410.2	rna-XM_026129207.2	      0
172-  4:	rna-NM_106025.4	rna-XM_003528923.5	      0
172-  5:	rna-NM_106028.4	rna-XM_014777897.3	      0
172-  6:	rna-NM_106029.2	rna-XM_006583387.4	 4e-178
172-  7:	rna-NM_001334602.1	rna-XM_006583378.4	 3e-156
172-  8:	rna-NM_106035.4	rna-XM_003529991.5	  1e-80
172-  9:	rna-NM_001334605.1	rna-XM_026129202.2	  1e-26
172- 10:	rna-NM_106040.3	rna-XM_003529975.5	 3e-139
172- 11:	rna-NM_106043.3	rna-XM_003528902.5	  4e-71
172- 12:	rna-NM_001334608.1	rna-XM_003529964.5	 4e-161
172- 13:	rna-NM_106047.5	rna-NM_001253063.2	  2e-65
172- 14:	rna-NM_148650.4	rna-XM_041017155.1	 8e-155
172- 15:	rna-NM_106049.1	rna-XM_006583341.4	  2e-26
172- 16:	rna-NM_106051.4	rna-XM_003528867.5	      0
## Alignment 173: score=725.0 e_value=2e-47 N=17 NC_003070.9&NC_038243.2 minus
173-  0:	rna-NM_103739.5	rna-NM_001360294.1	      0
173-  1:	rna-NM_103741.6	rna-XM_006583412.4	 1e-166
173-  2:	rna-NM_103743.3	rna-XM_003528926.4	      0
173-  3:	rna-NM_103744.2	rna-XM_003530016.5	      0
173-  4:	rna-NM_001333338.1	rna-XM_006583404.4	      0
173-  5:	rna-NM_001333340.1	rna-XM_003528934.4	  4e-68
173-  6:	rna-NM_103751.3	rna-XM_006583396.3	 1e-169
173-  7:	rna-NM_001198245.1	rna-XM_041016978.1	  7e-86
173-  8:	rna-NM_103759.5	rna-XM_003530006.4	 3e-131
173-  9:	rna-NM_001333350.1	rna-XM_003528915.5	 6e-128
173- 10:	rna-NM_103770.2	rna-XM_026129202.2	  3e-31
173- 11:	rna-NM_001333358.1	rna-NM_001254230.2	  1e-28
173- 12:	rna-NM_103773.2	rna-XM_003529972.4	  4e-33
173- 13:	rna-NM_103774.4	rna-XM_003528904.5	      0
173- 14:	rna-NM_103777.4	rna-NM_001248424.2	 1e-111
173- 15:	rna-NM_103778.5	rna-XM_003528901.4	      0
173- 16:	rna-NM_103798.5	rna-XM_006583337.4	      0
## Alignment 174: score=709.0 e_value=3.1e-40 N=16 NC_003070.9&NC_038243.2 minus
174-  0:	rna-NM_001332285.1	rna-XM_003528699.4	      0
174-  1:	rna-NM_001332286.1	rna-XM_003529813.5	      0
174-  2:	rna-NM_001332289.1	rna-XM_003528692.5	 7e-134
174-  3:	rna-NM_101591.6	rna-XM_003528688.5	      0
174-  4:	rna-NM_101595.6	rna-XM_006583119.3	      0
174-  5:	rna-NM_179348.2	rna-XM_003528664.5	  1e-22
174-  6:	rna-NM_001160875.1	rna-NM_001251220.2	 1e-116
174-  7:	rna-NM_101597.6	rna-XM_006583112.4	      0
174-  8:	rna-NM_101598.3	rna-XM_006583106.4	      0
174-  9:	rna-NM_101601.4	rna-XM_041017255.1	  6e-83
174- 10:	rna-NM_101602.4	rna-XM_041017254.1	  1e-50
174- 11:	rna-NM_101603.3	rna-XM_003528508.5	      0
174- 12:	rna-NM_101605.5	rna-XM_003528433.5	  2e-72
174- 13:	rna-NM_101607.4	rna-NM_001250546.3	  2e-52
174- 14:	rna-NM_101609.4	rna-XM_003528426.4	      0
174- 15:	rna-NM_101621.3	rna-NM_001362817.1	  7e-53
## Alignment 175: score=662.0 e_value=7.7e-33 N=14 NC_003070.9&NC_038243.2 minus
175-  0:	rna-NM_104783.3	rna-XM_003528401.5	      0
175-  1:	rna-NM_001333926.1	rna-XM_003529261.4	      0
175-  2:	rna-NM_104787.3	rna-NM_001255657.2	  4e-79
175-  3:	rna-NM_001333932.1	rna-XM_014777561.3	 1e-123
175-  4:	rna-NM_202331.2	rna-XM_003528391.3	  5e-78
175-  5:	rna-NM_104792.3	rna-XM_003528390.5	 6e-114
175-  6:	rna-NM_104794.3	rna-XM_003529256.5	      0
175-  7:	rna-NM_104798.3	rna-XM_006584332.1	  3e-12
175-  8:	rna-NM_104802.5	rna-XM_041017346.1	 1e-172
175-  9:	rna-NM_202334.2	rna-XM_003528383.4	  5e-71
175- 10:	rna-NM_001333943.1	rna-XM_006583735.3	      0
175- 11:	rna-NM_104806.4	rna-XM_006582883.4	 3e-161
175- 12:	rna-NM_104815.3	rna-XM_003529246.5	  2e-32
175- 13:	rna-NM_104816.3	rna-XM_003529244.5	      0
## Alignment 176: score=632.0 e_value=4.2e-33 N=14 NC_003070.9&NC_038243.2 minus
176-  0:	rna-NM_100979.4	rna-XM_003528401.5	      0
176-  1:	rna-NM_001331952.1	rna-XM_014777561.3	 7e-104
176-  2:	rna-NM_001198028.1	rna-XM_003529256.5	      0
176-  3:	rna-NM_100985.3	rna-XM_003528388.5	  5e-43
176-  4:	rna-NM_100986.4	rna-XM_003528385.5	      0
176-  5:	rna-NM_100988.4	rna-XM_041017346.1	 3e-163
176-  6:	rna-NM_100989.5	rna-XM_006583735.3	      0
176-  7:	rna-NM_001331971.1	rna-XM_006582883.4	 4e-150
176-  8:	rna-NM_100996.3	rna-XM_003529251.5	  4e-23
176-  9:	rna-NM_100998.4	rna-NM_001251007.2	      0
176- 10:	rna-NM_101011.3	rna-NM_001255118.1	  2e-90
176- 11:	rna-NM_101021.4	rna-XM_003529234.5	  5e-93
176- 12:	rna-NM_001331992.1	rna-XM_003528366.5	  2e-41
176- 13:	rna-NM_001331994.1	rna-NM_001255720.3	 2e-138
## Alignment 177: score=430.0 e_value=2.2e-20 N=10 NC_003070.9&NC_038243.2 minus
177-  0:	rna-NM_148465.2	rna-XM_003528332.2	  3e-58
177-  1:	rna-NM_101340.4	rna-XM_006583694.4	 2e-165
177-  2:	rna-NM_101341.4	rna-XM_006583691.3	 8e-161
177-  3:	rna-NM_101342.4	rna-XM_003529186.4	  8e-77
177-  4:	rna-NM_101343.2	rna-XM_006583690.4	      0
177-  5:	rna-NM_101345.2	rna-XM_006583669.4	  3e-11
177-  6:	rna-NM_101348.4	rna-XM_014778083.3	      0
177-  7:	rna-NM_101352.3	rna-XM_003529174.5	      0
177-  8:	rna-NM_101353.2	rna-XM_006583656.4	      0
177-  9:	rna-NM_101355.3	rna-XM_014778072.3	  4e-76
## Alignment 178: score=345.0 e_value=5.8e-11 N=7 NC_003070.9&NC_038243.2 minus
178-  0:	rna-NM_105926.5	rna-XM_006582943.4	  2e-80
178-  1:	rna-NM_105928.4	rna-NM_001248760.2	  3e-27
178-  2:	rna-NM_105929.5	rna-XM_006582941.3	      0
178-  3:	rna-NM_105930.3	rna-XM_041017209.1	      0
178-  4:	rna-NM_105931.4	rna-NM_001249365.3	  4e-15
178-  5:	rna-NM_105932.3	rna-XM_006582938.4	      0
178-  6:	rna-NM_105933.3	rna-XM_003529658.5	  3e-71
## Alignment 179: score=338.0 e_value=1.9e-11 N=7 NC_003070.9&NC_038243.2 minus
179-  0:	rna-NM_105760.6	rna-XM_014778172.3	  4e-65
179-  1:	rna-NM_105762.3	rna-XM_003529363.5	      0
179-  2:	rna-NM_105763.4	rna-XM_026129326.2	  1e-63
179-  3:	rna-NM_105770.6	rna-XM_014778168.3	      0
179-  4:	rna-NM_001334484.1	rna-NM_001251691.2	  2e-51
179-  5:	rna-NM_105771.4	rna-XM_003528478.5	      0
179-  6:	rna-NM_105772.3	rna-XM_003528477.5	  3e-37
## Alignment 180: score=284.0 e_value=9.3e-09 N=6 NC_003070.9&NC_038243.2 minus
180-  0:	rna-NM_106536.5	rna-XM_006582925.4	      0
180-  1:	rna-NM_106538.3	rna-XM_003529390.5	  7e-73
180-  2:	rna-NM_001198502.1	rna-XM_003529373.5	 4e-158
180-  3:	rna-NM_106541.4	rna-XM_003529368.5	      0
180-  4:	rna-NM_001334856.1	rna-NM_001249662.2	      0
180-  5:	rna-NM_001198504.2	rna-XM_006582899.3	      0
## Alignment 181: score=268.0 e_value=3.2e-10 N=7 NC_003070.9&NC_038243.2 minus
181-  0:	rna-NM_104987.5	rna-XM_003528836.5	 1e-115
181-  1:	rna-NM_105001.4	rna-XM_041017135.1	  3e-56
181-  2:	rna-NM_105021.3	rna-XM_003529904.5	      0
181-  3:	rna-NM_105029.7	rna-XM_006583240.4	      0
181-  4:	rna-NM_001198373.2	rna-XM_003529894.5	 4e-127
181-  5:	rna-NM_105048.3	rna-XM_006583225.4	      0
181-  6:	rna-NM_105055.3	rna-NM_001250674.1	 3e-112
## Alignment 182: score=262.0 e_value=6.6e-10 N=6 NC_003070.9&NC_038243.2 minus
182-  0:	rna-NM_105345.5	rna-XM_014777897.3	      0
182-  1:	rna-NM_105356.4	rna-XM_026129202.2	  5e-18
182-  2:	rna-NM_105359.3	rna-XM_006583364.4	 1e-156
182-  3:	rna-NM_001334256.1	rna-XM_006583352.4	 3e-137
182-  4:	rna-NM_001334258.1	rna-XM_014777881.3	  7e-17
182-  5:	rna-NM_105370.3	rna-XM_006583349.4	 2e-132
## Alignment 183: score=2165.0 e_value=1e-161 N=46 NC_003070.9&NC_038244.2 plus
183-  0:	rna-NM_104996.6	rna-XM_003532543.5	      0
183-  1:	rna-NM_105001.4	rna-XM_003532353.5	  3e-61
183-  2:	rna-NM_105004.3	rna-XM_003532357.5	      0
183-  3:	rna-NM_105005.5	rna-XM_003532582.4	 1e-141
183-  4:	rna-NM_105009.3	rna-XM_006584649.3	      0
183-  5:	rna-NM_001334090.1	rna-XM_041017877.1	  1e-45
183-  6:	rna-NM_001198372.1	rna-XM_006584650.4	      0
183-  7:	rna-NM_105023.2	rna-XM_026129478.2	      0
183-  8:	rna-NM_105025.4	rna-XM_003532666.5	  3e-96
183-  9:	rna-NM_105026.4	rna-XM_003532674.5	 8e-100
183- 10:	rna-NM_105029.7	rna-XM_006584654.4	      0
183- 11:	rna-NM_105030.3	rna-XM_003532363.5	  1e-48
183- 12:	rna-NM_001334115.1	rna-XM_014778630.3	      0
183- 13:	rna-NM_001198373.2	rna-XM_003532741.4	 6e-179
183- 14:	rna-NM_105043.4	rna-XM_006584660.4	      0
183- 15:	rna-NM_001334120.1	rna-XM_003532764.5	      0
183- 16:	rna-NM_001334122.1	rna-XM_003532367.5	      0
183- 17:	rna-NM_105049.5	rna-XM_003532368.4	  1e-56
183- 18:	rna-NM_001124071.5	rna-XM_014778631.3	      0
183- 19:	rna-NM_105057.3	rna-XM_003532371.5	  4e-40
183- 20:	rna-NM_001198375.1	rna-NM_001250406.1	 2e-128
183- 21:	rna-NM_105059.4	rna-XM_003532372.5	  5e-47
183- 22:	rna-NM_105060.2	rna-XM_006584666.4	      0
183- 23:	rna-NM_105065.3	rna-XM_041017594.1	 3e-104
183- 24:	rna-NM_105066.3	rna-XM_003532895.5	 7e-149
183- 25:	rna-NM_179508.3	rna-XM_006584564.3	      0
183- 26:	rna-NM_105071.4	rna-NM_001255006.2	 2e-121
183- 27:	rna-NM_105077.4	rna-XM_003532928.5	      0
183- 28:	rna-NM_105078.5	rna-XM_003532376.5	  1e-73
183- 29:	rna-NM_105079.3	rna-XM_003532947.5	      0
183- 30:	rna-NM_001198378.2	rna-XM_041017637.1	 6e-104
183- 31:	rna-NM_105087.2	rna-XM_003532992.5	      0
183- 32:	rna-NM_105089.3	rna-NM_001251136.3	  3e-61
183- 33:	rna-NM_105093.3	rna-XM_003533024.5	      0
183- 34:	rna-NM_105095.2	rna-XM_014778636.3	      0
183- 35:	rna-NM_001334155.1	rna-XM_014778390.1	  2e-42
183- 36:	rna-NM_105107.4	rna-XM_006584690.3	  6e-43
183- 37:	rna-NM_105108.2	rna-XM_006584695.4	  8e-22
183- 38:	rna-NM_105114.3	rna-NM_001354869.1	      0
183- 39:	rna-NM_001036154.2	rna-XM_006584700.4	      0
183- 40:	rna-NM_105119.5	rna-XM_003530347.5	      0
183- 41:	rna-NM_105120.4	rna-XM_003532388.5	  3e-55
183- 42:	rna-NM_105121.3	rna-XM_003532389.5	  2e-52
183- 43:	rna-NM_001334165.1	rna-NM_001249216.1	  4e-90
183- 44:	rna-NM_105134.2	rna-XM_014778647.3	 2e-179
183- 45:	rna-NM_202360.2	rna-XM_006584717.4	 2e-167
## Alignment 184: score=1402.0 e_value=9.9e-95 N=30 NC_003070.9&NC_038244.2 plus
184-  0:	rna-NM_102179.2	rna-XM_006586473.4	 5e-166
184-  1:	rna-NM_202164.1	rna-XM_003530585.5	      0
184-  2:	rna-NM_102187.4	rna-XM_003531947.5	 3e-144
184-  3:	rna-NM_102188.3	rna-XM_003530589.5	  1e-90
184-  4:	rna-NM_102189.4	rna-XM_003530592.5	      0
184-  5:	rna-NM_001332600.1	rna-XM_026129463.2	  6e-83
184-  6:	rna-NM_102194.3	rna-XM_006585882.4	 3e-105
184-  7:	rna-NM_102195.3	rna-XM_006585883.4	      0
184-  8:	rna-NM_102200.3	rna-XM_003531957.5	  1e-17
184-  9:	rna-NM_102202.4	rna-XM_006586480.4	  2e-12
184- 10:	rna-NM_102219.3	rna-XM_006586481.1	  7e-34
184- 11:	rna-NM_001332620.1	rna-XM_006585886.4	 4e-121
184- 12:	rna-NM_102222.5	rna-XM_003531961.5	      0
184- 13:	rna-NM_102224.4	rna-XM_003531962.4	      0
184- 14:	rna-NM_102228.4	rna-NM_001367180.1	      0
184- 15:	rna-NM_102230.5	rna-XM_003531964.5	      0
184- 16:	rna-NM_102234.4	rna-XM_014779320.3	  4e-52
184- 17:	rna-NM_102235.2	rna-XM_003531968.5	      0
184- 18:	rna-NM_102236.3	rna-XM_041018505.1	      0
184- 19:	rna-NM_179370.4	rna-XM_003531971.5	      0
184- 20:	rna-NM_102245.2	rna-XM_003531973.5	 6e-115
184- 21:	rna-NM_102250.5	rna-XM_003530608.5	      0
184- 22:	rna-NM_102252.5	rna-XM_003531979.5	  4e-63
184- 23:	rna-NM_001332637.1	rna-XM_003531986.5	 3e-112
184- 24:	rna-NM_102257.2	rna-XM_003530614.4	 3e-126
184- 25:	rna-NM_102260.4	rna-XM_003530615.4	 2e-129
184- 26:	rna-NM_001332639.1	rna-XM_003530616.5	  5e-81
184- 27:	rna-NM_102262.3	rna-XM_006584421.4	  1e-63
184- 28:	rna-NM_102264.5	rna-XM_003531990.5	      0
184- 29:	rna-NM_001332641.1	rna-XM_006585916.4	      0
## Alignment 185: score=1258.0 e_value=1.1e-92 N=28 NC_003070.9&NC_038244.2 plus
185-  0:	rna-NM_001333495.1	rna-XM_006585466.4	      0
185-  1:	rna-NM_104048.4	rna-XM_041017735.1	  4e-35
185-  2:	rna-NM_104049.4	rna-XM_014779113.3	      0
185-  3:	rna-NM_104050.3	rna-XM_014779114.3	      0
185-  4:	rna-NM_104051.5	rna-XM_003531584.4	 3e-111
185-  5:	rna-NM_001333500.1	rna-XM_014779115.3	 1e-102
185-  6:	rna-NM_104055.4	rna-XM_003531585.3	      0
185-  7:	rna-NM_104056.4	rna-XM_003532976.5	 7e-167
185-  8:	rna-NM_001333502.1	rna-XM_006586355.4	      0
185-  9:	rna-NM_104077.2	rna-XM_041018296.1	  1e-63
185- 10:	rna-NM_104095.3	rna-XM_003532996.5	  2e-41
185- 11:	rna-NM_179464.1	rna-XM_003531604.5	      0
185- 12:	rna-NM_148579.4	rna-XM_003532997.4	      0
185- 13:	rna-NM_104098.1	rna-NM_001255187.2	  2e-31
185- 14:	rna-NM_104099.4	rna-XM_003531619.5	      0
185- 15:	rna-NM_001123996.2	rna-XM_014778367.3	  7e-26
185- 16:	rna-NM_104101.2	rna-XM_041017581.1	  3e-26
185- 17:	rna-NM_104102.3	rna-NM_001254370.2	  2e-81
185- 18:	rna-NM_104103.6	rna-XM_041018306.1	      0
185- 19:	rna-NM_104107.3	rna-NM_001250288.2	 1e-142
185- 20:	rna-NM_104109.2	rna-XM_003531629.5	  7e-58
185- 21:	rna-NM_202277.3	rna-XM_003533005.5	  5e-52
185- 22:	rna-NM_001084235.1	rna-XM_003531633.5	  1e-23
185- 23:	rna-NM_001124000.3	rna-XM_003531634.5	  6e-31
185- 24:	rna-NM_001198274.2	rna-XM_014779142.3	      0
185- 25:	rna-NM_104120.4	rna-XM_014779143.3	      0
185- 26:	rna-NM_104122.2	rna-XM_006585580.4	  8e-28
185- 27:	rna-NM_104135.3	rna-NM_001353410.1	      0
## Alignment 186: score=951.0 e_value=4e-54 N=20 NC_003070.9&NC_038244.2 plus
186-  0:	rna-NM_106693.4	rna-XM_003533022.4	  2e-17
186-  1:	rna-NM_106694.4	rna-XM_003533023.4	  6e-48
186-  2:	rna-NM_001334989.1	rna-XM_006585563.3	      0
186-  3:	rna-NM_106700.2	rna-NM_001249665.1	  2e-49
186-  4:	rna-NM_106706.1	rna-XM_006585558.4	  5e-30
186-  5:	rna-NM_106711.2	rna-XM_003533037.5	 3e-100
186-  6:	rna-NM_001335002.1	rna-XM_003531681.5	  1e-97
186-  7:	rna-NM_106718.4	rna-XM_006585551.4	  3e-37
186-  8:	rna-NM_001335003.1	rna-NM_001255579.2	  4e-79
186-  9:	rna-NM_106721.2	rna-XM_006585550.4	  4e-33
186- 10:	rna-NM_106724.3	rna-XM_003531684.5	 6e-157
186- 11:	rna-NM_001198523.1	rna-NM_001317693.2	 7e-158
186- 12:	rna-NM_001335012.1	rna-XM_006584471.4	  8e-72
186- 13:	rna-NM_106730.4	rna-XM_003531687.5	      0
186- 14:	rna-NM_106731.3	rna-XM_014779160.3	      0
186- 15:	rna-NM_106732.4	rna-NM_001250629.2	  1e-91
186- 16:	rna-NM_179585.4	rna-NM_001249156.2	  1e-87
186- 17:	rna-NM_106737.3	rna-XM_003531695.4	  5e-29
186- 18:	rna-NM_106740.5	rna-NM_001254267.2	  5e-55
186- 19:	rna-NM_106742.5	rna-XM_003531703.5	  1e-88
## Alignment 187: score=877.0 e_value=2.1e-54 N=19 NC_003070.9&NC_038244.2 plus
187-  0:	rna-NM_101437.5	rna-XM_003531677.3	      0
187-  1:	rna-NM_101442.4	rna-XM_041018318.1	      0
187-  2:	rna-NM_179341.3	rna-XM_006585563.3	      0
187-  3:	rna-NM_101444.2	rna-NM_001249665.1	  4e-51
187-  4:	rna-NM_101445.3	rna-XM_003533026.5	  6e-41
187-  5:	rna-NM_001198077.1	rna-NM_001250040.3	 1e-123
187-  6:	rna-NM_101455.2	rna-NM_001255579.2	  7e-81
187-  7:	rna-NM_101456.4	rna-XM_003531683.5	 2e-132
187-  8:	rna-NM_101459.4	rna-XM_006585549.4	      0
187-  9:	rna-NM_202109.3	rna-NM_001317693.2	 4e-121
187- 10:	rna-NM_179342.3	rna-XM_014778314.2	  3e-64
187- 11:	rna-NM_001332191.1	rna-XM_003531687.5	      0
187- 12:	rna-NM_101464.4	rna-XM_014779160.3	      0
187- 13:	rna-NM_101466.3	rna-NM_001255303.2	      0
187- 14:	rna-NM_001332197.1	rna-XM_041018328.1	      0
187- 15:	rna-NM_101468.2	rna-XM_003531695.4	  3e-30
187- 16:	rna-NM_101474.3	rna-XM_003530302.5	 2e-123
187- 17:	rna-NM_101476.4	rna-XM_003531708.5	 2e-168
187- 18:	rna-NM_101486.3	rna-NM_001253109.2	      0
## Alignment 188: score=855.0 e_value=3.9e-48 N=18 NC_003070.9&NC_038244.2 plus
188-  0:	rna-NM_101660.3	rna-XM_006584825.4	  4e-69
188-  1:	rna-NM_101666.3	rna-XM_014778702.3	      0
188-  2:	rna-NM_101668.5	rna-NM_001248475.2	 3e-102
188-  3:	rna-NM_001198097.1	rna-XM_014778703.2	      0
188-  4:	rna-NM_101670.3	rna-NM_001254526.2	      0
188-  5:	rna-NM_101672.4	rna-XM_041017948.1	  1e-72
188-  6:	rna-NM_001198098.1	rna-XM_006584833.4	      0
188-  7:	rna-NM_101676.4	rna-XM_006584834.4	      0
188-  8:	rna-NM_101677.2	rna-NM_001253264.2	  6e-95
188-  9:	rna-NM_101678.3	rna-XM_006584836.4	 3e-152
188- 10:	rna-NM_101679.4	rna-XM_006584839.4	 2e-167
188- 11:	rna-NM_101680.3	rna-XM_006584840.4	 4e-100
188- 12:	rna-NM_179355.1	rna-XM_003530907.5	  1e-59
188- 13:	rna-NM_001035987.1	rna-XM_003530909.5	 6e-141
188- 14:	rna-NM_101684.4	rna-XM_003530916.4	      0
188- 15:	rna-NM_101687.4	rna-NM_001254392.2	  2e-33
188- 16:	rna-NM_101688.3	rna-XM_003532498.3	  2e-69
188- 17:	rna-NM_101694.3	rna-XM_041017965.1	 3e-146
## Alignment 189: score=762.0 e_value=2.3e-40 N=16 NC_003070.9&NC_038244.2 plus
189-  0:	rna-NM_001334875.1	rna-XM_003532845.4	      0
189-  1:	rna-NM_106577.4	rna-XM_003531425.5	 4e-130
189-  2:	rna-NM_001198507.1	rna-XM_006585324.4	      0
189-  3:	rna-NM_106579.5	rna-XM_014778558.3	 7e-124
189-  4:	rna-NM_106586.4	rna-XM_003532856.5	      0
189-  5:	rna-NM_106590.3	rna-XM_006585327.4	      0
189-  6:	rna-NM_179574.3	rna-XM_006585328.4	 4e-124
189-  7:	rna-NM_106592.5	rna-XM_003532862.5	      0
189-  8:	rna-NM_106593.4	rna-XM_014779016.2	      0
189-  9:	rna-NM_106594.4	rna-XM_006585331.4	      0
189- 10:	rna-NM_106595.4	rna-XM_003532864.5	      0
189- 11:	rna-NM_106596.4	rna-XM_006586328.4	  2e-60
189- 12:	rna-NM_202448.1	rna-XM_014779018.3	 6e-123
189- 13:	rna-NM_001198508.1	rna-XM_003532870.5	      0
189- 14:	rna-NM_179576.3	rna-NM_001354838.1	      0
189- 15:	rna-NM_106605.4	rna-XM_014779028.3	      0
## Alignment 190: score=681.0 e_value=3.4e-39 N=15 NC_003070.9&NC_038244.2 plus
190-  0:	rna-NM_106622.5	rna-NM_001365109.1	      0
190-  1:	rna-NM_106624.5	rna-XM_003532994.4	      0
190-  2:	rna-NM_001334920.1	rna-XM_003532995.5	  3e-55
190-  3:	rna-NM_106626.3	rna-NM_001250116.1	  2e-44
190-  4:	rna-NM_106630.3	rna-XM_003531615.5	      0
190-  5:	rna-NM_180652.3	rna-XM_041018304.1	      0
190-  6:	rna-NM_001198514.1	rna-XM_003533000.5	      0
190-  7:	rna-NM_106635.4	rna-XM_041018306.1	      0
190-  8:	rna-NM_106639.5	rna-XM_003533004.5	 2e-139
190-  9:	rna-NM_106640.6	rna-XM_003533005.5	  3e-71
190- 10:	rna-NM_180653.7	rna-XM_003531635.4	      0
190- 11:	rna-NM_001334945.1	rna-XM_006585533.4	  9e-82
190- 12:	rna-NM_001161006.2	rna-XM_014779142.3	      0
190- 13:	rna-NM_202458.2	rna-XM_006585535.4	  1e-99
190- 14:	rna-NM_106672.5	rna-NM_001253167.2	  3e-67
## Alignment 191: score=602.0 e_value=4.6e-31 N=13 NC_003070.9&NC_038244.2 plus
191-  0:	rna-NM_179330.4	rna-XM_003531073.5	 6e-180
191-  1:	rna-NM_101330.5	rna-NM_001249116.2	  4e-54
191-  2:	rna-NM_101333.5	rna-NM_001258010.2	      0
191-  3:	rna-NM_101334.3	rna-XM_003531079.4	      0
191-  4:	rna-NM_101336.4	rna-XM_014778792.3	 9e-106
191-  5:	rna-NM_148465.2	rna-XM_003531080.4	  2e-62
191-  6:	rna-NM_101339.5	rna-XM_003531085.5	 8e-159
191-  7:	rna-NM_101340.4	rna-XM_006585010.4	 8e-163
191-  8:	rna-NM_101341.4	rna-XM_003531090.5	 8e-161
191-  9:	rna-NM_101342.4	rna-XM_026129451.2	  1e-72
191- 10:	rna-NM_101343.2	rna-XM_003531092.5	      0
191- 11:	rna-NM_101360.4	rna-XM_003531098.5	      0
191- 12:	rna-NM_101361.3	rna-XM_003531105.5	      0
## Alignment 192: score=500.0 e_value=2.4e-23 N=11 NC_003070.9&NC_038244.2 plus
192-  0:	rna-NM_001198181.1	rna-XM_006584531.4	      0
192-  1:	rna-NM_102658.3	rna-XM_006585105.4	  4e-97
192-  2:	rna-NM_102660.3	rna-XM_003532706.5	  6e-53
192-  3:	rna-NM_102663.2	rna-XM_006585106.4	      0
192-  4:	rna-NM_102664.5	rna-XM_014778894.2	  6e-46
192-  5:	rna-NM_102667.4	rna-XM_003531217.4	  9e-24
192-  6:	rna-NM_102668.4	rna-XM_006585112.4	  1e-89
192-  7:	rna-NM_102670.3	rna-XM_026129586.2	 1e-163
192-  8:	rna-NM_102673.6	rna-NM_001249293.2	 3e-131
192-  9:	rna-NM_102674.4	rna-XM_003531220.5	      0
192- 10:	rna-NM_102692.4	rna-XM_014778907.2	  2e-86
## Alignment 193: score=489.0 e_value=2.4e-19 N=10 NC_003070.9&NC_038244.2 plus
193-  0:	rna-NM_104032.5	rna-XM_003531706.5	      0
193-  1:	rna-NM_104033.6	rna-XM_041018338.1	      0
193-  2:	rna-NM_104034.5	rna-XM_014778430.1	 1e-179
193-  3:	rna-NM_104036.3	rna-XM_003531710.5	 1e-135
193-  4:	rna-NM_104038.4	rna-XM_006585597.4	 3e-131
193-  5:	rna-NM_104039.4	rna-XM_041017641.1	      0
193-  6:	rna-NM_104041.5	rna-NM_001252994.2	      0
193-  7:	rna-NM_104042.2	rna-XM_003530306.1	 2e-166
193-  8:	rna-NM_104043.3	rna-XM_041017585.1	  2e-38
193-  9:	rna-NM_104044.3	rna-XM_003531723.5	 3e-161
## Alignment 194: score=487.0 e_value=1.7e-22 N=11 NC_003070.9&NC_038244.2 plus
194-  0:	rna-NM_101497.4	rna-XM_003532870.5	      0
194-  1:	rna-NM_179344.2	rna-XM_003531438.5	      0
194-  2:	rna-NM_101512.4	rna-XM_006584519.4	 2e-164
194-  3:	rna-NM_101514.3	rna-XM_003532882.5	  8e-77
194-  4:	rna-NM_101516.4	rna-XM_003532883.5	  9e-42
194-  5:	rna-NM_101518.4	rna-NM_001354004.1	  1e-60
194-  6:	rna-NM_001123825.1	rna-XM_006584416.3	      0
194-  7:	rna-NM_001198085.1	rna-XM_003531451.5	  3e-76
194-  8:	rna-NM_001332243.1	rna-XM_014779048.3	      0
194-  9:	rna-NM_101527.4	rna-XM_014779054.3	      0
194- 10:	rna-NM_101528.4	rna-XM_003531470.5	      0
## Alignment 195: score=437.0 e_value=5.7e-25 N=10 NC_003070.9&NC_038244.2 plus
195-  0:	rna-NM_101389.3	rna-XM_006585509.4	      0
195-  1:	rna-NM_001332155.1	rna-XM_006585510.4	  2e-70
195-  2:	rna-NM_202105.2	rna-XM_014778325.3	  4e-76
195-  3:	rna-NM_101391.3	rna-XM_003531628.5	  9e-24
195-  4:	rna-NM_001160871.2	rna-XM_006585528.4	      0
195-  5:	rna-NM_001332158.1	rna-XM_003531629.5	  2e-56
195-  6:	rna-NM_101394.2	rna-XM_014779140.3	  7e-17
195-  7:	rna-NM_101396.3	rna-NM_001354114.1	  3e-21
195-  8:	rna-NM_101397.5	rna-XM_006585535.4	  2e-74
195-  9:	rna-NM_101418.3	rna-XM_003531648.4	      0
## Alignment 196: score=423.0 e_value=1.2e-16 N=9 NC_003070.9&NC_038244.2 plus
196-  0:	rna-NM_102749.3	rna-NM_001254322.2	      0
196-  1:	rna-NM_102751.5	rna-XM_003531107.5	      0
196-  2:	rna-NM_102753.4	rna-NM_001250244.2	  1e-23
196-  3:	rna-NM_179399.3	rna-XM_014778809.3	  2e-44
196-  4:	rna-NM_102761.4	rna-XM_003531116.5	      0
196-  5:	rna-NM_102767.4	rna-XM_003532658.5	  1e-82
196-  6:	rna-NM_102769.4	rna-XM_014778826.3	 2e-157
196-  7:	rna-NM_102770.4	rna-XM_003531120.5	 3e-180
196-  8:	rna-NM_102774.2	rna-XM_003532660.5	      0
## Alignment 197: score=373.0 e_value=1.6e-14 N=8 NC_003070.9&NC_038244.2 plus
197-  0:	rna-NM_100955.2	rna-XM_003531531.5	  7e-55
197-  1:	rna-NM_100964.5	rna-XM_026129664.2	  1e-64
197-  2:	rna-NM_100965.5	rna-XM_006585419.4	      0
197-  3:	rna-NM_100966.3	rna-XM_003531540.4	      0
197-  4:	rna-NM_100968.3	rna-XM_003532945.5	      0
197-  5:	rna-NM_001035944.2	rna-XM_006585434.3	      0
197-  6:	rna-NM_100970.4	rna-XM_003532946.5	      0
197-  7:	rna-NM_001331948.1	rna-XM_014779097.2	      0
## Alignment 198: score=360.0 e_value=7e-17 N=8 NC_003070.9&NC_038244.2 plus
198-  0:	rna-NM_104376.3	rna-XM_003531548.5	      0
198-  1:	rna-NM_104385.4	rna-XM_003531563.4	      0
198-  2:	rna-NM_104386.3	rna-XM_003531569.5	      0
198-  3:	rna-NM_001333691.1	rna-XM_003531571.5	      0
198-  4:	rna-NM_001160954.1	rna-XM_003531572.5	  5e-38
198-  5:	rna-NM_104391.2	rna-XM_006585458.4	      0
198-  6:	rna-NM_104392.2	rna-XM_003532965.5	  9e-46
198-  7:	rna-NM_001333693.1	rna-XM_003531574.5	      0
## Alignment 199: score=354.0 e_value=4.6e-14 N=8 NC_003070.9&NC_038244.2 plus
199-  0:	rna-NM_100991.2	rna-XM_041017968.1	 2e-100
199-  1:	rna-NM_100996.3	rna-NM_001251202.1	  2e-21
199-  2:	rna-NM_100998.4	rna-XM_003530942.4	      0
199-  3:	rna-NM_101012.5	rna-XM_014778396.1	      0
199-  4:	rna-NM_101014.4	rna-XM_014778718.3	      0
199-  5:	rna-NM_101021.4	rna-XM_003530949.5	 4e-102
199-  6:	rna-NM_001331992.1	rna-XM_003532527.5	  1e-39
199-  7:	rna-NM_001331994.1	rna-XM_003530952.5	 1e-142
## Alignment 200: score=329.0 e_value=4.3e-11 N=7 NC_003070.9&NC_038244.2 plus
200-  0:	rna-NM_106536.5	rna-XM_006585608.4	      0
200-  1:	rna-NM_106539.6	rna-NM_001255132.2	      0
200-  2:	rna-NM_001198502.1	rna-XM_041018349.1	 3e-157
200-  3:	rna-NM_106541.4	rna-XM_041018350.1	      0
200-  4:	rna-NM_001334856.1	rna-XM_003531733.4	      0
200-  5:	rna-NM_106547.3	rna-XM_014779183.3	      0
200-  6:	rna-NM_001198504.2	rna-XM_006585624.4	      0
## Alignment 201: score=323.0 e_value=6.4e-11 N=7 NC_003070.9&NC_038244.2 plus
201-  0:	rna-NM_102719.7	rna-XM_014778746.2	 2e-170
201-  1:	rna-NM_001332876.1	rna-XM_006584410.4	  1e-55
201-  2:	rna-NM_102726.3	rna-XM_003532600.5	  2e-50
201-  3:	rna-NM_001036034.2	rna-XM_006584956.2	      0
201-  4:	rna-NM_102731.3	rna-NM_001254348.3	 8e-163
201-  5:	rna-NM_102735.3	rna-XM_006584967.4	  9e-40
201-  6:	rna-NM_102743.3	rna-XM_003532608.5	 2e-145
## Alignment 202: score=310.0 e_value=1.1e-10 N=7 NC_003070.9&NC_038244.2 plus
202-  0:	rna-NM_001334875.1	rna-XM_026129410.2	      0
202-  1:	rna-NM_106579.5	rna-NM_001250818.2	 4e-150
202-  2:	rna-NM_106583.6	rna-XM_006585657.4	      0
202-  3:	rna-NM_106586.4	rna-XM_006585661.4	      0
202-  4:	rna-NM_106593.4	rna-NM_001255755.2	      0
202-  5:	rna-NM_202448.1	rna-XM_003531766.5	 3e-120
202-  6:	rna-NM_106604.4	rna-XM_003530358.5	      0
## Alignment 203: score=288.0 e_value=5.5e-08 N=6 NC_003070.9&NC_038244.2 plus
203-  0:	rna-NM_001198435.1	rna-NM_001254495.2	  3e-84
203-  1:	rna-NM_105737.4	rna-XM_003530680.5	  7e-82
203-  2:	rna-NM_001334477.1	rna-NM_001255391.2	  6e-23
203-  3:	rna-NM_105739.4	rna-XM_003530709.5	      0
203-  4:	rna-NM_001334478.1	rna-XM_003530725.4	  8e-60
203-  5:	rna-NM_001160993.2	rna-XM_003530746.4	      0
## Alignment 204: score=283.0 e_value=2.2e-08 N=6 NC_003070.9&NC_038244.2 plus
204-  0:	rna-NM_148640.2	rna-XM_003531273.5	  5e-28
204-  1:	rna-NM_001334324.1	rna-NM_001254039.1	  6e-71
204-  2:	rna-NM_179526.4	rna-XM_006585185.4	      0
204-  3:	rna-NM_105451.4	rna-XM_003531282.5	 1e-159
204-  4:	rna-NM_105453.3	rna-XM_003531285.5	      0
204-  5:	rna-NM_105458.3	rna-NM_001317673.2	      0
## Alignment 205: score=1652.0 e_value=5.1e-116 N=36 NC_003070.9&NC_038244.2 minus
205-  0:	rna-NM_105630.4	rna-NM_001250433.2	  1e-74
205-  1:	rna-NM_001334418.1	rna-XM_003532012.5	      0
205-  2:	rna-NM_105638.4	rna-NM_001251294.3	  1e-76
205-  3:	rna-NM_105644.3	rna-NM_001248023.2	  7e-27
205-  4:	rna-NM_105646.3	rna-NM_001255166.2	 7e-106
205-  5:	rna-NM_105647.6	rna-NM_001251721.1	      0
205-  6:	rna-NM_105651.5	rna-XM_003532002.5	      0
205-  7:	rna-NM_105653.5	rna-XM_003531999.5	      0
205-  8:	rna-NM_105656.3	rna-NM_001251145.2	  2e-32
205-  9:	rna-NM_105657.4	rna-XM_003531997.5	 1e-110
205- 10:	rna-NM_105665.3	rna-NM_001363207.1	      0
205- 11:	rna-NM_105669.3	rna-NM_001249534.2	  4e-64
205- 12:	rna-NM_105672.3	rna-XM_006585916.4	  2e-49
205- 13:	rna-NM_202389.4	rna-XM_006584421.4	  1e-58
205- 14:	rna-NM_105682.3	rna-XM_003530616.5	 1e-153
205- 15:	rna-NM_105685.4	rna-XM_003530615.4	 4e-131
205- 16:	rna-NM_105689.4	rna-XM_003531985.5	 5e-124
205- 17:	rna-NM_105690.3	rna-XM_003531979.5	  9e-35
205- 18:	rna-NM_105691.5	rna-XM_003530609.5	 1e-165
205- 19:	rna-NM_105696.4	rna-XM_041018505.1	      0
205- 20:	rna-NM_105697.4	rna-XM_003531968.5	      0
205- 21:	rna-NM_105698.5	rna-XM_006585893.4	      0
205- 22:	rna-NM_105699.4	rna-XM_003531964.5	      0
205- 23:	rna-NM_001198432.1	rna-XM_003531962.4	      0
205- 24:	rna-NM_105709.4	rna-XM_006585886.4	 2e-122
205- 25:	rna-NM_105713.2	rna-XM_003530596.5	 8e-161
205- 26:	rna-NM_105715.3	rna-XM_006586480.4	  6e-14
205- 27:	rna-NM_001036184.1	rna-XM_003531957.5	 1e-129
205- 28:	rna-NM_105718.2	rna-XM_006585883.4	      0
205- 29:	rna-NM_148646.4	rna-XM_006585881.4	  4e-82
205- 30:	rna-NM_001334459.1	rna-XM_003531947.5	 8e-128
205- 31:	rna-NM_105721.2	rna-XM_006584399.4	      0
205- 32:	rna-NM_105723.3	rna-XM_003530585.5	      0
205- 33:	rna-NM_001198433.1	rna-XM_003531941.4	      0
205- 34:	rna-NM_001198434.1	rna-XM_014778500.3	  5e-75
205- 35:	rna-NM_105732.3	rna-XM_003530578.5	  8e-39
## Alignment 206: score=1017.0 e_value=1.6e-68 N=23 NC_003070.9&NC_038244.2 minus
206-  0:	rna-NM_104666.4	rna-NM_001251145.2	  4e-35
206-  1:	rna-NM_104675.3	rna-XM_003530622.4	      0
206-  2:	rna-NM_104676.5	rna-NM_001363207.1	      0
206-  3:	rna-NM_001198339.2	rna-XM_006585916.4	      0
206-  4:	rna-NM_104682.3	rna-XM_003531990.5	      0
206-  5:	rna-NM_104683.3	rna-XM_003530616.5	 1e-142
206-  6:	rna-NM_104689.4	rna-XM_003530615.4	 5e-122
206-  7:	rna-NM_104691.4	rna-XM_014779329.3	      0
206-  8:	rna-NM_104695.5	rna-XM_003531980.5	      0
206-  9:	rna-NM_104698.2	rna-XM_003530605.4	 5e-121
206- 10:	rna-NM_001198341.1	rna-XM_003531971.5	      0
206- 11:	rna-NM_001333885.1	rna-XM_003531968.5	      0
206- 12:	rna-NM_104706.5	rna-XM_003531967.5	      0
206- 13:	rna-NM_104713.4	rna-XM_041018499.1	      0
206- 14:	rna-NM_104726.3	rna-XM_003531962.4	      0
206- 15:	rna-NM_104729.4	rna-XM_003531958.5	      0
206- 16:	rna-NM_104731.5	rna-XM_003531956.5	 2e-171
206- 17:	rna-NM_104739.5	rna-NM_001254340.2	      0
206- 18:	rna-NM_104742.4	rna-XM_014779315.3	      0
206- 19:	rna-NM_104760.2	rna-XM_003531943.5	      0
206- 20:	rna-NM_104761.4	rna-XM_003531942.4	      0
206- 21:	rna-NM_001124049.1	rna-XM_003531940.5	  2e-12
206- 22:	rna-NM_104772.2	rna-XM_003530582.1	  3e-13
## Alignment 207: score=817.0 e_value=3.3e-43 N=17 NC_003070.9&NC_038244.2 minus
207-  0:	rna-NM_105399.2	rna-XM_006585062.4	      0
207-  1:	rna-NM_105401.3	rna-XM_003531149.5	 1e-116
207-  2:	rna-NM_105402.3	rna-XM_003531147.5	 1e-169
207-  3:	rna-NM_179525.3	rna-NM_001248753.3	  5e-72
207-  4:	rna-NM_105408.4	rna-XM_003531143.5	      0
207-  5:	rna-NM_105410.4	rna-XM_003531142.5	 3e-117
207-  6:	rna-NM_105415.3	rna-XM_003531140.5	 5e-170
207-  7:	rna-NM_105420.3	rna-XM_003531139.5	      0
207-  8:	rna-NM_105422.4	rna-XM_014778406.2	 1e-164
207-  9:	rna-NM_105423.3	rna-XM_003531138.5	      0
207- 10:	rna-NM_105424.5	rna-XM_003531137.5	 2e-174
207- 11:	rna-NM_105425.5	rna-XM_014778836.2	      0
207- 12:	rna-NM_105426.3	rna-XM_006585043.4	 8e-111
207- 13:	rna-NM_105427.4	rna-XM_006584536.4	  2e-80
207- 14:	rna-NM_105434.3	rna-NM_001317589.2	 3e-132
207- 15:	rna-NM_105439.3	rna-XM_041018052.1	 8e-134
207- 16:	rna-NM_105440.2	rna-XM_006584534.4	      0
## Alignment 208: score=796.0 e_value=7e-45 N=17 NC_003070.9&NC_038244.2 minus
208-  0:	rna-NM_105996.4	rna-XM_006584860.4	      0
208-  1:	rna-NM_106004.4	rna-XM_006584854.4	      0
208-  2:	rna-NM_001198462.1	rna-NM_001253321.2	 5e-131
208-  3:	rna-NM_106007.3	rna-XM_041017965.1	 5e-157
208-  4:	rna-NM_106012.6	rna-XM_003532498.3	  4e-63
208-  5:	rna-NM_001334597.1	rna-XM_003530916.4	      0
208-  6:	rna-NM_106017.4	rna-NM_001280586.2	      0
208-  7:	rna-NM_106020.4	rna-XM_003530909.5	 3e-140
208-  8:	rna-NM_106021.2	rna-XM_003530907.5	  2e-57
208-  9:	rna-NM_106022.2	rna-XM_006584840.4	 4e-101
208- 10:	rna-NM_202411.1	rna-XM_006584836.4	 2e-155
208- 11:	rna-NM_106024.6	rna-NM_001253264.2	  5e-79
208- 12:	rna-NM_106025.4	rna-XM_006584834.4	      0
208- 13:	rna-NM_106026.3	rna-XM_006584833.4	      0
208- 14:	rna-NM_106028.4	rna-XM_014778702.3	      0
208- 15:	rna-NM_106029.2	rna-XM_003532484.5	      0
208- 16:	rna-NM_106035.4	rna-XM_006584825.4	  7e-87
## Alignment 209: score=756.0 e_value=1.2e-38 N=16 NC_003070.9&NC_038244.2 minus
209-  0:	rna-NM_106653.3	rna-XM_003531672.5	  2e-65
209-  1:	rna-NM_001334957.1	rna-XM_003531668.3	  3e-67
209-  2:	rna-NM_106661.3	rna-NM_001317519.2	  6e-84
209-  3:	rna-NM_001334959.1	rna-NM_001353854.1	  1e-79
209-  4:	rna-NM_106667.3	rna-XM_003531658.5	  2e-24
209-  5:	rna-NM_106673.5	rna-XM_003531650.5	 4e-175
209-  6:	rna-NM_106677.3	rna-XM_003531648.4	      0
209-  7:	rna-NM_106679.3	rna-XM_006585584.4	      0
209-  8:	rna-NM_106680.3	rna-XM_003531645.5	      0
209-  9:	rna-NM_106681.1	rna-XM_003533010.2	  9e-84
209- 10:	rna-NM_106682.1	rna-XM_003533009.4	 5e-121
209- 11:	rna-NM_106684.5	rna-XM_003531642.5	      0
209- 12:	rna-NM_106686.3	rna-XM_006585540.4	 2e-162
209- 13:	rna-NM_001334986.1	rna-NM_001250920.1	  1e-15
209- 14:	rna-NM_001198519.1	rna-XM_003531641.5	      0
209- 15:	rna-NM_106692.4	rna-NM_001317544.2	 4e-126
## Alignment 210: score=701.0 e_value=7.6e-37 N=15 NC_003070.9&NC_038244.2 minus
210-  0:	rna-NM_101398.5	rna-XM_041018316.1	      0
210-  1:	rna-NM_101400.4	rna-XM_003531674.4	      0
210-  2:	rna-NM_179336.4	rna-NM_001248852.2	  2e-51
210-  3:	rna-NM_101405.4	rna-XM_006585568.3	  5e-83
210-  4:	rna-NM_101406.5	rna-NM_001249323.2	  5e-95
210-  5:	rna-NM_101407.4	rna-NM_001353854.1	  7e-76
210-  6:	rna-NM_101408.3	rna-XM_006585575.4	 2e-115
210-  7:	rna-NM_001084072.1	rna-XM_003531658.5	  8e-25
210-  8:	rna-NM_179340.3	rna-XM_006585576.4	  2e-68
210-  9:	rna-NM_101419.3	rna-XM_006585584.4	      0
210- 10:	rna-NM_001332176.1	rna-XM_003533010.2	  2e-72
210- 11:	rna-NM_101424.3	rna-XM_003533009.4	 4e-151
210- 12:	rna-NM_101426.5	rna-XM_006585540.4	 3e-158
210- 13:	rna-NM_101427.5	rna-NM_001250920.1	  1e-55
210- 14:	rna-NM_101435.3	rna-NM_001317544.2	 8e-122
## Alignment 211: score=603.0 e_value=4.7e-29 N=13 NC_003070.9&NC_038244.2 minus
211-  0:	rna-NM_104129.4	rna-XM_003531676.5	      0
211-  1:	rna-NM_104132.3	rna-XM_006584496.4	 6e-149
211-  2:	rna-NM_104134.4	rna-NM_001317447.1	  1e-63
211-  3:	rna-NM_148583.4	rna-XM_003531663.5	  8e-19
211-  4:	rna-NM_104141.5	rna-XM_003533016.5	      0
211-  5:	rna-NM_179468.2	rna-XM_006585580.4	  5e-55
211-  6:	rna-NM_104149.2	rna-NM_001253167.2	  1e-34
211-  7:	rna-NM_104150.2	rna-XM_003531649.5	  2e-33
211-  8:	rna-NM_104153.4	rna-XM_003531648.4	      0
211-  9:	rna-NM_104155.4	rna-XM_003531647.5	 2e-170
211- 10:	rna-NM_104156.3	rna-XM_003533012.5	      0
211- 11:	rna-NM_104157.1	rna-XM_003533010.2	 1e-104
211- 12:	rna-NM_104161.3	rna-NM_001250920.1	  3e-64
## Alignment 212: score=554.0 e_value=1.9e-25 N=12 NC_003070.9&NC_038244.2 minus
212-  0:	rna-NM_102447.5	rna-XM_003532012.5	      0
212-  1:	rna-NM_102456.3	rna-NM_001248023.2	  4e-28
212-  2:	rna-NM_102457.6	rna-XM_003532008.5	      0
212-  3:	rna-NM_179381.3	rna-XM_003532007.4	  2e-42
212-  4:	rna-NM_102460.4	rna-NM_001255166.2	  4e-89
212-  5:	rna-NM_102461.3	rna-NM_001251721.1	      0
212-  6:	rna-NM_102466.4	rna-XM_003531999.5	      0
212-  7:	rna-NM_102472.4	rna-XM_003531997.5	 2e-172
212-  8:	rna-NM_102474.4	rna-XM_006585932.4	      0
212-  9:	rna-NM_001160900.2	rna-XM_006585926.4	      0
212- 10:	rna-NM_102482.4	rna-XM_003530619.4	      0
212- 11:	rna-NM_102484.1	rna-XM_006585916.4	  7e-22
## Alignment 213: score=552.0 e_value=3e-26 N=12 NC_003070.9&NC_038244.2 minus
213-  0:	rna-NM_106554.4	rna-XM_003531470.5	      0
213-  1:	rna-NM_106555.4	rna-NM_001248513.2	  1e-64
213-  2:	rna-NM_106557.4	rna-XM_041018245.1	  5e-68
213-  3:	rna-NM_001334868.1	rna-NM_001249852.2	  2e-39
213-  4:	rna-NM_106559.3	rna-XM_003531457.5	      0
213-  5:	rna-NM_179573.4	rna-XM_014779041.3	      0
213-  6:	rna-NM_106562.2	rna-XM_006585353.4	  3e-72
213-  7:	rna-NM_106564.4	rna-XM_003532883.5	  1e-40
213-  8:	rna-NM_001334873.1	rna-XM_003532882.5	  2e-77
213-  9:	rna-NM_106571.5	rna-XM_003531441.5	  6e-36
213- 10:	rna-NM_106572.6	rna-XM_006584519.4	 3e-163
213- 11:	rna-NM_106574.3	rna-XM_003531438.5	      0
## Alignment 214: score=489.0 e_value=1.5e-20 N=10 NC_003070.9&NC_038244.2 minus
214-  0:	rna-NM_105372.3	rna-NM_001369204.1	  4e-28
214-  1:	rna-NM_001198406.1	rna-NM_001249330.2	  3e-26
214-  2:	rna-NM_001334266.1	rna-XM_006586228.4	  3e-73
214-  3:	rna-NM_105375.3	rna-XM_003530869.5	  3e-48
214-  4:	rna-NM_105376.4	rna-XM_003532296.5	 1e-137
214-  5:	rna-NM_001334269.1	rna-XM_003532295.4	      0
214-  6:	rna-NM_105378.4	rna-XM_014779528.3	  7e-85
214-  7:	rna-NM_105380.5	rna-NM_001354072.1	  3e-92
214-  8:	rna-NM_105381.5	rna-XM_003532290.5	      0
214-  9:	rna-NM_001334274.1	rna-XM_041017791.1	  8e-84
## Alignment 215: score=479.0 e_value=2e-20 N=10 NC_003070.9&NC_038244.2 minus
215-  0:	rna-NM_101293.5	rna-XM_041018533.1	 5e-130
215-  1:	rna-NM_101294.3	rna-XM_003530649.5	  6e-26
215-  2:	rna-NM_001198063.1	rna-NM_001254331.2	 3e-170
215-  3:	rna-NM_101299.4	rna-XM_003532008.5	      0
215-  4:	rna-NM_001084065.3	rna-XM_006585952.4	 3e-117
215-  5:	rna-NM_101304.4	rna-NM_001251721.1	      0
215-  6:	rna-NM_001332118.1	rna-XM_014779347.3	      0
215-  7:	rna-NM_101307.5	rna-NM_001248692.3	 4e-110
215-  8:	rna-NM_101308.4	rna-XM_014779345.3	 9e-113
215-  9:	rna-NM_101309.5	rna-XM_003530637.5	      0
## Alignment 216: score=461.0 e_value=2.3e-24 N=11 NC_003070.9&NC_038244.2 minus
216-  0:	rna-NM_103938.5	rna-XM_006586054.4	 2e-130
216-  1:	rna-NM_103939.4	rna-XM_003532111.5	 9e-125
216-  2:	rna-NM_103941.2	rna-XM_014779418.2	 4e-128
216-  3:	rna-NM_103945.2	rna-XM_003530715.4	      0
216-  4:	rna-NM_103946.3	rna-XM_003532096.5	  8e-58
216-  5:	rna-NM_103947.2	rna-XM_003532093.4	  2e-16
216-  6:	rna-NM_103953.3	rna-NM_001255557.2	      0
216-  7:	rna-NM_001333455.1	rna-XM_006586508.1	  5e-46
216-  8:	rna-NM_001333457.1	rna-XM_014779395.3	      0
216-  9:	rna-NM_103969.3	rna-XM_014779394.3	      0
216- 10:	rna-NM_103971.2	rna-NM_001254480.3	  1e-88
## Alignment 217: score=439.0 e_value=2e-20 N=10 NC_003070.9&NC_038244.2 minus
217-  0:	rna-NM_001333754.1	rna-XM_014779051.3	 3e-151
217-  1:	rna-NM_104479.2	rna-NM_001251326.2	 9e-125
217-  2:	rna-NM_104480.4	rna-XM_041018245.1	  3e-53
217-  3:	rna-NM_104484.3	rna-XM_006585354.3	  1e-12
217-  4:	rna-NM_179487.2	rna-XM_003531450.5	      0
217-  5:	rna-NM_001333761.1	rna-XM_003531445.5	  9e-88
217-  6:	rna-NM_104494.3	rna-XM_003532883.5	  8e-49
217-  7:	rna-NM_104495.1	rna-XM_003532882.5	  1e-72
217-  8:	rna-NM_104496.3	rna-NM_001362632.1	  8e-76
217-  9:	rna-NM_104498.4	rna-NM_001354838.1	      0
## Alignment 218: score=366.0 e_value=1.9e-18 N=9 NC_003070.9&NC_038244.2 minus
218-  0:	rna-NM_105552.3	rna-XM_003531860.5	      0
218-  1:	rna-NM_105562.3	rna-NM_001248280.2	  3e-25
218-  2:	rna-NM_001198426.1	rna-XM_014779241.3	      0
218-  3:	rna-NM_105572.5	rna-XM_003531839.5	  8e-60
218-  4:	rna-NM_001334398.1	rna-XM_003531833.5	  6e-23
218-  5:	rna-NM_105591.3	rna-NM_001354749.1	 2e-133
218-  6:	rna-NM_105592.5	rna-XM_041018405.1	  2e-52
218-  7:	rna-NM_105593.5	rna-XM_003531810.5	  7e-47
218-  8:	rna-NM_105594.3	rna-XM_003530392.5	      0
## Alignment 219: score=363.0 e_value=1.4e-14 N=8 NC_003070.9&NC_038244.2 minus
219-  0:	rna-NM_001198081.2	rna-XM_014779028.3	      0
219-  1:	rna-NM_101494.2	rna-XM_006585342.4	      0
219-  2:	rna-NM_001332220.1	rna-XM_003532871.4	      0
219-  3:	rna-NM_101498.4	rna-XM_014779018.3	 3e-115
219-  4:	rna-NM_101501.3	rna-XM_003532864.5	      0
219-  5:	rna-NM_001332222.1	rna-XM_014779016.2	 2e-178
219-  6:	rna-NM_101508.4	rna-XM_014778558.3	  3e-74
219-  7:	rna-NM_101510.6	rna-XM_003532845.4	      0
## Alignment 220: score=355.0 e_value=6.2e-14 N=8 NC_003070.9&NC_038244.2 minus
220-  0:	rna-NM_103741.6	rna-XM_003530927.5	 2e-160
220-  1:	rna-NM_103744.2	rna-XM_003530918.3	      0
220-  2:	rna-NM_103750.4	rna-XM_026129524.2	      0
220-  3:	rna-NM_001198245.1	rna-XM_006584844.3	  2e-87
220-  4:	rna-NM_103758.3	rna-NM_001249331.1	  1e-34
220-  5:	rna-NM_103759.5	rna-NM_001254526.2	      0
220-  6:	rna-NM_001160938.1	rna-XM_003530898.4	 9e-136
220-  7:	rna-NM_001160939.1	rna-XM_003532481.5	      0
## Alignment 221: score=342.0 e_value=2.2e-11 N=7 NC_003070.9&NC_038244.2 minus
221-  0:	rna-NM_105926.5	rna-XM_003532954.5	  1e-84
221-  1:	rna-NM_105928.4	rna-NM_001250877.2	  9e-29
221-  2:	rna-NM_105929.5	rna-XM_014779100.3	      0
221-  3:	rna-NM_105930.3	rna-XM_006585439.4	      0
221-  4:	rna-NM_105931.4	rna-NM_001252988.2	  3e-15
221-  5:	rna-NM_105932.3	rna-XM_003531554.5	      0
221-  6:	rna-NM_105933.3	rna-NM_001250815.1	  1e-73
## Alignment 222: score=340.0 e_value=2.1e-11 N=7 NC_003070.9&NC_038244.2 minus
222-  0:	rna-NM_102493.3	rna-NM_001253343.2	  5e-73
222-  1:	rna-NM_102494.4	rna-XM_006585060.4	      0
222-  2:	rna-NM_102495.5	rna-XM_041017597.1	  4e-30
222-  3:	rna-NM_102496.4	rna-XM_014778855.3	      0
222-  4:	rna-NM_001160902.1	rna-XM_041018090.1	  1e-63
222-  5:	rna-NM_102503.4	rna-XM_003531142.5	 3e-116
222-  6:	rna-NM_102505.2	rna-XM_003531140.5	  7e-88
## Alignment 223: score=294.0 e_value=1.6e-10 N=7 NC_003070.9&NC_038244.2 minus
223-  0:	rna-NM_106441.4	rna-XM_014778950.3	 4e-137
223-  1:	rna-NM_106448.4	rna-XM_003531315.3	      0
223-  2:	rna-NM_106454.4	rna-XM_006585222.3	 8e-151
223-  3:	rna-NM_106463.3	rna-XM_003532781.5	      0
223-  4:	rna-NM_106468.4	rna-XM_003532774.5	 3e-169
223-  5:	rna-NM_106471.6	rna-XM_006585204.4	 5e-114
223-  6:	rna-NM_001084370.2	rna-XM_003531290.5	      0
## Alignment 224: score=291.0 e_value=3.9e-08 N=6 NC_003070.9&NC_038244.2 minus
224-  0:	rna-NM_102167.4	rna-XM_003530746.4	      0
224-  1:	rna-NM_102168.4	rna-XM_003530740.5	      0
224-  2:	rna-NM_102169.3	rna-XM_003530725.4	  9e-69
224-  3:	rna-NM_102170.2	rna-XM_003530709.5	      0
224-  4:	rna-NM_102171.6	rna-NM_001249819.2	  4e-66
224-  5:	rna-NM_102175.4	rna-NM_001254495.2	  6e-93
## Alignment 225: score=286.0 e_value=7.9e-09 N=6 NC_003070.9&NC_038244.2 minus
225-  0:	rna-NM_101170.4	rna-NM_001317673.2	      0
225-  1:	rna-NM_001035957.3	rna-XM_003531285.5	      0
225-  2:	rna-NM_101172.3	rna-XM_003531281.5	 6e-152
225-  3:	rna-NM_101174.2	rna-XM_006585189.4	      0
225-  4:	rna-NM_101175.5	rna-XM_003532761.4	  2e-54
225-  5:	rna-NM_101183.4	rna-XM_003532760.5	      0
## Alignment 226: score=274.0 e_value=1.5e-08 N=6 NC_003070.9&NC_038244.2 minus
226-  0:	rna-NM_101347.4	rna-XM_006584820.4	      0
226-  1:	rna-NM_101352.3	rna-XM_003530851.5	      0
226-  2:	rna-NM_101353.2	rna-XM_003532472.4	      0
226-  3:	rna-NM_101354.3	rna-XM_003530843.5	      0
226-  4:	rna-NM_101355.3	rna-NM_001249221.2	  4e-80
226-  5:	rna-NM_101358.4	rna-XM_003530725.4	  4e-72
## Alignment 227: score=270.0 e_value=1.4e-09 N=6 NC_003070.9&NC_038244.2 minus
227-  0:	rna-NM_001198081.2	rna-XM_041018378.1	      0
227-  1:	rna-NM_101498.4	rna-XM_003531766.5	 6e-117
227-  2:	rna-NM_101499.4	rna-XM_003530346.4	 5e-172
227-  3:	rna-NM_001332222.1	rna-NM_001255755.2	 7e-175
227-  4:	rna-NM_101508.4	rna-NM_001250818.2	  1e-93
227-  5:	rna-NM_101510.6	rna-XM_026129410.2	      0
## Alignment 228: score=267.0 e_value=1.2e-08 N=6 NC_003070.9&NC_038244.2 minus
228-  0:	rna-NM_106040.3	rna-XM_003530758.5	 8e-132
228-  1:	rna-NM_106043.3	rna-XM_003532457.4	  7e-68
228-  2:	rna-NM_106044.6	rna-XM_003530641.4	  4e-82
228-  3:	rna-NM_106046.5	rna-XM_014778687.3	      0
228-  4:	rna-NM_106047.5	rna-NM_001317660.1	  1e-65
228-  5:	rna-NM_001334613.1	rna-XM_003530606.5	  6e-51
## Alignment 229: score=264.0 e_value=3e-09 N=6 NC_003070.9&NC_038244.2 minus
229-  0:	rna-NM_102272.4	rna-XM_006585066.4	 8e-133
229-  1:	rna-NM_001332646.1	rna-XM_003531139.5	      0
229-  2:	rna-NM_001198155.1	rna-XM_006584536.4	  5e-75
229-  3:	rna-NM_102282.4	rna-XM_003531133.5	 2e-129
229-  4:	rna-NM_001332649.1	rna-XM_003532663.5	  3e-69
229-  5:	rna-NM_102289.4	rna-XM_003531127.5	 2e-113
## Alignment 230: score=258.0 e_value=1.5e-08 N=6 NC_003070.9&NC_038244.2 minus
230-  0:	rna-NM_001333734.1	rna-XM_026129805.2	      0
230-  1:	rna-NM_104461.3	rna-XM_003532136.5	 3e-167
230-  2:	rna-NM_104462.4	rna-XM_006586082.4	      0
230-  3:	rna-NM_104464.7	rna-XM_003530754.5	      0
230-  4:	rna-NM_104468.3	rna-XM_003532122.5	 4e-138
230-  5:	rna-NM_104470.3	rna-XM_003530745.5	 8e-139
## Alignment 231: score=256.0 e_value=1.9e-08 N=6 NC_003070.9&NC_038244.2 minus
231-  0:	rna-NM_100030.4	rna-NM_001249212.2	      0
231-  1:	rna-NM_001331283.1	rna-XM_003532867.5	      0
231-  2:	rna-NM_100044.5	rna-NM_001353638.1	      0
231-  3:	rna-NM_001123739.2	rna-XM_003532366.5	  3e-11
231-  4:	rna-NM_001197957.2	rna-XM_006584654.4	      0
231-  5:	rna-NM_001331303.1	rna-XM_003532635.5	  5e-76
## Alignment 232: score=950.0 e_value=2.4e-60 N=21 NC_003070.9&NC_038245.2 plus
232-  0:	rna-NM_100029.6	rna-NM_001289232.1	  2e-77
232-  1:	rna-NM_100030.4	rna-XM_003534492.4	      0
232-  2:	rna-NM_001331276.1	rna-NM_001249809.1	  6e-30
232-  3:	rna-NM_100033.3	rna-XM_003534493.5	      0
232-  4:	rna-NM_100036.5	rna-XM_003534496.5	      0
232-  5:	rna-NM_100037.4	rna-XM_006586625.4	 5e-130
232-  6:	rna-NM_001123738.2	rna-XM_003534498.4	      0
232-  7:	rna-NM_001331283.1	rna-XM_006587772.4	      0
232-  8:	rna-NM_100047.4	rna-XM_003534512.5	      0
232-  9:	rna-NM_001331288.1	rna-XM_003534513.4	  2e-33
232- 10:	rna-NM_001123739.2	rna-XM_003533560.5	  5e-30
232- 11:	rna-NM_001331296.1	rna-XM_006587791.4	      0
232- 12:	rna-NM_100053.4	rna-XM_041004826.1	      0
232- 13:	rna-NM_100061.3	rna-XM_003533568.4	 4e-101
232- 14:	rna-NM_100062.5	rna-XM_003534527.5	      0
232- 15:	rna-NM_100063.4	rna-NM_001369263.1	 2e-121
232- 16:	rna-NM_001083975.2	rna-XM_006587803.4	      0
232- 17:	rna-NM_100073.3	rna-NM_001249358.2	      0
232- 18:	rna-NM_001160829.1	rna-XM_003534558.5	      0
232- 19:	rna-NM_100076.3	rna-XM_003534559.5	      0
232- 20:	rna-NM_100077.4	rna-XM_003533591.5	 2e-167
## Alignment 233: score=851.0 e_value=6.1e-55 N=20 NC_003070.9&NC_038245.2 plus
233-  0:	rna-NM_105981.4	rna-XM_003534049.4	      0
233-  1:	rna-NM_105996.4	rna-XM_026123788.2	      0
233-  2:	rna-NM_106000.3	rna-XM_014762216.3	      0
233-  3:	rna-NM_106001.3	rna-XM_003533258.5	  3e-79
233-  4:	rna-NM_106004.4	rna-XM_006587386.4	      0
233-  5:	rna-NM_106009.3	rna-XM_003534081.5	 4e-134
233-  6:	rna-NM_106012.6	rna-XM_003534085.5	  4e-63
233-  7:	rna-NM_106013.5	rna-XM_003534088.4	  2e-14
233-  8:	rna-NM_202410.2	rna-XM_014762231.2	 3e-100
233-  9:	rna-NM_106026.3	rna-XM_006587413.4	      0
233- 10:	rna-NM_106028.4	rna-XM_003534100.5	      0
233- 11:	rna-NM_106029.2	rna-XM_003533301.4	      0
233- 12:	rna-NM_001334602.1	rna-XM_006587424.4	 4e-155
233- 13:	rna-NM_106035.4	rna-XM_014762244.3	  1e-80
233- 14:	rna-NM_001334605.1	rna-NM_001248179.3	  1e-26
233- 15:	rna-NM_106040.3	rna-XM_003533311.4	 9e-149
233- 16:	rna-NM_106043.3	rna-XM_003533316.5	  2e-72
233- 17:	rna-NM_106046.5	rna-XM_041005499.1	      0
233- 18:	rna-NM_148650.4	rna-XM_041005028.1	 1e-178
233- 19:	rna-NM_106051.4	rna-XM_003534132.5	      0
## Alignment 234: score=792.0 e_value=3.8e-45 N=17 NC_003070.9&NC_038245.2 plus
234-  0:	rna-NM_101046.3	rna-XM_003534655.5	      0
234-  1:	rna-NM_101051.3	rna-XM_041005274.1	 7e-152
234-  2:	rna-NM_001198039.1	rna-NM_001353857.1	      0
234-  3:	rna-NM_001332004.1	rna-XM_041005278.1	      0
234-  4:	rna-NM_179317.6	rna-XM_003534547.4	  4e-86
234-  5:	rna-NM_001332010.1	rna-XM_003534554.5	      0
234-  6:	rna-NM_101064.2	rna-XM_006587913.3	      0
234-  7:	rna-NM_148459.3	rna-XM_006586696.3	  3e-37
234-  8:	rna-NM_101066.5	rna-XM_041005282.1	 5e-148
234-  9:	rna-NM_101072.4	rna-XM_026123634.2	      0
234- 10:	rna-NM_101073.3	rna-XM_003534675.5	 3e-170
234- 11:	rna-NM_001332017.1	rna-XM_003534680.4	  3e-44
234- 12:	rna-NM_101075.3	rna-XM_006586704.4	  3e-61
234- 13:	rna-NM_101077.6	rna-NM_001255212.2	      0
234- 14:	rna-NM_101078.3	rna-XM_006586706.3	  2e-65
234- 15:	rna-NM_101079.2	rna-XM_014761824.3	  2e-99
234- 16:	rna-NM_101089.1	rna-XM_003534684.5	  2e-12
## Alignment 235: score=640.0 e_value=7.6e-39 N=15 NC_003070.9&NC_038245.2 plus
235-  0:	rna-NM_103739.5	rna-XM_041004983.1	      0
235-  1:	rna-NM_103741.6	rna-XM_006587395.4	 3e-162
235-  2:	rna-NM_001333338.1	rna-XM_006587397.3	      0
235-  3:	rna-NM_103746.3	rna-XM_003534087.5	  3e-38
235-  4:	rna-NM_001333340.1	rna-XM_003534089.5	  7e-69
235-  5:	rna-NM_202264.2	rna-XM_014762231.2	 6e-108
235-  6:	rna-NM_103758.3	rna-XM_026123808.2	  3e-29
235-  7:	rna-NM_103759.5	rna-XM_026123935.1	  2e-35
235-  8:	rna-NM_001333350.1	rna-XM_003534104.5	 1e-126
235-  9:	rna-NM_103770.2	rna-NM_001248179.3	  2e-29
235- 10:	rna-NM_103773.2	rna-XM_003533314.5	  1e-31
235- 11:	rna-NM_103774.4	rna-XM_006587438.3	      0
235- 12:	rna-NM_103777.4	rna-XM_003534117.5	 3e-111
235- 13:	rna-NM_103778.5	rna-XM_003534119.4	      0
235- 14:	rna-NM_103798.5	rna-XM_014762254.2	      0
## Alignment 236: score=595.0 e_value=2.6e-29 N=13 NC_003070.9&NC_038245.2 plus
236-  0:	rna-NM_104884.5	rna-XM_006586693.4	  7e-77
236-  1:	rna-NM_104886.5	rna-XM_003534655.5	      0
236-  2:	rna-NM_104899.3	rna-NM_001248683.2	      0
236-  3:	rna-NM_001036142.3	rna-XM_003534554.5	      0
236-  4:	rna-NM_104910.3	rna-NM_001361279.1	 8e-153
236-  5:	rna-NM_148618.5	rna-XM_041005282.1	 2e-148
236-  6:	rna-NM_104916.4	rna-NM_001251129.1	 3e-144
236-  7:	rna-NM_104917.2	rna-XM_003534668.5	  4e-40
236-  8:	rna-NM_104918.5	rna-XM_003534675.5	 8e-168
236-  9:	rna-NM_104920.3	rna-XM_041005310.1	      0
236- 10:	rna-NM_001084290.2	rna-XM_003534680.4	  5e-38
236- 11:	rna-NM_104922.3	rna-XM_006586704.4	  7e-56
236- 12:	rna-NM_104925.2	rna-XM_014761824.3	 3e-102
## Alignment 237: score=454.0 e_value=1.1e-22 N=10 NC_003070.9&NC_038245.2 plus
237-  0:	rna-NM_102782.4	rna-XM_003534716.4	      0
237-  1:	rna-NM_102783.5	rna-XM_006586769.4	      0
237-  2:	rna-NM_102785.5	rna-XM_014761858.3	      0
237-  3:	rna-NM_179402.4	rna-XM_003535035.5	  5e-61
237-  4:	rna-NM_179403.4	rna-XM_006586618.4	      0
237-  5:	rna-NM_001332903.1	rna-XM_003535038.5	      0
237-  6:	rna-NM_102794.2	rna-XM_006586778.4	      0
237-  7:	rna-NM_102795.3	rna-NM_001255591.2	      0
237-  8:	rna-NM_102806.3	rna-XM_003534743.5	      0
237-  9:	rna-NM_102808.4	rna-XM_006587922.4	      0
## Alignment 238: score=433.0 e_value=3.3e-17 N=9 NC_003070.9&NC_038245.2 plus
238-  0:	rna-NM_102928.5	rna-XM_003533402.5	      0
238-  1:	rna-NM_179406.2	rna-XM_003534251.5	      0
238-  2:	rna-NM_102930.3	rna-XM_003534253.5	  4e-69
238-  3:	rna-NM_102933.3	rna-XM_003534255.4	      0
238-  4:	rna-NM_102939.4	rna-NM_001254323.2	 5e-152
238-  5:	rna-NM_102940.6	rna-XM_003534257.4	      0
238-  6:	rna-NM_102942.4	rna-XM_003534258.5	      0
238-  7:	rna-NM_102944.3	rna-XM_003533408.4	 2e-169
238-  8:	rna-NM_001332994.1	rna-XM_003534261.5	 7e-148
## Alignment 239: score=432.0 e_value=2e-17 N=9 NC_003070.9&NC_038245.2 plus
239-  0:	rna-NM_101769.4	rna-XM_006586990.4	      0
239-  1:	rna-NM_001332385.1	rna-XM_003534906.5	  3e-19
239-  2:	rna-NM_101773.3	rna-NM_001289287.1	 2e-145
239-  3:	rna-NM_101775.4	rna-XM_003533744.5	      0
239-  4:	rna-NM_001332386.1	rna-NM_001289319.1	  4e-49
239-  5:	rna-NM_001332387.1	rna-NM_001254355.1	  6e-25
239-  6:	rna-NM_101779.5	rna-XM_003533747.5	  2e-49
239-  7:	rna-NM_101780.4	rna-XM_003533750.4	      0
239-  8:	rna-NM_001332388.1	rna-XM_006586999.4	      0
## Alignment 240: score=424.0 e_value=1.5e-16 N=9 NC_003070.9&NC_038245.2 plus
240-  0:	rna-NM_102875.4	rna-XM_003534277.5	      0
240-  1:	rna-NM_001332962.1	rna-XM_006586654.4	      0
240-  2:	rna-NM_102883.5	rna-XM_006587584.4	 3e-101
240-  3:	rna-NM_102886.2	rna-XM_003534283.5	      0
240-  4:	rna-NM_001332966.1	rna-XM_006587590.4	 5e-156
240-  5:	rna-NM_102896.3	rna-XM_041005109.1	 2e-142
240-  6:	rna-NM_102900.5	rna-XM_006587598.4	      0
240-  7:	rna-NM_102907.2	rna-XM_003534291.5	  5e-41
240-  8:	rna-NM_102908.3	rna-XM_003534292.5	      0
## Alignment 241: score=362.0 e_value=9.6e-16 N=8 NC_003070.9&NC_038245.2 plus
241-  0:	rna-NM_102821.3	rna-XM_003534804.5	 1e-127
241-  1:	rna-NM_102822.3	rna-XM_006587940.2	  4e-27
241-  2:	rna-NM_102823.4	rna-XM_006586875.4	  8e-74
241-  3:	rna-NM_102824.3	rna-NM_001251381.2	 3e-124
241-  4:	rna-NM_102827.2	rna-XM_003534814.5	      0
241-  5:	rna-NM_102828.4	rna-XM_041005366.1	 3e-141
241-  6:	rna-NM_102842.3	rna-XM_003534823.5	 9e-106
241-  7:	rna-NM_102850.4	rna-XM_006586899.4	      0
## Alignment 242: score=299.0 e_value=1.7e-10 N=7 NC_003070.9&NC_038245.2 plus
242-  0:	rna-NM_179369.2	rna-NM_001280570.1	      0
242-  1:	rna-NM_102161.4	rna-NM_001249235.1	  3e-27
242-  2:	rna-NM_102166.3	rna-XM_006587187.4	      0
242-  3:	rna-NM_102169.3	rna-XM_003533904.5	  3e-49
242-  4:	rna-NM_102172.2	rna-XM_003533906.5	      0
242-  5:	rna-NM_001332595.1	rna-NM_001253231.1	  3e-71
242-  6:	rna-NM_102175.4	rna-XM_003533911.5	  5e-93
## Alignment 243: score=253.0 e_value=7.9e-08 N=6 NC_003070.9&NC_038245.2 plus
243-  0:	rna-NM_101695.5	rna-XM_041005014.1	      0
243-  1:	rna-NM_001160877.1	rna-NM_001251488.1	      0
243-  2:	rna-NM_101698.3	rna-XM_003533316.5	  2e-72
243-  3:	rna-NM_001332346.1	rna-XM_041005499.1	      0
243-  4:	rna-NM_101700.1	rna-XM_003533321.5	      0
243-  5:	rna-NM_101703.4	rna-XM_003534132.5	      0
## Alignment 244: score=936.0 e_value=5.9e-57 N=20 NC_003070.9&NC_038245.2 minus
244-  0:	rna-NM_102915.4	rna-XM_003533417.5	      0
244-  1:	rna-NM_102916.4	rna-XM_006586567.3	  5e-43
244-  2:	rna-NM_102919.4	rna-XM_006587576.4	      0
244-  3:	rna-NM_102922.5	rna-XM_003534265.4	      0
244-  4:	rna-NM_001332985.1	rna-XM_003534262.5	 2e-149
244-  5:	rna-NM_102943.6	rna-XM_003533405.5	      0
244-  6:	rna-NM_102946.4	rna-XM_003534247.5	      0
244-  7:	rna-NM_102948.4	rna-NM_001358768.1	 5e-160
244-  8:	rna-NM_102950.4	rna-NM_001255794.1	 1e-163
244-  9:	rna-NM_102951.2	rna-XM_003533398.5	      0
244- 10:	rna-NM_102952.4	rna-XM_006587545.4	 1e-167
244- 11:	rna-NM_102953.4	rna-XM_041005081.1	      0
244- 12:	rna-NM_102954.4	rna-NM_001354593.1	  3e-64
244- 13:	rna-NM_102955.4	rna-XM_003534243.5	 7e-152
244- 14:	rna-NM_102957.4	rna-XM_006587537.4	 2e-109
244- 15:	rna-NM_102959.5	rna-NM_001250885.2	  1e-66
244- 16:	rna-NM_102960.2	rna-XM_003534237.4	  5e-72
244- 17:	rna-NM_102964.5	rna-XM_003534236.4	  4e-30
244- 18:	rna-NM_102966.4	rna-XM_003534235.5	 7e-160
244- 19:	rna-NM_102967.3	rna-NM_001250634.3	      0
## Alignment 245: score=396.0 e_value=5.8e-17 N=9 NC_003070.9&NC_038245.2 minus
245-  0:	rna-NM_101660.3	rna-XM_014762244.3	  1e-63
245-  1:	rna-NM_101661.5	rna-XM_003534105.5	      0
245-  2:	rna-NM_101665.3	rna-XM_003534103.5	 2e-151
245-  3:	rna-NM_101666.3	rna-XM_003534100.5	      0
245-  4:	rna-NM_101670.3	rna-XM_026123935.1	  2e-37
245-  5:	rna-NM_001198098.1	rna-XM_006587413.4	      0
245-  6:	rna-NM_101686.5	rna-XM_003534088.4	  5e-14
245-  7:	rna-NM_101688.3	rna-XM_003534085.5	  4e-74
245-  8:	rna-NM_101693.3	rna-XM_003534081.5	 2e-120
## Alignment 246: score=371.0 e_value=1e-17 N=9 NC_003070.9&NC_038245.2 minus
246-  0:	rna-NM_001198435.1	rna-XM_003533911.5	  7e-83
246-  1:	rna-NM_105735.3	rna-NM_001253231.1	  1e-79
246-  2:	rna-NM_001334477.1	rna-XM_003533907.4	  4e-25
246-  3:	rna-NM_001334478.1	rna-XM_003533904.5	  4e-44
246-  4:	rna-NM_105742.5	rna-NM_001250645.1	 1e-170
246-  5:	rna-NM_105743.4	rna-XM_003533067.5	  5e-74
246-  6:	rna-NM_179544.2	rna-NM_001249235.1	  1e-36
246-  7:	rna-NM_105762.3	rna-NM_001280570.1	      0
246-  8:	rna-NM_105778.2	rna-NM_001317508.2	      0
## Alignment 247: score=359.0 e_value=1.7e-16 N=9 NC_003070.9&NC_038245.2 minus
247-  0:	rna-NM_105902.4	rna-XM_003533753.5	  2e-36
247-  1:	rna-NM_105904.4	rna-NM_001289319.1	  3e-32
247-  2:	rna-NM_001334535.1	rna-XM_003534906.5	  2e-26
247-  3:	rna-NM_105909.3	rna-XM_006586990.4	      0
247-  4:	rna-NM_105913.2	rna-XM_003533738.4	 3e-160
247-  5:	rna-NM_105922.4	rna-NM_001249963.1	  3e-42
247-  6:	rna-NM_105932.3	rna-XM_003533723.3	      0
247-  7:	rna-NM_179549.4	rna-XM_003533717.5	 3e-153
247-  8:	rna-NM_105957.3	rna-XM_014761967.3	  3e-46
## Alignment 248: score=338.0 e_value=1.2e-15 N=8 NC_003070.9&NC_038245.2 minus
248-  0:	rna-NM_105182.5	rna-XM_006587752.3	  7e-51
248-  1:	rna-NM_105195.3	rna-XM_003534462.4	      0
248-  2:	rna-NM_105196.5	rna-NM_001255428.3	 8e-119
248-  3:	rna-NM_105197.3	rna-XM_006587738.3	 2e-164
248-  4:	rna-NM_179514.4	rna-NM_001254554.1	 4e-124
248-  5:	rna-NM_105202.5	rna-NM_001251150.3	  2e-60
248-  6:	rna-NM_105221.3	rna-XM_003533532.5	      0
248-  7:	rna-NM_001334214.1	rna-XM_003533529.5	      0
## Alignment 249: score=272.0 e_value=1.5e-08 N=6 NC_003070.9&NC_038245.2 minus
249-  0:	rna-NM_102799.6	rna-XM_003533056.5	      0
249-  1:	rna-NM_102802.2	rna-XM_003534748.5	  8e-92
249-  2:	rna-NM_102803.4	rna-XM_003534746.4	 6e-111
249-  3:	rna-NM_001036042.3	rna-XM_003535084.4	 1e-173
249-  4:	rna-NM_001332921.1	rna-XM_003535073.4	      0
249-  5:	rna-NM_102813.3	rna-XM_003535071.5	      0
## Alignment 250: score=1076.0 e_value=1.2e-67 N=23 NC_003070.9&NC_038246.2 plus
250-  0:	rna-NM_100123.2	rna-XM_003536810.3	 5e-111
250-  1:	rna-NM_100136.1	rna-XM_006588499.3	  1e-11
250-  2:	rna-NM_100137.4	rna-XM_003535870.5	 3e-173
250-  3:	rna-NM_100138.3	rna-XM_003536819.5	  4e-47
250-  4:	rna-NM_100139.4	rna-XM_006588500.4	 2e-118
250-  5:	rna-NM_100141.3	rna-XM_003535901.5	  6e-60
250-  6:	rna-NM_100144.3	rna-XM_003535905.5	      0
250-  7:	rna-NM_100145.2	rna-XM_014762886.3	      0
250-  8:	rna-NM_100146.3	rna-XM_003535917.4	      0
250-  9:	rna-NM_100148.3	rna-XM_006588514.3	  2e-57
250- 10:	rna-NM_100152.3	rna-XM_003535955.5	      0
250- 11:	rna-NM_100157.4	rna-NM_001250452.2	 7e-115
250- 12:	rna-NM_100159.3	rna-XM_003536830.5	      0
250- 13:	rna-NM_100160.4	rna-XM_003536833.4	      0
250- 14:	rna-NM_100161.2	rna-NM_001251165.2	  6e-45
250- 15:	rna-NM_100163.3	rna-NM_001250814.2	  3e-20
250- 16:	rna-NM_100164.2	rna-NM_001249933.2	  4e-46
250- 17:	rna-NM_100167.3	rna-XM_003536112.4	 2e-154
250- 18:	rna-NM_100168.3	rna-XM_003536119.5	  8e-67
250- 19:	rna-NM_100170.4	rna-XM_003536839.5	      0
250- 20:	rna-NM_100173.4	rna-NM_001304517.1	  2e-57
250- 21:	rna-NM_100182.3	rna-XM_003536202.5	      0
250- 22:	rna-NM_100183.2	rna-XM_014762901.3	  5e-44
## Alignment 251: score=706.0 e_value=2.5e-36 N=15 NC_003070.9&NC_038246.2 plus
251-  0:	rna-NM_001334350.1	rna-NM_001248703.2	  1e-52
251-  1:	rna-NM_001334358.1	rna-NM_001251363.2	  4e-64
251-  2:	rna-NM_105507.2	rna-XM_003536628.5	  8e-49
251-  3:	rna-NM_105516.3	rna-XM_006589623.4	  8e-19
251-  4:	rna-NM_105517.2	rna-XM_003536632.5	 1e-115
251-  5:	rna-NM_105519.4	rna-XM_006589629.4	  1e-40
251-  6:	rna-NM_105520.3	rna-XM_006588352.4	  1e-44
251-  7:	rna-NM_105521.4	rna-XM_003536635.5	  6e-11
251-  8:	rna-NM_105523.3	rna-NM_001292011.1	 6e-100
251-  9:	rna-NM_105524.3	rna-XM_003536636.5	      0
251- 10:	rna-NM_105526.3	rna-XM_003536637.5	  6e-38
251- 11:	rna-NM_105527.5	rna-XM_003536638.5	      0
251- 12:	rna-NM_105530.3	rna-XM_006589632.4	  1e-17
251- 13:	rna-NM_105532.5	rna-XM_003536642.5	      0
251- 14:	rna-NM_105537.5	rna-XM_041005556.1	 3e-127
## Alignment 252: score=562.0 e_value=3e-27 N=12 NC_003070.9&NC_038246.2 plus
252-  0:	rna-NM_102340.1	rna-XM_003535668.5	  4e-30
252-  1:	rna-NM_102342.2	rna-XM_003536620.5	      0
252-  2:	rna-NM_102347.3	rna-XM_003535673.5	  1e-40
252-  3:	rna-NM_102352.1	rna-XM_003536632.5	 2e-101
252-  4:	rna-NM_102353.4	rna-XM_003536634.5	 2e-122
252-  5:	rna-NM_102355.5	rna-NM_001292011.1	 9e-107
252-  6:	rna-NM_102356.4	rna-XM_003536636.5	      0
252-  7:	rna-NM_102358.4	rna-XM_003536637.5	  1e-20
252-  8:	rna-NM_102359.3	rna-XM_003536642.5	      0
252-  9:	rna-NM_102360.4	rna-XM_003536643.5	      0
252- 10:	rna-NM_102361.3	rna-XM_003535683.5	      0
252- 11:	rna-NM_102363.4	rna-XM_041005556.1	 5e-127
## Alignment 253: score=517.0 e_value=5.2e-22 N=11 NC_003070.9&NC_038246.2 plus
253-  0:	rna-NM_100270.4	rna-XM_003537005.5	 3e-116
253-  1:	rna-NM_100273.2	rna-XM_014762946.2	      0
253-  2:	rna-NM_100274.3	rna-XM_006588623.4	      0
253-  3:	rna-NM_100281.4	rna-XM_003537037.5	  2e-31
253-  4:	rna-NM_100284.3	rna-XM_006588628.4	  2e-76
253-  5:	rna-NM_001331458.1	rna-XM_006588638.3	 1e-124
253-  6:	rna-NM_100288.3	rna-XM_003537057.5	  5e-31
253-  7:	rna-NM_100291.3	rna-XM_003536900.4	  5e-44
253-  8:	rna-NM_100294.3	rna-XM_003537070.5	 6e-174
253-  9:	rna-NM_100297.3	rna-XM_014762953.2	      0
253- 10:	rna-NM_100299.2	rna-XM_003537092.4	      0
## Alignment 254: score=425.0 e_value=5.5e-17 N=9 NC_003070.9&NC_038246.2 plus
254-  0:	rna-NM_105773.3	rna-XM_006589575.4	      0
254-  1:	rna-NM_105774.4	rna-XM_003536578.4	  7e-68
254-  2:	rna-NM_105775.1	rna-XM_003535656.5	      0
254-  3:	rna-NM_105776.3	rna-XM_003536581.4	      0
254-  4:	rna-NM_105777.4	rna-XM_006589581.4	  9e-94
254-  5:	rna-NM_105779.4	rna-XM_003536589.5	 1e-127
254-  6:	rna-NM_105780.4	rna-XM_003536590.5	      0
254-  7:	rna-NM_105783.3	rna-XM_006589591.3	      0
254-  8:	rna-NM_105784.2	rna-XM_006589592.4	  6e-61
## Alignment 255: score=375.0 e_value=6.1e-15 N=8 NC_003070.9&NC_038246.2 plus
255-  0:	rna-NM_103470.5	rna-XM_014763341.3	      0
255-  1:	rna-NM_103483.3	rna-XM_003536375.3	      0
255-  2:	rna-NM_103488.4	rna-XM_003535521.4	 1e-159
255-  3:	rna-NM_103489.3	rna-NM_001255085.3	      0
255-  4:	rna-NM_103492.5	rna-NM_001255521.2	      0
255-  5:	rna-NM_103494.5	rna-XM_003536382.5	      0
255-  6:	rna-NM_103496.3	rna-XM_003535524.4	      0
255-  7:	rna-NM_001123960.2	rna-XM_006589438.4	  1e-35
## Alignment 256: score=368.0 e_value=4.2e-14 N=8 NC_003070.9&NC_038246.2 plus
256-  0:	rna-NM_100303.4	rna-XM_003536154.5	      0
256-  1:	rna-NM_100304.5	rna-XM_003536159.5	  8e-96
256-  2:	rna-NM_001331470.1	rna-XM_003535370.5	  1e-68
256-  3:	rna-NM_100306.4	rna-NM_001253284.2	 1e-103
256-  4:	rna-NM_100320.4	rna-XM_006588301.4	      0
256-  5:	rna-NM_100323.7	rna-XM_006589206.4	      0
256-  6:	rna-NM_100324.3	rna-XM_003536170.5	      0
256-  7:	rna-NM_100325.4	rna-XM_003535380.5	  2e-22
## Alignment 257: score=345.0 e_value=1.2e-15 N=8 NC_003070.9&NC_038246.2 plus
257-  0:	rna-NM_100309.4	rna-XM_003536186.5	      0
257-  1:	rna-NM_100317.2	rna-XM_003535390.4	  2e-37
257-  2:	rna-NM_100326.4	rna-XM_003535400.5	      0
257-  3:	rna-NM_001331486.1	rna-XM_006589248.4	  2e-47
257-  4:	rna-NM_001331488.1	rna-XM_006589250.4	 2e-102
257-  5:	rna-NM_100331.4	rna-XM_003536213.5	 2e-140
257-  6:	rna-NM_100332.5	rna-XM_003535407.5	  3e-46
257-  7:	rna-NM_100345.3	rna-XM_006589267.4	      0
## Alignment 258: score=293.0 e_value=2.6e-08 N=6 NC_003070.9&NC_038246.2 plus
258-  0:	rna-NM_001334512.1	rna-XM_006589394.4	 2e-116
258-  1:	rna-NM_001198447.1	rna-NM_001254160.2	 7e-135
258-  2:	rna-NM_105854.1	rna-XM_003535496.5	      0
258-  3:	rna-NM_105855.4	rna-NM_001250792.2	  1e-27
258-  4:	rna-NM_105856.7	rna-XM_003536341.5	      0
258-  5:	rna-NM_105857.4	rna-XM_003536343.5	      0
## Alignment 259: score=293.0 e_value=1.1e-11 N=7 NC_003070.9&NC_038246.2 plus
259-  0:	rna-NM_102112.4	rna-XM_006589381.4	      0
259-  1:	rna-NM_180619.2	rna-XM_014763323.3	 8e-102
259-  2:	rna-NM_102118.4	rna-NM_001348923.1	      0
259-  3:	rna-NM_102121.3	rna-NM_001248442.2	 3e-126
259-  4:	rna-NM_102124.3	rna-XM_006588403.4	      0
259-  5:	rna-NM_102125.4	rna-XM_041005547.1	 6e-100
259-  6:	rna-NM_001036004.3	rna-XM_041005896.1	  2e-72
## Alignment 260: score=269.0 e_value=2.1e-09 N=6 NC_003070.9&NC_038246.2 plus
260-  0:	rna-NM_001334740.1	rna-XM_003536366.4	      0
260-  1:	rna-NM_106326.8	rna-XM_041005546.1	  4e-65
260-  2:	rna-NM_106327.2	rna-XM_003535520.5	  8e-43
260-  3:	rna-NM_001334745.1	rna-XM_003536380.5	 5e-133
260-  4:	rna-NM_106345.4	rna-XM_006589433.4	  1e-67
260-  5:	rna-NM_106346.3	rna-XM_003535527.5	      0
## Alignment 261: score=1369.0 e_value=7.9e-96 N=30 NC_003070.9&NC_038246.2 minus
261-  0:	rna-NM_100745.2	rna-XM_003536056.5	      0
261-  1:	rna-NM_001035927.2	rna-XM_006589093.4	  2e-63
261-  2:	rna-NM_179288.3	rna-XM_041005747.1	  2e-82
261-  3:	rna-NM_100769.4	rna-XM_003536037.5	      0
261-  4:	rna-NM_100770.5	rna-XM_003535293.3	 1e-173
261-  5:	rna-NM_100772.5	rna-XM_003536031.5	      0
261-  6:	rna-NM_100774.2	rna-XM_003535289.4	  4e-55
261-  7:	rna-NM_001035930.1	rna-XM_003536025.5	      0
261-  8:	rna-NM_202070.1	rna-XM_003536022.5	      0
261-  9:	rna-NM_100781.5	rna-NM_001255650.3	      0
261- 10:	rna-NM_100785.3	rna-NM_001254445.1	  7e-76
261- 11:	rna-NM_179290.3	rna-XM_014763179.2	      0
261- 12:	rna-NM_100789.4	rna-XM_003535276.5	      0
261- 13:	rna-NM_100791.4	rna-NM_001249422.2	      0
261- 14:	rna-NM_100795.4	rna-XM_003535991.5	  7e-41
261- 15:	rna-NM_100798.4	rna-XM_041005727.1	      0
261- 16:	rna-NM_100800.4	rna-XM_003535269.5	      0
261- 17:	rna-NM_100801.3	rna-NM_001250978.2	  5e-67
261- 18:	rna-NM_100803.4	rna-NM_001248603.2	 3e-112
261- 19:	rna-NM_100805.2	rna-NM_001251098.2	 3e-175
261- 20:	rna-NM_100808.3	rna-XM_003535987.5	 1e-147
261- 21:	rna-NM_100815.4	rna-XM_003535982.5	      0
261- 22:	rna-NM_100817.4	rna-XM_003535265.5	  4e-53
261- 23:	rna-NM_100818.5	rna-XM_041005721.1	 7e-128
261- 24:	rna-NM_100823.4	rna-XM_006589041.4	  1e-21
261- 25:	rna-NM_001331838.1	rna-XM_006589038.4	  3e-57
261- 26:	rna-NM_100825.5	rna-XM_003535260.5	 4e-114
261- 27:	rna-NM_100826.3	rna-XM_003535958.5	 8e-162
261- 28:	rna-NM_100827.4	rna-XM_003535971.5	 1e-106
261- 29:	rna-NM_001331840.1	rna-XM_006588439.4	      0
## Alignment 262: score=925.0 e_value=7.9e-53 N=20 NC_003070.9&NC_038246.2 minus
262-  0:	rna-NM_001331380.1	rna-XM_003536762.5	 6e-102
262-  1:	rna-NM_100187.3	rna-XM_006588589.4	  4e-83
262-  2:	rna-NM_100188.1	rna-XM_006588584.4	      0
262-  3:	rna-NM_001331384.1	rna-NM_001250411.1	 2e-132
262-  4:	rna-NM_001331385.1	rna-XM_006588578.4	      0
262-  5:	rna-NM_179252.3	rna-XM_003536615.4	      0
262-  6:	rna-NM_202020.1	rna-NM_001251439.2	  1e-38
262-  7:	rna-NM_100194.2	rna-XM_003536862.5	  2e-42
262-  8:	rna-NM_100198.5	rna-XM_003536860.5	      0
262-  9:	rna-NM_100199.2	rna-XM_006588565.4	  3e-23
262- 10:	rna-NM_001331396.1	rna-XM_006588561.4	 2e-106
262- 11:	rna-NM_001197968.1	rna-XM_006588562.2	 2e-104
262- 12:	rna-NM_001197969.2	rna-XM_006588560.4	  5e-96
262- 13:	rna-NM_100216.3	rna-XM_003536372.5	  6e-58
262- 14:	rna-NM_100217.3	rna-XM_003536351.5	 7e-106
262- 15:	rna-NM_001331411.1	rna-NM_001354436.1	  6e-52
262- 16:	rna-NM_100226.3	rna-XM_003536848.5	      0
262- 17:	rna-NM_100227.6	rna-XM_003536290.5	      0
262- 18:	rna-NM_202023.7	rna-XM_003536264.5	      0
262- 19:	rna-NM_001035866.2	rna-XM_014762902.3	  4e-43
## Alignment 263: score=918.0 e_value=1.6e-57 N=20 NC_003070.9&NC_038246.2 minus
263-  0:	rna-NM_104500.3	rna-XM_003535285.5	  2e-24
263-  1:	rna-NM_179489.2	rna-XM_026123955.2	  2e-47
263-  2:	rna-NM_104502.5	rna-XM_041005740.1	      0
263-  3:	rna-NM_104503.5	rna-NM_001254445.1	  9e-72
263-  4:	rna-NM_001333775.1	rna-XM_003536004.5	  4e-61
263-  5:	rna-NM_001333777.1	rna-XM_026124110.2	      0
263-  6:	rna-NM_104511.4	rna-XM_003535275.5	  4e-35
263-  7:	rna-NM_104512.3	rna-XM_003536000.4	 1e-134
263-  8:	rna-NM_104513.5	rna-NM_001249422.2	      0
263-  9:	rna-NM_104514.3	rna-XM_014762753.1	  1e-77
263- 10:	rna-NM_104520.3	rna-NM_001248615.2	  5e-79
263- 11:	rna-NM_001124036.2	rna-NM_001252969.3	 2e-111
263- 12:	rna-NM_104522.4	rna-XM_006588371.3	 3e-157
263- 13:	rna-NM_104535.4	rna-NM_001250978.2	  4e-67
263- 14:	rna-NM_104536.5	rna-XM_003535990.5	      0
263- 15:	rna-NM_104547.4	rna-XM_014762509.3	 3e-110
263- 16:	rna-NM_001333796.1	rna-XM_003535982.5	      0
263- 17:	rna-NM_104551.2	rna-XM_003535977.4	  2e-17
263- 18:	rna-NM_104552.2	rna-XM_003535260.5	  4e-88
263- 19:	rna-NM_104556.5	rna-XM_003535958.5	      0
## Alignment 264: score=698.0 e_value=1.1e-41 N=16 NC_003070.9&NC_038246.2 minus
264-  0:	rna-NM_104323.4	rna-XM_006589147.4	      0
264-  1:	rna-NM_104324.4	rna-XM_006589123.3	  3e-56
264-  2:	rna-NM_104329.5	rna-XM_003535319.5	      0
264-  3:	rna-NM_104331.2	rna-XM_003535316.5	  5e-19
264-  4:	rna-NM_104338.7	rna-XM_006589102.4	      0
264-  5:	rna-NM_104346.3	rna-XM_026124121.2	      0
264-  6:	rna-NM_104350.4	rna-XM_003535303.5	  2e-15
264-  7:	rna-NM_104353.3	rna-NM_001254552.1	 2e-143
264-  8:	rna-NM_104355.4	rna-XM_003536041.5	 7e-156
264-  9:	rna-NM_104356.3	rna-XM_041005747.1	  1e-78
264- 10:	rna-NM_104357.5	rna-XM_003535299.5	  6e-86
264- 11:	rna-NM_001333678.1	rna-NM_001255886.3	 2e-172
264- 12:	rna-NM_001198300.1	rna-XM_003535295.5	  3e-83
264- 13:	rna-NM_104367.2	rna-XM_003535293.3	 2e-176
264- 14:	rna-NM_104374.3	rna-NM_001253181.2	  1e-94
264- 15:	rna-NM_104376.3	rna-XM_003536028.4	      0
## Alignment 265: score=642.0 e_value=1.6e-33 N=14 NC_003070.9&NC_038246.2 minus
265-  0:	rna-NM_105826.4	rna-XM_003536365.4	 2e-122
265-  1:	rna-NM_202397.2	rna-XM_003535513.5	      0
265-  2:	rna-NM_105828.4	rna-XM_006588400.3	 8e-165
265-  3:	rna-NM_105829.4	rna-XM_006589416.4	      0
265-  4:	rna-NM_105830.4	rna-XM_006589415.4	      0
265-  5:	rna-NM_105831.5	rna-XM_003536354.5	  5e-40
265-  6:	rna-NM_001198443.1	rna-XM_003536353.4	  7e-86
265-  7:	rna-NM_105837.4	rna-XM_003536350.5	 9e-164
265-  8:	rna-NM_105838.5	rna-XM_003536347.4	 2e-122
265-  9:	rna-NM_105841.4	rna-NM_001251345.2	      0
265- 10:	rna-NM_105844.4	rna-NM_001250991.1	 1e-167
265- 11:	rna-NM_105846.4	rna-NM_001348923.1	      0
265- 12:	rna-NM_001198447.1	rna-NM_001254160.2	 7e-135
265- 13:	rna-NM_105858.1	rna-XM_006589381.4	      0
## Alignment 266: score=595.0 e_value=8.9e-33 N=13 NC_003070.9&NC_038246.2 minus
266-  0:	rna-NM_103122.4	rna-XM_041005606.1	  3e-31
266-  1:	rna-NM_001333076.1	rna-XM_041005896.1	  7e-48
266-  2:	rna-NM_001333079.1	rna-XM_006589424.4	      0
266-  3:	rna-NM_103125.5	rna-XM_041005547.1	 6e-100
266-  4:	rna-NM_103129.5	rna-XM_014763335.2	 7e-160
266-  5:	rna-NM_103134.4	rna-XM_003535510.5	      0
266-  6:	rna-NM_103138.3	rna-XM_003535509.4	 4e-177
266-  7:	rna-NM_001084179.1	rna-NM_001287446.1	 4e-123
266-  8:	rna-NM_103144.5	rna-NM_001251345.2	      0
266-  9:	rna-NM_103145.4	rna-XM_006589405.3	  5e-99
266- 10:	rna-NM_001333093.1	rna-XM_006589401.4	      0
266- 11:	rna-NM_103154.4	rna-XM_006589400.4	      0
266- 12:	rna-NM_103178.2	rna-XM_006589392.4	      0
## Alignment 267: score=553.0 e_value=1.2e-27 N=12 NC_003070.9&NC_038246.2 minus
267-  0:	rna-NM_103868.2	rna-XM_014762780.1	  3e-94
267-  1:	rna-NM_103869.4	rna-XM_003536556.4	      0
267-  2:	rna-NM_103870.3	rna-XM_014763395.3	  5e-42
267-  3:	rna-NM_103871.4	rna-XM_003536546.5	      0
267-  4:	rna-NM_103872.4	rna-NM_001250955.1	  2e-48
267-  5:	rna-NM_103876.3	rna-XM_006589557.4	      0
267-  6:	rna-NM_103878.2	rna-XM_003536537.5	      0
267-  7:	rna-NM_103884.4	rna-XM_003536533.4	      0
267-  8:	rna-NM_103885.4	rna-XM_003536524.4	  3e-43
267-  9:	rna-NM_103888.5	rna-XM_041006230.1	  6e-63
267- 10:	rna-NM_103889.3	rna-XM_003536522.5	      0
267- 11:	rna-NM_103890.4	rna-XM_003536518.5	  9e-68
## Alignment 268: score=447.0 e_value=8.5e-25 N=11 NC_003070.9&NC_038246.2 minus
268-  0:	rna-NM_100326.4	rna-XM_003535241.5	      0
268-  1:	rna-NM_001331488.1	rna-XM_006589011.4	 2e-108
268-  2:	rna-NM_100330.3	rna-XM_003535940.5	      0
268-  3:	rna-NM_100333.2	rna-XM_003535210.5	  5e-85
268-  4:	rna-NM_100340.4	rna-XM_003535197.5	      0
268-  5:	rna-NM_100341.4	rna-XM_003535923.5	      0
268-  6:	rna-NM_100342.4	rna-XM_003535921.5	  6e-90
268-  7:	rna-NM_100348.4	rna-XM_003535910.4	      0
268-  8:	rna-NM_100349.4	rna-XM_003535909.5	      0
268-  9:	rna-NM_100351.5	rna-NM_001251546.1	      0
268- 10:	rna-NM_100356.4	rna-XM_003535908.5	      0
## Alignment 269: score=394.0 e_value=4.1e-14 N=8 NC_003070.9&NC_038246.2 minus
269-  0:	rna-NM_105503.3	rna-XM_003535675.4	  4e-84
269-  1:	rna-NM_001334360.1	rna-XM_003536630.5	  2e-21
269-  2:	rna-NM_105504.3	rna-XM_006589621.3	  2e-45
269-  3:	rna-NM_105505.3	rna-XM_003535673.5	  5e-29
269-  4:	rna-NM_105508.4	rna-XM_041005993.1	      0
269-  5:	rna-NM_105509.2	rna-NM_001317689.2	 2e-122
269-  6:	rna-NM_105511.3	rna-XM_003535672.5	      0
269-  7:	rna-NM_001036175.2	rna-XM_006589615.4	      0
## Alignment 270: score=343.0 e_value=4.2e-11 N=7 NC_003070.9&NC_038246.2 minus
270-  0:	rna-NM_105548.5	rna-NM_001250449.2	      0
270-  1:	rna-NM_105550.2	rna-XM_041005853.1	  7e-14
270-  2:	rna-NM_105551.3	rna-XM_003536273.5	 7e-157
270-  3:	rna-NM_105555.4	rna-XM_006589322.4	 1e-103
270-  4:	rna-NM_001334384.1	rna-XM_006589314.4	      0
270-  5:	rna-NM_001084326.2	rna-XM_006589317.3	  7e-19
270-  6:	rna-NM_105558.3	rna-NM_001250671.1	 7e-131
## Alignment 271: score=339.0 e_value=2.9e-10 N=7 NC_003070.9&NC_038246.2 minus
271-  0:	rna-NM_100118.5	rna-XM_014762880.3	 2e-145
271-  1:	rna-NM_100119.4	rna-XM_003535857.5	  2e-14
271-  2:	rna-NM_100120.3	rna-XM_003536816.5	      0
271-  3:	rna-NM_100121.5	rna-XM_003536815.5	 6e-138
271-  4:	rna-NM_100124.5	rna-XM_003535827.5	  7e-57
271-  5:	rna-NM_100127.3	rna-XM_003536809.5	      0
271-  6:	rna-NM_100128.5	rna-XM_006588493.4	  7e-69
## Alignment 272: score=329.0 e_value=7.9e-11 N=7 NC_003070.9&NC_038246.2 minus
272-  0:	rna-NM_101372.5	rna-XM_041005989.1	 1e-106
272-  1:	rna-NM_101375.3	rna-XM_006589606.4	  2e-50
272-  2:	rna-NM_001332146.1	rna-XM_003535669.5	      0
272-  3:	rna-NM_101377.5	rna-NM_001252890.2	 3e-163
272-  4:	rna-NM_101378.3	rna-XM_003536613.5	  1e-42
272-  5:	rna-NM_001084071.1	rna-XM_026124187.2	      0
272-  6:	rna-NM_101383.3	rna-XM_006589590.3	      0
## Alignment 273: score=280.0 e_value=3.9e-08 N=6 NC_003070.9&NC_038246.2 minus
273-  0:	rna-NM_001083986.1	rna-XM_003536806.5	      0
273-  1:	rna-NM_100314.4	rna-NM_001249079.2	  2e-61
273-  2:	rna-NM_100316.3	rna-XM_003536798.3	  2e-74
273-  3:	rna-NM_100317.2	rna-XM_003536797.5	  2e-37
273-  4:	rna-NM_100321.3	rna-NM_001256362.1	      0
273-  5:	rna-NM_100323.7	rna-XM_003535341.4	      0
## Alignment 274: score=758.0 e_value=7.9e-44 N=17 NC_003070.9&NC_038247.2 plus
274-  0:	rna-NM_105251.1	rna-XM_003537374.5	      0
274-  1:	rna-NM_105256.4	rna-XM_003538320.5	      0
274-  2:	rna-NM_105260.3	rna-XM_003538322.3	      0
274-  3:	rna-NM_105264.3	rna-XM_006591249.4	      0
274-  4:	rna-NM_001124084.1	rna-NM_001289285.1	      0
274-  5:	rna-NM_105287.2	rna-NM_001317643.2	 1e-118
274-  6:	rna-NM_105289.3	rna-XM_003538342.5	      0
274-  7:	rna-NM_001198398.1	rna-NM_001251602.2	      0
274-  8:	rna-NM_105294.3	rna-XM_003538343.5	 7e-101
274-  9:	rna-NM_105296.3	rna-XM_003538344.5	      0
274- 10:	rna-NM_105297.4	rna-XM_003537398.4	  3e-83
274- 11:	rna-NM_105306.4	rna-XM_003538347.5	      0
274- 12:	rna-NM_105307.3	rna-NM_001248586.2	  2e-76
274- 13:	rna-NM_105311.3	rna-NM_001354884.1	  2e-49
274- 14:	rna-NM_001334241.1	rna-NM_001255511.1	      0
274- 15:	rna-NM_105318.3	rna-XM_026124295.2	  4e-51
274- 16:	rna-NM_105319.4	rna-XM_003537405.5	  4e-53
## Alignment 275: score=564.0 e_value=4.5e-33 N=14 NC_003070.9&NC_038247.2 plus
275-  0:	rna-NM_106156.3	rna-XM_006590612.3	  1e-44
275-  1:	rna-NM_106157.2	rna-XM_003538791.5	 2e-116
275-  2:	rna-NM_202416.1	rna-XM_003537497.5	  1e-84
275-  3:	rna-NM_106172.3	rna-XM_006591479.3	 2e-149
275-  4:	rna-NM_106180.4	rna-NM_001317706.2	  4e-67
275-  5:	rna-NM_106183.4	rna-XM_041006407.1	 3e-149
275-  6:	rna-NM_001334682.1	rna-XM_003537552.5	  9e-82
275-  7:	rna-NM_106198.5	rna-XM_041006371.1	  6e-97
275-  8:	rna-NM_001198475.1	rna-XM_006590654.3	 8e-103
275-  9:	rna-NM_001334694.1	rna-XM_003538829.5	  8e-28
275- 10:	rna-NM_106230.4	rna-XM_003538832.5	 4e-115
275- 11:	rna-NM_106235.5	rna-XM_003537602.5	      0
275- 12:	rna-NM_106241.3	rna-XM_014763511.3	  7e-81
275- 13:	rna-NM_106245.5	rna-NM_001249000.2	  6e-87
## Alignment 276: score=414.0 e_value=3.7e-18 N=9 NC_003070.9&NC_038247.2 plus
276-  0:	rna-NM_103820.4	rna-XM_003537831.4	 8e-142
276-  1:	rna-NM_103822.3	rna-XM_003537841.5	  9e-70
276-  2:	rna-NM_103828.3	rna-XM_006590840.3	      0
276-  3:	rna-NM_148573.2	rna-XM_003537859.5	  5e-64
276-  4:	rna-NM_103831.5	rna-XM_006590852.4	  2e-20
276-  5:	rna-NM_103833.5	rna-XM_003538982.5	      0
276-  6:	rna-NM_103834.4	rna-XM_041006705.1	 9e-168
276-  7:	rna-NM_103835.2	rna-NM_001254018.2	 3e-107
276-  8:	rna-NM_103836.4	rna-XM_026124396.2	  4e-72
## Alignment 277: score=396.0 e_value=1.4e-17 N=9 NC_003070.9&NC_038247.2 plus
277-  0:	rna-NM_100615.3	rna-XM_003537923.5	 9e-143
277-  1:	rna-NM_001331701.1	rna-XM_003537926.5	 2e-154
277-  2:	rna-NM_100625.4	rna-XM_003537937.5	      0
277-  3:	rna-NM_001331705.1	rna-XM_014764037.3	      0
277-  4:	rna-NM_100627.5	rna-XM_003539035.5	      0
277-  5:	rna-NM_001331707.1	rna-XM_006590920.4	 5e-128
277-  6:	rna-NM_100636.3	rna-XM_006590922.4	      0
277-  7:	rna-NM_001035911.2	rna-XM_006590925.4	  8e-51
277-  8:	rna-NM_100653.3	rna-NM_001360367.2	  3e-69
## Alignment 278: score=367.0 e_value=8e-14 N=8 NC_003070.9&NC_038247.2 plus
278-  0:	rna-NM_100584.5	rna-XM_006591174.4	      0
278-  1:	rna-NM_100585.2	rna-XM_003539299.5	 3e-150
278-  2:	rna-NM_100589.3	rna-XM_006591633.4	 2e-107
278-  3:	rna-NM_100590.4	rna-XM_003539288.4	 2e-139
278-  4:	rna-NM_100591.4	rna-XM_006590194.4	  3e-77
278-  5:	rna-NM_100592.5	rna-XM_003538247.5	      0
278-  6:	rna-NM_001084005.3	rna-XM_006591154.3	      0
278-  7:	rna-NM_100596.4	rna-XM_003539278.5	      0
## Alignment 279: score=362.0 e_value=2.7e-15 N=8 NC_003070.9&NC_038247.2 plus
279-  0:	rna-NM_100649.3	rna-XM_014763677.3	  2e-28
279-  1:	rna-NM_100650.4	rna-XM_003537974.5	      0
279-  2:	rna-NM_100660.2	rna-XM_006591510.4	  2e-12
279-  3:	rna-NM_001035913.2	rna-XM_003537986.5	      0
279-  4:	rna-NM_100663.4	rna-NM_001250856.1	 1e-150
279-  5:	rna-NM_100664.5	rna-XM_003537992.5	  1e-77
279-  6:	rna-NM_001331741.1	rna-XM_014773094.3	      0
279-  7:	rna-NM_100671.4	rna-XM_003539061.4	      0
## Alignment 280: score=358.0 e_value=7.1e-18 N=9 NC_003070.9&NC_038247.2 plus
280-  0:	rna-NM_101812.5	rna-XM_041006407.1	 5e-125
280-  1:	rna-NM_101815.4	rna-XM_003537551.5	 7e-155
280-  2:	rna-NM_101829.4	rna-NM_001251650.2	  1e-46
280-  3:	rna-NM_001332416.1	rna-XM_006590657.3	  6e-43
280-  4:	rna-NM_101857.6	rna-XM_003537588.5	      0
280-  5:	rna-NM_202141.1	rna-XM_003538832.5	 4e-117
280-  6:	rna-NM_101867.3	rna-XM_014763511.3	  1e-99
280-  7:	rna-NM_101868.5	rna-NM_001249000.2	  2e-74
280-  8:	rna-NM_101878.4	rna-XM_003538844.5	 2e-155
## Alignment 281: score=348.0 e_value=1.8e-15 N=8 NC_003070.9&NC_038247.2 plus
281-  0:	rna-NM_101170.4	rna-XM_003538553.5	      0
281-  1:	rna-NM_001035957.3	rna-XM_003538550.5	      0
281-  2:	rna-NM_101173.5	rna-XM_006591422.4	 8e-119
281-  3:	rna-NM_101182.4	rna-XM_006591418.4	 5e-156
281-  4:	rna-NM_101186.5	rna-XM_003538535.5	      0
281-  5:	rna-NM_001198051.1	rna-XM_003538537.5	      0
281-  6:	rna-NM_101190.7	rna-NM_001254571.2	 2e-104
281-  7:	rna-NM_101214.4	rna-NM_001254255.2	      0
## Alignment 282: score=306.0 e_value=1e-10 N=7 NC_003070.9&NC_038247.2 plus
282-  0:	rna-NM_106272.2	rna-XM_003537624.3	  3e-16
282-  1:	rna-NM_001334720.1	rna-XM_003537632.5	 1e-161
282-  2:	rna-NM_106285.6	rna-XM_006590684.4	 2e-151
282-  3:	rna-NM_106291.3	rna-XM_003537646.5	  3e-63
282-  4:	rna-NM_106299.4	rna-XM_003537651.4	      0
282-  5:	rna-NM_001198482.2	rna-XM_006590698.4	 1e-125
282-  6:	rna-NM_179561.4	rna-XM_006590239.3	 1e-158
## Alignment 283: score=273.0 e_value=2.2e-08 N=6 NC_003070.9&NC_038247.2 plus
283-  0:	rna-NM_102550.4	rna-XM_006591407.4	      0
283-  1:	rna-NM_102556.5	rna-XM_041006955.1	      0
283-  2:	rna-NM_102557.3	rna-XM_003537489.5	      0
283-  3:	rna-NM_102558.5	rna-XM_041006966.1	 5e-126
283-  4:	rna-NM_102560.3	rna-NM_001248958.1	  1e-46
283-  5:	rna-NM_001084143.2	rna-XM_003538494.5	  1e-69
## Alignment 284: score=262.0 e_value=4.8e-09 N=6 NC_003070.9&NC_038247.2 plus
284-  0:	rna-NM_100565.5	rna-XM_014764081.3	      0
284-  1:	rna-NM_100570.2	rna-XM_003537276.3	 2e-179
284-  2:	rna-NM_100571.3	rna-XM_003538274.5	  5e-59
284-  3:	rna-NM_100575.4	rna-XM_003538270.4	  7e-26
284-  4:	rna-NM_100582.4	rna-XM_014764088.3	  8e-90
284-  5:	rna-NM_100583.2	rna-XM_003537261.5	  7e-88
## Alignment 285: score=2168.0 e_value=2.2e-170 N=47 NC_003070.9&NC_038247.2 minus
285-  0:	rna-NM_104931.3	rna-XM_003538677.5	  2e-98
285-  1:	rna-NM_001334036.1	rna-XM_041006568.1	 2e-174
285-  2:	rna-NM_104943.3	rna-XM_003538679.5	      0
285-  3:	rna-NM_001334050.1	rna-XM_014763791.3	 1e-127
285-  4:	rna-NM_104951.4	rna-XM_003538620.5	      0
285-  5:	rna-NM_104956.5	rna-XM_041006567.1	 4e-112
285-  6:	rna-NM_104957.5	rna-NM_001249685.2	  5e-12
285-  7:	rna-NM_104960.4	rna-NM_001251073.2	  3e-89
285-  8:	rna-NM_104965.4	rna-XM_006590485.4	      0
285-  9:	rna-NM_104966.4	rna-XM_041006565.1	  3e-49
285- 10:	rna-NM_104973.4	rna-XM_003538672.5	      0
285- 11:	rna-NM_104974.4	rna-XM_003538473.5	      0
285- 12:	rna-NM_104976.5	rna-XM_003538667.4	 5e-120
285- 13:	rna-NM_104977.3	rna-XM_003538396.3	 1e-169
285- 14:	rna-NM_001198369.1	rna-XM_014763781.3	      0
285- 15:	rna-NM_104995.4	rna-XM_006590469.4	 1e-164
285- 16:	rna-NM_105009.3	rna-XM_006590464.4	      0
285- 17:	rna-NM_001334090.1	rna-XM_003538314.5	  7e-46
285- 18:	rna-NM_001198372.1	rna-XM_006590463.4	      0
285- 19:	rna-NM_105024.4	rna-XM_014763665.3	      0
285- 20:	rna-NM_105025.4	rna-NM_001250703.1	  4e-96
285- 21:	rna-NM_105026.4	rna-XM_003538653.5	 9e-104
285- 22:	rna-NM_001334103.1	rna-XM_006590457.4	      0
285- 23:	rna-NM_105030.3	rna-XM_026124343.2	  8e-43
285- 24:	rna-NM_105046.3	rna-XM_003538285.5	      0
285- 25:	rna-NM_105049.5	rna-XM_003538647.5	  5e-69
285- 26:	rna-NM_105057.3	rna-XM_006590446.4	  5e-42
285- 27:	rna-NM_001198375.1	rna-XM_006590445.3	  4e-95
285- 28:	rna-NM_105059.4	rna-XM_006590444.3	  7e-60
285- 29:	rna-NM_105065.3	rna-XM_041006776.1	 1e-103
285- 30:	rna-NM_180640.3	rna-NM_001250965.2	 9e-112
285- 31:	rna-NM_105072.3	rna-XM_014763771.3	      0
285- 32:	rna-NM_105079.3	rna-XM_003538216.5	      0
285- 33:	rna-NM_202357.3	rna-XM_006591460.4	  1e-23
285- 34:	rna-NM_105081.4	rna-XM_003538641.5	  1e-70
285- 35:	rna-NM_179511.2	rna-XM_003538640.5	      0
285- 36:	rna-NM_105088.4	rna-XM_041006775.1	  7e-53
285- 37:	rna-NM_105090.4	rna-XM_003538637.4	      0
285- 38:	rna-NM_105091.2	rna-XM_003538203.5	 1e-124
285- 39:	rna-NM_105092.4	rna-XM_003538199.5	  7e-67
285- 40:	rna-NM_001036152.1	rna-XM_014763768.3	      0
285- 41:	rna-NM_105108.2	rna-XM_003538630.5	  4e-23
285- 42:	rna-NM_105109.4	rna-XM_003538142.5	 4e-173
285- 43:	rna-NM_105113.4	rna-NM_001317462.2	  1e-69
285- 44:	rna-NM_105115.4	rna-XM_006590425.4	      0
285- 45:	rna-NM_105119.5	rna-XM_014763764.3	      0
285- 46:	rna-NM_105120.4	rna-XM_003538627.5	  3e-54
## Alignment 286: score=1433.0 e_value=2e-91 N=30 NC_003070.9&NC_038247.2 minus
286-  0:	rna-NM_105399.2	rna-XM_003537484.5	      0
286-  1:	rna-NM_001198412.1	rna-XM_006591385.3	 5e-150
286-  2:	rna-NM_105401.3	rna-XM_041006966.1	 4e-121
286-  3:	rna-NM_105402.3	rna-XM_003538500.5	 4e-173
286-  4:	rna-NM_105405.1	rna-XM_041006448.1	      0
286-  5:	rna-NM_105407.5	rna-XM_006591395.4	 6e-131
286-  6:	rna-NM_105410.4	rna-XM_003538505.5	 1e-115
286-  7:	rna-NM_001334297.1	rna-XM_003538507.5	      0
286-  8:	rna-NM_105415.3	rna-XM_003538509.5	 3e-175
286-  9:	rna-NM_105420.3	rna-XM_041006955.1	      0
286- 10:	rna-NM_105422.4	rna-XM_014763524.3	      0
286- 11:	rna-NM_105424.5	rna-XM_006591400.4	 9e-110
286- 12:	rna-NM_105425.5	rna-XM_003537493.5	      0
286- 13:	rna-NM_105427.4	rna-XM_003538513.5	  4e-86
286- 14:	rna-NM_105428.4	rna-NM_001250584.1	  2e-57
286- 15:	rna-NM_105430.3	rna-XM_003537496.5	      0
286- 16:	rna-NM_105435.2	rna-XM_003538523.5	  4e-16
286- 17:	rna-NM_105437.5	rna-XM_014763660.3	      0
286- 18:	rna-NM_001334320.1	rna-NM_001250866.2	 3e-120
286- 19:	rna-NM_105439.3	rna-XM_006591412.4	 1e-128
286- 20:	rna-NM_105440.2	rna-XM_003537500.5	      0
286- 21:	rna-NM_105441.3	rna-XM_003538530.5	 2e-158
286- 22:	rna-NM_105442.3	rna-XM_003538531.5	  2e-53
286- 23:	rna-NM_105444.3	rna-XM_003538536.5	  3e-27
286- 24:	rna-NM_105445.2	rna-XM_041006944.1	 1e-122
286- 25:	rna-NM_001334324.1	rna-NM_001253296.1	 2e-145
286- 26:	rna-NM_179526.4	rna-XM_006591420.4	      0
286- 27:	rna-NM_105453.3	rna-XM_003538550.5	      0
286- 28:	rna-NM_001124093.1	rna-NM_001251286.3	  1e-34
286- 29:	rna-NM_105458.3	rna-XM_003538553.5	      0
## Alignment 287: score=839.0 e_value=3.5e-48 N=18 NC_003070.9&NC_038247.2 minus
287-  0:	rna-NM_101083.4	rna-XM_003538694.5	      0
287-  1:	rna-NM_101085.2	rna-XM_041006568.1	 2e-167
287-  2:	rna-NM_101096.3	rna-XM_003538679.5	      0
287-  3:	rna-NM_101097.4	rna-XM_006590488.4	 3e-133
287-  4:	rna-NM_101098.5	rna-XM_014763791.3	 9e-140
287-  5:	rna-NM_101099.5	rna-XM_003538620.5	      0
287-  6:	rna-NM_101103.4	rna-NM_001251073.2	  2e-92
287-  7:	rna-NM_101108.4	rna-XM_003538559.5	      0
287-  8:	rna-NM_179320.2	rna-NM_001251781.3	      0
287-  9:	rna-NM_101110.4	rna-XM_006590485.4	      0
287- 10:	rna-NM_101114.4	rna-XM_003538515.5	      0
287- 11:	rna-NM_001198043.1	rna-XM_006590478.4	      0
287- 12:	rna-NM_101117.5	rna-XM_041006561.1	 6e-116
287- 13:	rna-NM_101118.4	rna-XM_003538672.5	      0
287- 14:	rna-NM_101127.4	rna-XM_003538667.4	 1e-125
287- 15:	rna-NM_101128.5	rna-XM_006590471.4	      0
287- 16:	rna-NM_001332046.1	rna-XM_003538660.4	      0
287- 17:	rna-NM_101146.3	rna-XM_006590469.4	 3e-173
## Alignment 288: score=608.0 e_value=7.7e-30 N=13 NC_003070.9&NC_038247.2 minus
288-  0:	rna-NM_102277.4	rna-XM_014764275.3	 3e-160
288-  1:	rna-NM_001332646.1	rna-XM_041006955.1	      0
288-  2:	rna-NM_102280.4	rna-XM_006591401.4	      0
288-  3:	rna-NM_001198155.1	rna-XM_003538513.5	  2e-80
288-  4:	rna-NM_102282.4	rna-XM_003538516.4	 3e-157
288-  5:	rna-NM_102289.4	rna-NM_001254571.2	 2e-112
288-  6:	rna-NM_102291.5	rna-XM_041006947.1	      0
288-  7:	rna-NM_102292.3	rna-XM_003538530.5	  2e-98
288-  8:	rna-NM_102294.7	rna-XM_003538532.4	 2e-178
288-  9:	rna-NM_102295.6	rna-XM_003538536.5	      0
288- 10:	rna-NM_001332653.1	rna-XM_006591420.4	  2e-27
288- 11:	rna-NM_001332654.1	rna-XM_003538550.5	      0
288- 12:	rna-NM_202179.2	rna-NM_001251286.3	  4e-38
## Alignment 289: score=559.0 e_value=2.8e-28 N=13 NC_003070.9&NC_038247.2 minus
289-  0:	rna-NM_100672.3	rna-NM_001255513.3	  2e-27
289-  1:	rna-NM_100673.4	rna-XM_014764048.3	      0
289-  2:	rna-NM_100677.4	rna-XM_003538111.5	      0
289-  3:	rna-NM_100679.5	rna-XM_003538118.5	      0
289-  4:	rna-NM_100681.2	rna-XM_003539152.4	  3e-87
289-  5:	rna-NM_100684.3	rna-XM_003539147.4	      0
289-  6:	rna-NM_001035919.3	rna-XM_006591054.4	  1e-87
289-  7:	rna-NM_001198004.1	rna-XM_003538119.5	 3e-134
289-  8:	rna-NM_100689.5	rna-XM_041006819.1	      0
289-  9:	rna-NM_100691.2	rna-XM_006591546.1	  1e-38
289- 10:	rna-NM_100693.4	rna-XM_003538101.5	      0
289- 11:	rna-NM_001331760.1	rna-XM_003538114.5	      0
289- 12:	rna-NM_100698.4	rna-XM_003538094.5	      0
## Alignment 290: score=508.0 e_value=7.8e-24 N=11 NC_003070.9&NC_038247.2 minus
290-  0:	rna-NM_100461.6	rna-XM_006590894.4	  2e-39
290-  1:	rna-NM_001197990.1	rna-NM_001289243.2	 4e-112
290-  2:	rna-NM_202038.4	rna-XM_003538996.5	 5e-131
290-  3:	rna-NM_100472.2	rna-XM_003537893.5	      0
290-  4:	rna-NM_001160836.1	rna-XM_006590877.3	      0
290-  5:	rna-NM_100479.3	rna-XM_003537890.4	  9e-72
290-  6:	rna-NM_100482.2	rna-XM_003537887.5	      0
290-  7:	rna-NM_100484.4	rna-NM_001354836.1	 4e-101
290-  8:	rna-NM_100488.4	rna-XM_003538993.5	 2e-121
290-  9:	rna-NM_100492.4	rna-NM_001255441.2	      0
290- 10:	rna-NM_100494.5	rna-NM_001353889.1	 3e-173
## Alignment 291: score=429.0 e_value=3.5e-17 N=9 NC_003070.9&NC_038247.2 minus
291-  0:	rna-NM_102491.4	rna-XM_041006386.1	  1e-45
291-  1:	rna-NM_102492.3	rna-XM_006591383.4	  2e-13
291-  2:	rna-NM_102493.3	rna-XM_003538494.5	  1e-71
291-  3:	rna-NM_102496.4	rna-XM_006591384.4	      0
291-  4:	rna-NM_202191.2	rna-XM_006590253.4	  1e-52
291-  5:	rna-NM_001160902.1	rna-NM_001251197.2	  3e-75
291-  6:	rna-NM_102502.3	rna-NM_001251093.2	  3e-78
291-  7:	rna-NM_102503.4	rna-XM_003538505.5	 6e-116
291-  8:	rna-NM_102505.2	rna-XM_003538509.5	  1e-90
## Alignment 292: score=312.0 e_value=1.3e-11 N=7 NC_003070.9&NC_038247.2 minus
292-  0:	rna-NM_103834.4	rna-XM_003538779.5	 3e-158
292-  1:	rna-NM_103840.3	rna-XM_003537312.5	  3e-87
292-  2:	rna-NM_103844.3	rna-XM_003538775.5	  8e-44
292-  3:	rna-NM_103845.3	rna-XM_003537297.5	 4e-132
292-  4:	rna-NM_103846.4	rna-XM_041006600.1	      0
292-  5:	rna-NM_001333395.1	rna-NM_001249154.2	  7e-19
292-  6:	rna-NM_103861.4	rna-XM_003539311.5	 4e-173
## Alignment 293: score=301.0 e_value=8.4e-12 N=7 NC_003070.9&NC_038247.2 minus
293-  0:	rna-NM_202063.1	rna-XM_003538079.5	  2e-53
293-  1:	rna-NM_100701.3	rna-XM_003538075.5	 3e-144
293-  2:	rna-NM_100702.4	rna-XM_041007003.1	 6e-119
293-  3:	rna-NM_001331770.1	rna-XM_006591017.4	      0
293-  4:	rna-NM_100707.4	rna-XM_003538064.5	 2e-123
293-  5:	rna-NM_100711.4	rna-NM_001249217.2	  1e-65
293-  6:	rna-NM_100716.5	rna-XM_014764108.2	 2e-154
## Alignment 294: score=290.0 e_value=1.1e-10 N=7 NC_003070.9&NC_038247.2 minus
294-  0:	rna-NM_202415.2	rna-XM_006590838.4	 2e-160
294-  1:	rna-NM_106167.3	rna-XM_003537843.5	      0
294-  2:	rna-NM_202417.2	rna-XM_006590258.4	 3e-112
294-  3:	rna-NM_106181.2	rna-XM_003537837.5	  8e-36
294-  4:	rna-NM_001161000.1	rna-XM_003537812.5	      0
294-  5:	rna-NM_106193.4	rna-NM_001249636.2	  3e-49
294-  6:	rna-NM_106207.4	rna-XM_003538958.4	  6e-65
## Alignment 295: score=1540.0 e_value=8.6e-110 N=33 NC_003070.9&NC_038248.2 plus
295-  0:	rna-NM_104144.5	rna-XM_006592833.4	  7e-46
295-  1:	rna-NM_202282.2	rna-XM_003540397.5	  7e-34
295-  2:	rna-NM_104164.6	rna-XM_003539539.5	 3e-168
295-  3:	rna-NM_104166.3	rna-XM_003540402.4	 5e-110
295-  4:	rna-NM_104167.6	rna-NM_001251495.2	 5e-119
295-  5:	rna-NM_104168.2	rna-XM_003540403.5	  4e-64
295-  6:	rna-NM_104169.4	rna-NM_001251276.2	  6e-82
295-  7:	rna-NM_104170.3	rna-XM_003540405.5	      0
295-  8:	rna-NM_104176.4	rna-XM_003540409.5	      0
295-  9:	rna-NM_104177.2	rna-NM_001249138.2	  9e-15
295- 10:	rna-NM_104179.1	rna-XM_006593236.1	  1e-15
295- 11:	rna-NM_001198277.1	rna-XM_006592845.4	 4e-106
295- 12:	rna-NM_001333570.1	rna-XM_006592847.4	  6e-64
295- 13:	rna-NM_202284.3	rna-XM_003539549.5	      0
295- 14:	rna-NM_104184.4	rna-XM_003540415.4	      0
295- 15:	rna-NM_104188.4	rna-XM_006592849.4	      0
295- 16:	rna-NM_104189.3	rna-XM_003540416.5	      0
295- 17:	rna-NM_104190.4	rna-XM_041007634.1	  2e-37
295- 18:	rna-NM_104191.5	rna-NM_001254227.2	 2e-152
295- 19:	rna-NM_104192.3	rna-XM_003540419.5	  6e-36
295- 20:	rna-NM_001198280.1	rna-XM_041007641.1	      0
295- 21:	rna-NM_104196.3	rna-NM_001249707.2	  5e-33
295- 22:	rna-NM_104199.4	rna-XM_003539563.5	  9e-92
295- 23:	rna-NM_104200.3	rna-XM_003540429.5	  2e-77
295- 24:	rna-NM_104204.2	rna-XM_003540433.4	  4e-34
295- 25:	rna-NM_104205.2	rna-XM_003539566.5	      0
295- 26:	rna-NM_104206.3	rna-XM_041007645.1	 2e-180
295- 27:	rna-NM_104208.3	rna-XM_006592868.4	      0
295- 28:	rna-NM_104210.4	rna-XM_003540443.5	      0
295- 29:	rna-NM_104217.5	rna-XM_003540447.5	      0
295- 30:	rna-NM_104219.5	rna-XM_003540451.5	  1e-70
295- 31:	rna-NM_202288.3	rna-XM_003540455.5	      0
295- 32:	rna-NM_104228.3	rna-XM_006592888.4	      0
## Alignment 296: score=941.0 e_value=1.2e-64 N=22 NC_003070.9&NC_038248.2 plus
296-  0:	rna-NM_001198003.1	rna-XM_003539697.5	      0
296-  1:	rna-NM_100673.4	rna-XM_003540709.5	      0
296-  2:	rna-NM_100674.3	rna-XM_041007431.1	  2e-33
296-  3:	rna-NM_100679.5	rna-XM_003539725.3	      0
296-  4:	rna-NM_001035919.3	rna-NM_001353859.1	 1e-118
296-  5:	rna-NM_001198004.1	rna-XM_003539737.5	 6e-133
296-  6:	rna-NM_100689.5	rna-XM_003539742.5	      0
296-  7:	rna-NM_100691.2	rna-XM_003539749.5	  4e-41
296-  8:	rna-NM_100693.4	rna-XM_003540729.5	      0
296-  9:	rna-NM_001331760.1	rna-XM_014764600.3	      0
296- 10:	rna-NM_001084018.3	rna-XM_003539757.5	      0
296- 11:	rna-NM_100698.4	rna-XM_003540737.5	      0
296- 12:	rna-NM_100699.6	rna-XM_006592249.4	      0
296- 13:	rna-NM_202063.1	rna-XM_003539774.5	  2e-53
296- 14:	rna-NM_100701.3	rna-XM_006592252.4	 6e-121
296- 15:	rna-NM_100702.4	rna-NM_001254472.1	 4e-122
296- 16:	rna-NM_001084019.1	rna-XM_003539778.5	 6e-139
296- 17:	rna-NM_001331770.1	rna-XM_014764618.3	      0
296- 18:	rna-NM_001084020.1	rna-XM_003540749.4	      0
296- 19:	rna-NM_100711.4	rna-XM_041007473.1	  1e-44
296- 20:	rna-NM_100716.5	rna-XM_003539803.4	 5e-154
296- 21:	rna-NM_001084021.2	rna-NM_001357823.2	  8e-79
## Alignment 297: score=759.0 e_value=4e-45 N=17 NC_003070.9&NC_038248.2 plus
297-  0:	rna-NM_202282.2	rna-XM_003540035.5	  5e-36
297-  1:	rna-NM_104166.3	rna-NM_001317584.1	 8e-103
297-  2:	rna-NM_104167.6	rna-NM_001317344.1	 9e-112
297-  3:	rna-NM_001333568.1	rna-XM_003540050.5	 2e-174
297-  4:	rna-NM_001198277.1	rna-XM_041007227.1	  2e-99
297-  5:	rna-NM_104181.5	rna-XM_041007145.1	  1e-29
297-  6:	rna-NM_001333570.1	rna-NM_001248168.1	  5e-65
297-  7:	rna-NM_104184.4	rna-XM_006592548.4	      0
297-  8:	rna-NM_104188.4	rna-XM_003541110.5	      0
297-  9:	rna-NM_104189.3	rna-XM_006592550.4	      0
297- 10:	rna-NM_104198.5	rna-XM_014764079.3	  4e-45
297- 11:	rna-NM_104201.3	rna-XM_006592494.4	  2e-87
297- 12:	rna-NM_104202.3	rna-NM_001354164.1	      0
297- 13:	rna-NM_104203.4	rna-XM_003541010.5	  3e-55
297- 14:	rna-NM_104207.3	rna-XM_003556756.5	 6e-178
297- 15:	rna-NM_104208.3	rna-XM_003556758.5	      0
297- 16:	rna-NM_001036101.2	rna-XM_041007114.1	      0
## Alignment 298: score=758.0 e_value=4.6e-46 N=17 NC_003070.9&NC_038248.2 plus
298-  0:	rna-NM_100234.4	rna-NM_001254991.2	      0
298-  1:	rna-NM_100235.4	rna-XM_006592350.4	  4e-84
298-  2:	rna-NM_100237.1	rna-NM_001255167.2	 2e-147
298-  3:	rna-NM_100239.8	rna-XM_041007489.1	      0
298-  4:	rna-NM_100241.4	rna-XM_003539855.5	 2e-137
298-  5:	rna-NM_001331425.1	rna-XM_006592356.3	 4e-149
298-  6:	rna-NM_100244.3	rna-XM_003539870.5	  5e-74
298-  7:	rna-NM_100246.1	rna-XM_006593014.1	  5e-76
298-  8:	rna-NM_100249.5	rna-XM_003539873.5	  1e-63
298-  9:	rna-NM_100252.3	rna-XM_041007723.1	  3e-67
298- 10:	rna-NM_100253.6	rna-XM_003539881.5	      0
298- 11:	rna-NM_100254.4	rna-XM_003540876.5	      0
298- 12:	rna-NM_100255.3	rna-XM_006592378.3	  2e-66
298- 13:	rna-NM_001197972.1	rna-XM_003539890.5	 2e-101
298- 14:	rna-NM_001197973.1	rna-XM_006592381.3	      0
298- 15:	rna-NM_100258.3	rna-XM_003539892.5	  1e-71
298- 16:	rna-NM_179255.3	rna-NM_001248449.2	  2e-24
## Alignment 299: score=719.0 e_value=3.8e-43 N=17 NC_003070.9&NC_038248.2 plus
299-  0:	rna-NM_100673.4	rna-XM_003540136.5	      0
299-  1:	rna-NM_100674.3	rna-XM_003540138.5	  4e-49
299-  2:	rna-NM_100678.3	rna-XM_003539370.4	      0
299-  3:	rna-NM_001331755.1	rna-XM_006592643.4	 3e-131
299-  4:	rna-NM_100684.3	rna-XM_003540146.4	      0
299-  5:	rna-NM_100691.2	rna-XM_003540159.4	  2e-37
299-  6:	rna-NM_001331760.1	rna-XM_003540162.5	      0
299-  7:	rna-NM_001084018.3	rna-XM_041007567.1	      0
299-  8:	rna-NM_100698.4	rna-XM_003540174.4	      0
299-  9:	rna-NM_202063.1	rna-XM_003540192.5	  1e-55
299- 10:	rna-NM_100702.4	rna-XM_003539418.5	 4e-117
299- 11:	rna-NM_001084019.1	rna-XM_006592689.4	  2e-96
299- 12:	rna-NM_001331770.1	rna-XM_006592702.4	      0
299- 13:	rna-NM_100709.5	rna-NM_001250017.1	 7e-128
299- 14:	rna-NM_100710.4	rna-XM_006592706.4	 1e-139
299- 15:	rna-NM_100719.4	rna-XM_003540215.5	      0
299- 16:	rna-NM_100720.3	rna-XM_014765019.3	      0
## Alignment 300: score=596.0 e_value=1.2e-30 N=13 NC_003070.9&NC_038248.2 plus
300-  0:	rna-NM_100237.1	rna-XM_003540300.4	 6e-152
300-  1:	rna-NM_100239.8	rna-XM_003540305.5	      0
300-  2:	rna-NM_100240.3	rna-XM_003540306.5	  4e-62
300-  3:	rna-NM_100241.4	rna-XM_014765047.3	 7e-146
300-  4:	rna-NM_100252.3	rna-XM_006592780.4	  5e-59
300-  5:	rna-NM_001197972.1	rna-XM_003539490.5	  1e-92
300-  6:	rna-NM_100258.3	rna-XM_003540324.5	  1e-89
300-  7:	rna-NM_100260.1	rna-XM_003540326.4	  2e-57
300-  8:	rna-NM_100263.4	rna-XM_003539493.5	 2e-143
300-  9:	rna-NM_179255.3	rna-NM_001253979.2	  3e-21
300- 10:	rna-NM_100266.3	rna-XM_006592793.4	 9e-164
300- 11:	rna-NM_100267.4	rna-XM_003540336.5	  2e-71
300- 12:	rna-NM_100270.4	rna-XM_026124734.2	  1e-40
## Alignment 301: score=507.0 e_value=1.8e-22 N=11 NC_003070.9&NC_038248.2 plus
301-  0:	rna-NM_100386.6	rna-NM_001248775.1	  9e-76
301-  1:	rna-NM_100389.4	rna-XM_003539809.5	 1e-105
301-  2:	rna-NM_100392.4	rna-XM_006592308.4	      0
301-  3:	rna-NM_001083993.2	rna-XM_003539814.5	      0
301-  4:	rna-NM_100396.4	rna-XM_003539816.5	      0
301-  5:	rna-NM_001035894.1	rna-XM_006592314.4	      0
301-  6:	rna-NM_100400.4	rna-NM_001249778.2	  9e-64
301-  7:	rna-NM_179265.2	rna-XM_014764653.3	      0
301-  8:	rna-NM_100406.5	rna-XM_003540801.5	 1e-156
301-  9:	rna-NM_001331536.1	rna-XM_006592335.4	 2e-180
301- 10:	rna-NM_001123760.1	rna-XM_003539833.5	  1e-23
## Alignment 302: score=491.0 e_value=8.9e-26 N=11 NC_003070.9&NC_038248.2 plus
302-  0:	rna-NM_100615.3	rna-XM_003539480.5	 7e-142
302-  1:	rna-NM_100618.5	rna-XM_003539497.4	 2e-123
302-  2:	rna-NM_001331701.1	rna-XM_003539553.5	 8e-148
302-  3:	rna-NM_100623.2	rna-XM_003539611.4	  9e-19
302-  4:	rna-NM_100625.4	rna-XM_003539614.5	      0
302-  5:	rna-NM_001331705.1	rna-XM_006592132.4	      0
302-  6:	rna-NM_100636.3	rna-XM_003539626.4	      0
302-  7:	rna-NM_001035911.2	rna-XM_003539633.5	  2e-50
302-  8:	rna-NM_202050.2	rna-NM_001251319.2	  5e-71
302-  9:	rna-NM_100648.2	rna-XM_003540689.5	 4e-178
302- 10:	rna-NM_202053.1	rna-XM_003539659.5	  2e-88
## Alignment 303: score=460.0 e_value=1.1e-20 N=10 NC_003070.9&NC_038248.2 plus
303-  0:	rna-NM_100386.6	rna-XM_014765023.3	  2e-73
303-  1:	rna-NM_100389.4	rna-XM_003539451.5	 5e-102
303-  2:	rna-NM_001331520.1	rna-XM_006592746.4	      0
303-  3:	rna-NM_001083993.2	rna-XM_014765025.3	      0
303-  4:	rna-NM_001035894.1	rna-XM_006592752.4	      0
303-  5:	rna-NM_100399.3	rna-NM_001252744.1	  2e-47
303-  6:	rna-NM_179265.2	rna-XM_041007588.1	      0
303-  7:	rna-NM_100405.4	rna-XM_003540268.5	 3e-167
303-  8:	rna-NM_100408.2	rna-XM_014764340.3	  1e-33
303-  9:	rna-NM_001123760.1	rna-NM_001249090.3	  2e-22
## Alignment 304: score=370.0 e_value=8.7e-16 N=8 NC_003070.9&NC_038248.2 plus
304-  0:	rna-NM_103820.4	rna-NM_001251489.2	 7e-142
304-  1:	rna-NM_103822.3	rna-XM_006592044.4	  2e-52
304-  2:	rna-NM_148573.2	rna-NM_001252776.2	  2e-62
304-  3:	rna-NM_103831.5	rna-XM_003541052.5	  5e-20
304-  4:	rna-NM_103833.5	rna-XM_003540636.5	      0
304-  5:	rna-NM_103834.4	rna-XM_041007371.1	 4e-171
304-  6:	rna-NM_103835.2	rna-XM_003541068.5	 3e-110
304-  7:	rna-NM_103836.4	rna-XM_006592061.4	  2e-73
## Alignment 305: score=369.0 e_value=5.7e-14 N=8 NC_003070.9&NC_038248.2 plus
305-  0:	rna-NM_104565.5	rna-XM_003540086.3	 8e-130
305-  1:	rna-NM_104567.3	rna-XM_003539338.5	      0
305-  2:	rna-NM_104568.4	rna-NM_001316878.2	      0
305-  3:	rna-NM_001198327.1	rna-XM_041007087.1	      0
305-  4:	rna-NM_001124039.2	rna-XM_003540098.5	  7e-26
305-  5:	rna-NM_001198328.1	rna-XM_006592598.4	 2e-103
305-  6:	rna-NM_104589.4	rna-XM_003539344.5	  4e-24
305-  7:	rna-NM_104592.5	rna-XM_006592605.4	  9e-84
## Alignment 306: score=323.0 e_value=1.4e-11 N=7 NC_003070.9&NC_038248.2 plus
306-  0:	rna-NM_105160.3	rna-XM_003539938.4	      0
306-  1:	rna-NM_105164.3	rna-XM_003539963.5	      0
306-  2:	rna-NM_105171.3	rna-XM_014764404.1	 7e-151
306-  3:	rna-NM_001334183.1	rna-XM_003539982.5	 5e-152
306-  4:	rna-NM_105173.4	rna-XM_003539996.5	      0
306-  5:	rna-NM_105174.3	rna-XM_003540053.4	  5e-41
306-  6:	rna-NM_105175.6	rna-XM_003540056.5	 2e-175
## Alignment 307: score=313.0 e_value=4.4e-11 N=7 NC_003070.9&NC_038248.2 plus
307-  0:	rna-NM_001198088.1	rna-XM_006591762.4	 1e-106
307-  1:	rna-NM_101551.4	rna-XM_003540439.5	      0
307-  2:	rna-NM_101552.3	rna-XM_006592870.3	  5e-69
307-  3:	rna-NM_101553.3	rna-NM_001252726.1	 1e-141
307-  4:	rna-NM_101557.3	rna-XM_003540451.5	  5e-57
307-  5:	rna-NM_101559.2	rna-XM_006592886.4	      0
307-  6:	rna-NM_101561.3	rna-XM_041007071.1	 2e-148
## Alignment 308: score=271.0 e_value=5.1e-09 N=6 NC_003070.9&NC_038248.2 plus
308-  0:	rna-NM_102598.2	rna-XM_003539890.5	  1e-11
308-  1:	rna-NM_102603.3	rna-XM_014764856.3	  2e-31
308-  2:	rna-NM_102615.3	rna-XM_003540891.5	 8e-112
308-  3:	rna-NM_102616.2	rna-NM_001248449.2	  4e-44
308-  4:	rna-NM_102619.4	rna-XM_003539900.5	  2e-70
308-  5:	rna-NM_102623.2	rna-NM_001317491.2	 4e-145
## Alignment 309: score=562.0 e_value=1e-26 N=12 NC_003070.9&NC_038248.2 minus
309-  0:	rna-NM_106502.3	rna-XM_003540470.5	 4e-142
309-  1:	rna-NM_106503.3	rna-XM_003539582.4	 7e-165
309-  2:	rna-NM_106504.4	rna-XM_006592888.4	      0
309-  3:	rna-NM_001334832.1	rna-XM_006592886.4	      0
309-  4:	rna-NM_001334835.1	rna-XM_003539581.5	 2e-131
309-  5:	rna-NM_001198499.1	rna-XM_003540462.5	  3e-89
309-  6:	rna-NM_202442.2	rna-XM_003540461.5	 8e-133
309-  7:	rna-NM_106517.2	rna-XM_006592876.4	 2e-130
309-  8:	rna-NM_106519.2	rna-XM_003540446.5	      0
309-  9:	rna-NM_106527.4	rna-NM_001254450.2	      0
309- 10:	rna-NM_106529.2	rna-XM_006592870.3	  8e-81
309- 11:	rna-NM_106535.4	rna-XM_006591762.4	 2e-110
## Alignment 310: score=507.0 e_value=1.5e-25 N=11 NC_003070.9&NC_038248.2 minus
310-  0:	rna-NM_100455.3	rna-XM_003540662.5	 6e-111
310-  1:	rna-NM_001197990.1	rna-NM_001282133.2	 7e-109
310-  2:	rna-NM_100476.3	rna-XM_006592093.4	  1e-24
310-  3:	rna-NM_001160836.1	rna-XM_041007359.1	      0
310-  4:	rna-NM_100479.3	rna-XM_006592084.4	  1e-72
310-  5:	rna-NM_100482.2	rna-XM_003541109.4	      0
310-  6:	rna-NM_100484.4	rna-NM_001250253.2	 2e-101
310-  7:	rna-NM_100485.3	rna-XM_026124633.2	 1e-134
310-  8:	rna-NM_100488.4	rna-XM_003541108.5	 3e-111
310-  9:	rna-NM_100492.4	rna-NM_001254106.2	 3e-179
310- 10:	rna-NM_100494.5	rna-XM_006592075.4	 3e-175
## Alignment 311: score=267.0 e_value=1.1e-09 N=6 NC_003070.9&NC_038248.2 minus
311-  0:	rna-NM_104787.3	rna-NM_001251276.2	  6e-72
311-  1:	rna-NM_104791.3	rna-XM_041007256.1	 7e-130
311-  2:	rna-NM_202331.2	rna-XM_003540403.5	  2e-61
311-  3:	rna-NM_104792.3	rna-XM_003540402.4	 2e-108
311-  4:	rna-NM_104807.3	rna-XM_003539536.5	  1e-59
311-  5:	rna-NM_104811.4	rna-XM_006592833.4	  1e-68
## Alignment 312: score=255.0 e_value=5.5e-08 N=6 NC_003070.9&NC_038248.2 minus
312-  0:	rna-NM_202415.2	rna-XM_003541031.5	 1e-154
312-  1:	rna-NM_106167.3	rna-XM_003541023.5	      0
312-  2:	rna-NM_202417.2	rna-XM_006592038.3	 6e-113
312-  3:	rna-NM_106181.2	rna-XM_003540631.5	  1e-35
312-  4:	rna-NM_001161000.1	rna-XM_003540956.3	      0
312-  5:	rna-NM_106193.4	rna-NM_001251415.2	  8e-52
## Alignment 313: score=1617.0 e_value=7.7e-108 N=34 NC_003070.9&NC_038249.2 plus
313-  0:	rna-NM_106400.3	rna-XM_006593542.4	      0
313-  1:	rna-NM_001334786.1	rna-XM_006593536.4	 2e-102
313-  2:	rna-NM_106407.7	rna-XM_003542913.5	      0
313-  3:	rna-NM_001198492.1	rna-XM_006593530.4	      0
313-  4:	rna-NM_106409.4	rna-XM_003542881.5	      0
313-  5:	rna-NM_106412.4	rna-NM_001254270.1	  5e-30
313-  6:	rna-NM_106417.3	rna-XM_006593527.4	      0
313-  7:	rna-NM_106419.2	rna-XM_003543740.4	 1e-124
313-  8:	rna-NM_106420.5	rna-XM_014766226.3	  5e-39
313-  9:	rna-NM_106421.5	rna-XM_003542726.5	      0
313- 10:	rna-NM_106422.2	rna-XM_006593521.4	  9e-74
313- 11:	rna-NM_001334792.1	rna-XM_003543736.5	      0
313- 12:	rna-NM_106425.3	rna-NM_001358540.1	      0
313- 13:	rna-NM_001334799.1	rna-XM_014765352.3	      0
313- 14:	rna-NM_001334800.1	rna-XM_003543732.5	 1e-148
313- 15:	rna-NM_148664.3	rna-XM_003543731.5	 1e-106
313- 16:	rna-NM_106438.4	rna-XM_003542593.5	 7e-143
313- 17:	rna-NM_001124143.2	rna-XM_006595154.1	  8e-18
313- 18:	rna-NM_001334806.1	rna-XM_003543727.4	  1e-82
313- 19:	rna-NM_106448.4	rna-XM_003543724.5	      0
313- 20:	rna-NM_001334809.1	rna-XM_026125122.2	      0
313- 21:	rna-NM_106451.3	rna-NM_001252778.2	  4e-40
313- 22:	rna-NM_001334815.1	rna-XM_003543720.4	  1e-34
313- 23:	rna-NM_106454.4	rna-XM_006593503.4	 4e-171
313- 24:	rna-NM_106455.3	rna-XM_003542424.5	      0
313- 25:	rna-NM_106457.3	rna-XM_003542406.5	  2e-79
313- 26:	rna-NM_106458.4	rna-XM_003543718.4	 3e-156
313- 27:	rna-NM_106462.3	rna-XM_003543717.4	 6e-132
313- 28:	rna-NM_001334820.1	rna-XM_003543715.5	 9e-147
313- 29:	rna-NM_106467.4	rna-XM_003542367.5	  1e-26
313- 30:	rna-NM_106471.6	rna-XM_041007928.1	 9e-117
313- 31:	rna-NM_106474.5	rna-XM_006593499.4	      0
313- 32:	rna-NM_106475.3	rna-XM_006593498.4	  2e-62
313- 33:	rna-NM_106476.3	rna-XM_003542285.5	      0
## Alignment 314: score=1306.0 e_value=3.7e-86 N=28 NC_003070.9&NC_038249.2 plus
314-  0:	rna-NM_102024.4	rna-XM_006593542.4	      0
314-  1:	rna-NM_001084105.1	rna-XM_003543763.5	 4e-173
314-  2:	rna-NM_001332529.1	rna-XM_006593536.4	  5e-82
314-  3:	rna-NM_102031.4	rna-NM_001254579.2	  4e-37
314-  4:	rna-NM_102035.2	rna-XM_003542881.5	      0
314-  5:	rna-NM_102037.3	rna-XM_006593529.3	 4e-153
314-  6:	rna-NM_102039.3	rna-NM_001254270.1	  2e-33
314-  7:	rna-NM_102041.5	rna-XM_006593528.4	  8e-49
314-  8:	rna-NM_102047.4	rna-XM_003543736.5	      0
314-  9:	rna-NM_102051.3	rna-XM_014765352.3	      0
314- 10:	rna-NM_102053.3	rna-XM_003543731.5	 3e-111
314- 11:	rna-NM_102057.4	rna-XM_006593327.3	 4e-132
314- 12:	rna-NM_001332535.1	rna-XM_006595154.1	  4e-32
314- 13:	rna-NM_102063.3	rna-XM_003543727.4	  1e-95
314- 14:	rna-NM_102064.5	rna-XM_003542500.5	  1e-24
314- 15:	rna-NM_001332538.1	rna-XM_026125122.2	      0
314- 16:	rna-NM_102066.3	rna-NM_001252778.2	  3e-36
314- 17:	rna-NM_102067.3	rna-XM_006593503.4	 4e-176
314- 18:	rna-NM_102068.5	rna-XM_003542443.5	 3e-138
314- 19:	rna-NM_102069.3	rna-XM_003542406.5	  1e-76
314- 20:	rna-NM_102070.4	rna-XM_003542395.5	      0
314- 21:	rna-NM_102071.2	rna-XM_003543718.4	 2e-142
314- 22:	rna-NM_102074.2	rna-XM_003543715.5	 7e-145
314- 23:	rna-NM_102075.4	rna-XM_003542367.5	  8e-20
314- 24:	rna-NM_102076.4	rna-XM_014765361.3	      0
314- 25:	rna-NM_102083.3	rna-XM_006593498.4	  8e-63
314- 26:	rna-NM_102085.3	rna-XM_003542285.5	      0
314- 27:	rna-NM_102094.4	rna-XM_003542269.5	  1e-46
## Alignment 315: score=1036.0 e_value=9.4e-64 N=22 NC_003070.9&NC_038249.2 plus
315-  0:	rna-NM_001331952.1	rna-XM_006594543.4	 3e-107
315-  1:	rna-NM_001198028.1	rna-XM_003543024.2	      0
315-  2:	rna-NM_001331955.1	rna-XM_014765817.3	      0
315-  3:	rna-NM_001331957.1	rna-XM_003543026.5	  2e-77
315-  4:	rna-NM_100985.3	rna-NM_001250850.1	  2e-39
315-  5:	rna-NM_001198030.2	rna-XM_006594547.4	  1e-22
315-  6:	rna-NM_100986.4	rna-XM_006594548.4	 8e-171
315-  7:	rna-NM_100988.4	rna-XM_003543028.5	      0
315-  8:	rna-NM_100989.5	rna-XM_026125101.2	      0
315-  9:	rna-NM_100991.2	rna-XM_003543034.5	 1e-156
315- 10:	rna-NM_100992.4	rna-XM_014765835.3	 1e-160
315- 11:	rna-NM_100993.3	rna-XM_026125228.2	  2e-25
315- 12:	rna-NM_100997.2	rna-XM_003543038.4	 4e-170
315- 13:	rna-NM_101001.3	rna-XM_014765843.3	      0
315- 14:	rna-NM_101003.3	rna-XM_014765841.2	      0
315- 15:	rna-NM_001331976.1	rna-XM_026125153.2	      0
315- 16:	rna-NM_101014.4	rna-XM_003541709.5	      0
315- 17:	rna-NM_101016.4	rna-NM_001369244.1	  2e-95
315- 18:	rna-NM_101017.3	rna-XM_006594583.4	  6e-36
315- 19:	rna-NM_001331990.1	rna-XM_014765943.3	  4e-65
315- 20:	rna-NM_101026.3	rna-XM_006593285.4	  7e-53
315- 21:	rna-NM_001331994.1	rna-XM_006594590.4	 7e-140
## Alignment 316: score=951.0 e_value=4.1e-52 N=20 NC_003070.9&NC_038249.2 plus
316-  0:	rna-NM_001333928.1	rna-XM_003541691.5	 9e-130
316-  1:	rna-NM_001333932.1	rna-XM_006594543.4	 2e-121
316-  2:	rna-NM_104791.3	rna-XM_003543019.5	 3e-167
316-  3:	rna-NM_202331.2	rna-XM_014766352.2	  2e-67
316-  4:	rna-NM_104792.3	rna-XM_003541694.5	 2e-110
316-  5:	rna-NM_104794.3	rna-XM_003543024.2	      0
316-  6:	rna-NM_104795.4	rna-XM_014765817.3	      0
316-  7:	rna-NM_104796.5	rna-XM_003543026.5	 1e-144
316-  8:	rna-NM_104798.3	rna-XM_006594547.4	  7e-25
316-  9:	rna-NM_104802.5	rna-XM_003543028.5	      0
316- 10:	rna-NM_202334.2	rna-XM_003541696.4	  7e-92
316- 11:	rna-NM_001333943.1	rna-XM_026125101.2	      0
316- 12:	rna-NM_148616.3	rna-NM_001248220.2	  4e-13
316- 13:	rna-NM_104807.3	rna-XM_026125228.2	  2e-43
316- 14:	rna-NM_001333948.1	rna-XM_003543038.4	 2e-175
316- 15:	rna-NM_104813.2	rna-XM_003541699.5	  2e-34
316- 16:	rna-NM_104815.3	rna-XM_006595352.3	  1e-29
316- 17:	rna-NM_104816.3	rna-XM_041008334.1	      0
316- 18:	rna-NM_104817.3	rna-XM_014765843.3	      0
316- 19:	rna-NM_001333957.1	rna-XM_026125153.2	      0
## Alignment 317: score=936.0 e_value=6.7e-63 N=21 NC_003070.9&NC_038249.2 plus
317-  0:	rna-NM_001333495.1	rna-XM_006595038.4	      0
317-  1:	rna-NM_104048.4	rna-XM_003543559.5	  1e-42
317-  2:	rna-NM_104055.4	rna-XM_003543564.5	      0
317-  3:	rna-NM_001333502.1	rna-XM_014766116.3	      0
317-  4:	rna-NM_001333510.1	rna-XM_014766118.3	  8e-48
317-  5:	rna-NM_104076.4	rna-XM_006595059.4	  3e-66
317-  6:	rna-NM_104095.3	rna-XM_003543579.5	  4e-48
317-  7:	rna-NM_104098.1	rna-XM_003543585.5	  2e-32
317-  8:	rna-NM_104102.3	rna-NM_001248886.2	  3e-76
317-  9:	rna-NM_104103.6	rna-XM_026125216.2	      0
317- 10:	rna-NM_001160947.2	rna-NM_001253312.2	  9e-54
317- 11:	rna-NM_104105.3	rna-NM_001248768.3	      0
317- 12:	rna-NM_104109.2	rna-XM_003543592.5	  8e-57
317- 13:	rna-NM_202277.3	rna-XM_014766324.2	  4e-50
317- 14:	rna-NM_001333536.1	rna-XM_003542053.5	      0
317- 15:	rna-NM_001084235.1	rna-XM_006595073.4	  2e-38
317- 16:	rna-NM_001198274.2	rna-XM_041008525.1	      0
317- 17:	rna-NM_001333541.1	rna-XM_003543604.5	 4e-115
317- 18:	rna-NM_104120.4	rna-XM_006595081.4	      0
317- 19:	rna-NM_104122.2	rna-XM_006595093.4	  4e-24
317- 20:	rna-NM_104137.2	rna-NM_001248978.2	  2e-82
## Alignment 318: score=873.0 e_value=7e-53 N=19 NC_003070.9&NC_038249.2 plus
318-  0:	rna-NM_001198496.1	rna-XM_006594617.4	 3e-133
318-  1:	rna-NM_106490.4	rna-XM_003543104.5	  1e-86
318-  2:	rna-NM_106491.2	rna-NM_001255629.2	 2e-131
318-  3:	rna-NM_106498.4	rna-XM_003543125.5	      0
318-  4:	rna-NM_106499.5	rna-XM_003543127.5	  4e-43
318-  5:	rna-NM_106502.3	rna-XM_003543130.5	 5e-143
318-  6:	rna-NM_106503.3	rna-XM_003543135.5	 4e-166
318-  7:	rna-NM_106504.4	rna-XM_003543137.4	      0
318-  8:	rna-NM_001334832.1	rna-XM_006594647.4	      0
318-  9:	rna-NM_001334835.1	rna-XM_003543138.5	 4e-129
318- 10:	rna-NM_001198499.1	rna-XM_006594652.4	  6e-90
318- 11:	rna-NM_202442.2	rna-XM_003543140.5	 2e-132
318- 12:	rna-NM_106517.2	rna-XM_003543147.5	 3e-129
318- 13:	rna-NM_106519.2	rna-XM_006593382.4	      0
318- 14:	rna-NM_001334844.1	rna-XM_003543156.5	 1e-121
318- 15:	rna-NM_106527.4	rna-XM_003543157.5	      0
318- 16:	rna-NM_106528.4	rna-XM_006594667.4	  1e-56
318- 17:	rna-NM_106530.3	rna-XM_003543164.5	 2e-117
318- 18:	rna-NM_106535.4	rna-NM_001254710.1	 1e-111
## Alignment 319: score=761.0 e_value=2.6e-41 N=16 NC_003070.9&NC_038249.2 plus
319-  0:	rna-NM_001334989.1	rna-XM_003543640.5	      0
319-  1:	rna-NM_106699.2	rna-XM_003543643.5	      0
319-  2:	rna-NM_106700.2	rna-NM_001253064.1	  4e-55
319-  3:	rna-NM_106703.2	rna-XM_003542076.5	 3e-178
319-  4:	rna-NM_001334994.1	rna-NM_001255307.2	  7e-38
319-  5:	rna-NM_202462.1	rna-XM_006595119.3	      0
319-  6:	rna-NM_106709.4	rna-XM_003542082.5	  1e-25
319-  7:	rna-NM_106712.5	rna-XM_014766145.3	 2e-150
319-  8:	rna-NM_106714.2	rna-XM_041008576.1	      0
319-  9:	rna-NM_106721.2	rna-XM_003542085.5	  2e-42
319- 10:	rna-NM_106730.4	rna-NM_001367057.1	      0
319- 11:	rna-NM_106731.3	rna-XM_003543653.5	      0
319- 12:	rna-NM_106732.4	rna-XM_003543654.5	  1e-90
319- 13:	rna-NM_106735.3	rna-XM_003543659.5	      0
319- 14:	rna-NM_001335018.1	rna-XM_003542090.5	 2e-173
319- 15:	rna-NM_106738.2	rna-XM_003543660.5	      0
## Alignment 320: score=708.0 e_value=9.4e-36 N=15 NC_003070.9&NC_038249.2 plus
320-  0:	rna-NM_100268.5	rna-NM_001249747.3	  2e-86
320-  1:	rna-NM_100270.4	rna-XM_003542377.5	 2e-116
320-  2:	rna-NM_100271.4	rna-XM_003542378.5	 6e-163
320-  3:	rna-NM_100273.2	rna-XM_014765477.2	      0
320-  4:	rna-NM_100274.3	rna-XM_003542380.5	      0
320-  5:	rna-NM_001035876.2	rna-XM_003542382.4	  2e-22
320-  6:	rna-NM_100281.4	rna-XM_003542384.5	  2e-32
320-  7:	rna-NM_100284.3	rna-XM_006593973.4	  1e-85
320-  8:	rna-NM_001331458.1	rna-XM_006593988.4	 1e-127
320-  9:	rna-NM_100288.3	rna-XM_003542393.5	  3e-31
320- 10:	rna-NM_100291.3	rna-XM_003541323.5	  1e-40
320- 11:	rna-NM_100293.3	rna-XM_003541325.5	      0
320- 12:	rna-NM_100294.3	rna-XM_006593995.4	 9e-175
320- 13:	rna-NM_100297.3	rna-XM_006594004.4	      0
320- 14:	rna-NM_100299.2	rna-XM_003542397.5	      0
## Alignment 321: score=611.0 e_value=4.7e-30 N=13 NC_003070.9&NC_038249.2 plus
321-  0:	rna-NM_179398.1	rna-NM_001249989.2	 7e-117
321-  1:	rna-NM_102738.3	rna-XM_003542885.5	      0
321-  2:	rna-NM_001332879.1	rna-XM_003542886.5	      0
321-  3:	rna-NM_102743.3	rna-XM_003542887.5	 5e-155
321-  4:	rna-NM_102747.3	rna-NM_001254978.1	 4e-169
321-  5:	rna-NM_102748.2	rna-XM_003542889.5	      0
321-  6:	rna-NM_001332881.1	rna-XM_003542890.5	 3e-134
321-  7:	rna-NM_102753.4	rna-NM_001249767.1	  8e-23
321-  8:	rna-NM_102758.2	rna-NM_001253032.2	  2e-21
321-  9:	rna-NM_202211.3	rna-XM_006594446.4	 4e-174
321- 10:	rna-NM_179399.3	rna-XM_006594450.4	  2e-41
321- 11:	rna-NM_102773.3	rna-XM_003542900.5	      0
321- 12:	rna-NM_102780.3	rna-XM_003541626.4	      0
## Alignment 322: score=594.0 e_value=4.2e-32 N=13 NC_003070.9&NC_038249.2 plus
322-  0:	rna-NM_106624.5	rna-XM_003543575.5	      0
322-  1:	rna-NM_106626.3	rna-XM_003542040.4	  7e-50
322-  2:	rna-NM_106629.2	rna-XM_041008563.1	  1e-40
322-  3:	rna-NM_001198512.1	rna-XM_003543589.5	      0
322-  4:	rna-NM_001198514.1	rna-XM_003543590.5	      0
322-  5:	rna-NM_106634.2	rna-NM_001378618.1	  1e-44
322-  6:	rna-NM_106635.4	rna-XM_026125216.2	      0
322-  7:	rna-NM_106640.6	rna-XM_014766324.2	  3e-82
322-  8:	rna-NM_106644.4	rna-XM_006595074.4	      0
322-  9:	rna-NM_106646.4	rna-XM_006595077.3	  1e-14
322- 10:	rna-NM_001161006.2	rna-XM_041008525.1	      0
322- 11:	rna-NM_202458.2	rna-XM_003543605.5	  1e-91
322- 12:	rna-NM_106672.5	rna-XM_006593334.4	  4e-53
## Alignment 323: score=553.0 e_value=1.1e-31 N=14 NC_003070.9&NC_038249.2 plus
323-  0:	rna-NM_105562.3	rna-NM_001248393.2	  2e-23
323-  1:	rna-NM_105565.3	rna-XM_014765270.2	  1e-88
323-  2:	rna-NM_001334398.1	rna-NM_001253179.3	  1e-21
323-  3:	rna-NM_105590.3	rna-NM_001248780.1	  8e-34
323-  4:	rna-NM_105594.3	rna-XM_003543908.5	      0
323-  5:	rna-NM_105600.4	rna-XM_006593398.4	  3e-98
323-  6:	rna-NM_105604.2	rna-XM_003543826.5	 1e-130
323-  7:	rna-NM_105613.5	rna-NM_001250916.3	  1e-87
323-  8:	rna-NM_105628.2	rna-XM_003543741.5	  6e-56
323-  9:	rna-NM_001334418.1	rna-XM_003543723.5	      0
323- 10:	rna-NM_105652.6	rna-NM_001249807.2	      0
323- 11:	rna-NM_105658.4	rna-XM_041008700.1	  3e-51
323- 12:	rna-NM_105668.1	rna-XM_041008702.1	      0
323- 13:	rna-NM_105672.3	rna-XM_006593582.4	  2e-50
## Alignment 324: score=521.0 e_value=8.9e-23 N=11 NC_003070.9&NC_038249.2 plus
324-  0:	rna-NM_104783.3	rna-XM_003542716.4	      0
324-  1:	rna-NM_001333926.1	rna-XM_003542719.5	      0
324-  2:	rna-NM_104787.3	rna-XM_003542721.5	  5e-78
324-  3:	rna-NM_001333932.1	rna-XM_041007937.1	 3e-122
324-  4:	rna-NM_104793.3	rna-XM_041008202.1	      0
324-  5:	rna-NM_104794.3	rna-XM_003542723.5	      0
324-  6:	rna-NM_104795.4	rna-XM_003541502.5	      0
324-  7:	rna-NM_104802.5	rna-XM_006594271.4	      0
324-  8:	rna-NM_202334.2	rna-XM_003541505.5	  4e-74
324-  9:	rna-NM_001333943.1	rna-XM_006594276.4	      0
324- 10:	rna-NM_104806.4	rna-NM_001254072.2	 3e-158
## Alignment 325: score=499.0 e_value=5.3e-25 N=11 NC_003070.9&NC_038249.2 plus
325-  0:	rna-NM_101442.4	rna-XM_041008574.1	      0
325-  1:	rna-NM_179341.3	rna-XM_003543640.5	      0
325-  2:	rna-NM_101444.2	rna-NM_001253064.1	  4e-55
325-  3:	rna-NM_101445.3	rna-XM_003543645.4	  1e-44
325-  4:	rna-NM_101448.5	rna-XM_003542082.5	  1e-22
325-  5:	rna-NM_179342.3	rna-NM_001248189.2	  5e-66
325-  6:	rna-NM_001332191.1	rna-NM_001367057.1	      0
325-  7:	rna-NM_101464.4	rna-XM_003543653.5	      0
325-  8:	rna-NM_001198078.1	rna-XM_003543660.5	      0
325-  9:	rna-NM_101475.3	rna-XM_003543664.5	 2e-125
325- 10:	rna-NM_101486.3	rna-XM_003543665.4	 2e-171
## Alignment 326: score=476.0 e_value=1.2e-21 N=10 NC_003070.9&NC_038249.2 plus
326-  0:	rna-NM_100979.4	rna-XM_003542716.4	      0
326-  1:	rna-NM_001198028.1	rna-XM_003542723.5	      0
326-  2:	rna-NM_100982.3	rna-NM_001253242.2	 3e-152
326-  3:	rna-NM_001331955.1	rna-XM_003541502.5	      0
326-  4:	rna-NM_100985.3	rna-XM_003542725.5	  3e-47
326-  5:	rna-NM_001198030.2	rna-XM_006595315.1	  5e-12
326-  6:	rna-NM_100986.4	rna-XM_006594269.4	 3e-174
326-  7:	rna-NM_100988.4	rna-XM_006594271.4	      0
326-  8:	rna-NM_100989.5	rna-XM_006594276.4	      0
326-  9:	rna-NM_001331971.1	rna-NM_001254072.2	 5e-146
## Alignment 327: score=467.0 e_value=1.3e-20 N=10 NC_003070.9&NC_038249.2 plus
327-  0:	rna-NM_100461.6	rna-XM_003543501.5	  3e-36
327-  1:	rna-NM_001197990.1	rna-XM_003543509.4	 2e-113
327-  2:	rna-NM_202038.4	rna-XM_006594994.3	 5e-122
327-  3:	rna-NM_100476.3	rna-XM_014766096.3	  2e-19
327-  4:	rna-NM_001160836.1	rna-XM_003542010.4	      0
327-  5:	rna-NM_100479.3	rna-XM_003543515.5	  1e-79
327-  6:	rna-NM_100482.2	rna-XM_003543516.5	      0
327-  7:	rna-NM_100484.4	rna-NM_001255495.3	  3e-98
327-  8:	rna-NM_100488.4	rna-XM_003543519.4	 5e-167
327-  9:	rna-NM_100494.5	rna-NM_001254324.3	 5e-177
## Alignment 328: score=437.0 e_value=2.3e-18 N=9 NC_003070.9&NC_038249.2 plus
328-  0:	rna-NM_101769.4	rna-XM_003542317.5	      0
328-  1:	rna-NM_101771.5	rna-NM_001248890.2	  1e-89
328-  2:	rna-NM_202132.2	rna-XM_003542318.5	 6e-118
328-  3:	rna-NM_101775.4	rna-XM_003542319.5	      0
328-  4:	rna-NM_001332386.1	rna-XM_041007814.1	  2e-55
328-  5:	rna-NM_001332387.1	rna-XM_003542322.5	  6e-27
328-  6:	rna-NM_101779.5	rna-XM_003542323.5	  4e-56
328-  7:	rna-NM_101780.4	rna-XM_014765439.3	      0
328-  8:	rna-NM_101783.4	rna-XM_003541269.5	      0
## Alignment 329: score=434.0 e_value=4.6e-17 N=9 NC_003070.9&NC_038249.2 plus
329-  0:	rna-NM_103548.5	rna-XM_003542999.4	      0
329-  1:	rna-NM_001333231.1	rna-XM_026124792.2	  3e-43
329-  2:	rna-NM_103553.4	rna-NM_001254579.2	  1e-20
329-  3:	rna-NM_001333237.1	rna-NM_001249664.2	  7e-81
329-  4:	rna-NM_103558.4	rna-XM_041007755.1	  9e-55
329-  5:	rna-NM_103560.3	rna-NM_001248963.2	 8e-103
329-  6:	rna-NM_103561.4	rna-XM_006593529.3	 1e-163
329-  7:	rna-NM_103563.4	rna-XM_003543746.5	      0
329-  8:	rna-NM_103564.3	rna-NM_001254270.1	  4e-36
## Alignment 330: score=374.0 e_value=2.5e-14 N=8 NC_003070.9&NC_038249.2 plus
330-  0:	rna-NM_102695.3	rna-NM_001250599.1	  1e-96
330-  1:	rna-NM_102704.3	rna-XM_003542914.5	  9e-25
330-  2:	rna-NM_102706.3	rna-NM_001369321.1	 1e-148
330-  3:	rna-NM_102708.3	rna-NM_001250650.2	  2e-97
330-  4:	rna-NM_102709.4	rna-XM_003542921.5	      0
330-  5:	rna-NM_102712.4	rna-XM_006593256.4	      0
330-  6:	rna-NM_102717.4	rna-XM_003541638.5	  2e-55
330-  7:	rna-NM_102720.4	rna-XM_003542932.5	      0
## Alignment 331: score=371.0 e_value=2e-15 N=8 NC_003070.9&NC_038249.2 plus
331-  0:	rna-NM_105361.4	rna-XM_014765259.3	 4e-156
331-  1:	rna-NM_001198406.1	rna-XM_003543865.5	  7e-24
331-  2:	rna-NM_105375.3	rna-XM_041008666.1	  2e-50
331-  3:	rna-NM_001334269.1	rna-XM_003541272.4	 7e-178
331-  4:	rna-NM_105379.4	rna-NM_001248385.2	 1e-105
331-  5:	rna-NM_105380.5	rna-XM_003541237.4	  2e-98
331-  6:	rna-NM_105381.5	rna-XM_003541235.5	      0
331-  7:	rna-NM_105390.2	rna-NM_001248982.2	 1e-121
## Alignment 332: score=345.0 e_value=1.2e-14 N=8 NC_003070.9&NC_038249.2 plus
332-  0:	rna-NM_100316.3	rna-XM_026124919.2	  3e-75
332-  1:	rna-NM_100324.3	rna-XM_003542380.5	      0
332-  2:	rna-NM_100325.4	rna-XM_003542382.4	  7e-21
332-  3:	rna-NM_100327.5	rna-XM_003542389.5	  3e-98
332-  4:	rna-NM_100331.4	rna-XM_006593992.4	  8e-97
332-  5:	rna-NM_100334.4	rna-XM_003541323.5	  6e-53
332-  6:	rna-NM_100339.2	rna-XM_006594004.4	      0
332-  7:	rna-NM_100340.4	rna-XM_003542397.5	      0
## Alignment 333: score=334.0 e_value=3.1e-13 N=8 NC_003070.9&NC_038249.2 plus
333-  0:	rna-NM_102430.5	rna-NM_001252786.2	 7e-102
333-  1:	rna-NM_102432.3	rna-NM_001250916.3	  4e-92
333-  2:	rna-NM_102442.2	rna-XM_014765290.3	  8e-39
333-  3:	rna-NM_102447.5	rna-XM_003543723.5	      0
333-  4:	rna-NM_179381.3	rna-XM_003543719.5	  1e-42
333-  5:	rna-NM_102472.4	rna-XM_041008700.1	  9e-99
333-  6:	rna-NM_102481.4	rna-XM_041008702.1	      0
333-  7:	rna-NM_102487.1	rna-XM_006593596.4	  9e-24
## Alignment 334: score=322.0 e_value=3.1e-12 N=7 NC_003070.9&NC_038249.2 plus
334-  0:	rna-NM_106348.4	rna-XM_006593713.4	 3e-154
334-  1:	rna-NM_106349.3	rna-XM_003541884.4	  4e-42
334-  2:	rna-NM_106350.3	rna-XM_006593709.4	      0
334-  3:	rna-NM_001198486.2	rna-XM_003541834.4	      0
334-  4:	rna-NM_106353.4	rna-XM_041007883.1	      0
334-  5:	rna-NM_106361.4	rna-XM_041007827.1	      0
334-  6:	rna-NM_106371.3	rna-XM_006593698.4	      0
## Alignment 335: score=317.0 e_value=3.1e-12 N=7 NC_003070.9&NC_038249.2 plus
335-  0:	rna-NM_101615.4	rna-XM_003543531.5	  1e-76
335-  1:	rna-NM_001332316.1	rna-XM_003542025.5	  8e-84
335-  2:	rna-NM_101628.4	rna-XM_003543540.4	 4e-171
335-  3:	rna-NM_101629.3	rna-XM_003543549.5	  6e-78
335-  4:	rna-NM_101632.4	rna-XM_003543552.5	  3e-54
335-  5:	rna-NM_101634.4	rna-XM_006595038.4	      0
335-  6:	rna-NM_101635.5	rna-XM_003543561.5	 2e-123
## Alignment 336: score=280.0 e_value=4.1e-08 N=6 NC_003070.9&NC_038249.2 plus
336-  0:	rna-NM_104843.2	rna-XM_026125153.2	      0
336-  1:	rna-NM_104847.4	rna-XM_003541714.5	  9e-72
336-  2:	rna-NM_001333998.1	rna-XM_041008352.1	  2e-50
336-  3:	rna-NM_104850.2	rna-NM_001289294.2	 7e-137
336-  4:	rna-NM_104855.4	rna-XM_003541719.5	  1e-27
336-  5:	rna-NM_104856.4	rna-XM_006594590.4	 6e-156
## Alignment 337: score=272.0 e_value=7.2e-09 N=6 NC_003070.9&NC_038249.2 plus
337-  0:	rna-NM_101976.2	rna-XM_003543919.4	      0
337-  1:	rna-NM_101990.4	rna-XM_006593713.4	 2e-162
337-  2:	rna-NM_101991.3	rna-XM_003541884.4	  9e-37
337-  3:	rna-NM_101993.4	rna-XM_003541834.4	      0
337-  4:	rna-NM_101996.4	rna-XM_003541792.5	      0
337-  5:	rna-NM_101997.3	rna-NM_001357959.1	 9e-116
## Alignment 338: score=1709.0 e_value=1.3e-124 N=37 NC_003070.9&NC_038249.2 minus
338-  0:	rna-NM_104164.6	rna-XM_003543212.5	 8e-166
338-  1:	rna-NM_104166.3	rna-XM_003543209.5	 3e-113
338-  2:	rna-NM_104167.6	rna-NM_001251292.2	 3e-117
338-  3:	rna-NM_104168.2	rna-XM_006595377.3	  5e-63
338-  4:	rna-NM_104169.4	rna-NM_001251564.2	  6e-81
338-  5:	rna-NM_104176.4	rna-XM_003543201.5	      0
338-  6:	rna-NM_104177.2	rna-XM_006594710.4	  3e-14
338-  7:	rna-NM_104179.1	rna-XM_006595376.1	  2e-16
338-  8:	rna-NM_001198277.1	rna-XM_006594707.4	 3e-104
338-  9:	rna-NM_001333570.1	rna-NM_001254113.3	  1e-64
338- 10:	rna-NM_202284.3	rna-XM_041008384.1	      0
338- 11:	rna-NM_104184.4	rna-XM_003543194.4	      0
338- 12:	rna-NM_104188.4	rna-XM_006594700.4	      0
338- 13:	rna-NM_104189.3	rna-XM_006594699.4	      0
338- 14:	rna-NM_104190.4	rna-XM_003543191.5	  3e-38
338- 15:	rna-NM_001198280.1	rna-XM_006594689.3	      0
338- 16:	rna-NM_104196.3	rna-XM_003543181.5	  2e-33
338- 17:	rna-NM_104198.5	rna-XM_026124877.2	  1e-66
338- 18:	rna-NM_104199.4	rna-XM_003541780.5	  6e-99
338- 19:	rna-NM_104200.3	rna-XM_003543174.5	      0
338- 20:	rna-NM_104201.3	rna-XM_014765883.3	  9e-61
338- 21:	rna-NM_104204.2	rna-XM_003543171.4	  2e-34
338- 22:	rna-NM_104205.2	rna-XM_003543170.5	      0
338- 23:	rna-NM_104206.3	rna-XM_041008389.1	 2e-179
338- 24:	rna-NM_104207.3	rna-XM_003543168.5	 1e-172
338- 25:	rna-NM_104208.3	rna-XM_003541772.5	      0
338- 26:	rna-NM_104210.4	rna-XM_003543159.5	      0
338- 27:	rna-NM_104217.5	rna-XM_006594663.4	      0
338- 28:	rna-NM_104219.5	rna-NM_001251317.1	  3e-71
338- 29:	rna-NM_104224.2	rna-XM_003543149.5	  6e-58
338- 30:	rna-NM_104228.3	rna-XM_003543137.4	      0
338- 31:	rna-NM_104230.2	rna-NM_001251461.2	  1e-93
338- 32:	rna-NM_104231.4	rna-NM_001251542.1	  7e-51
338- 33:	rna-NM_104234.4	rna-XM_003543121.5	  2e-36
338- 34:	rna-NM_104236.5	rna-NM_001353898.1	 2e-157
338- 35:	rna-NM_104237.4	rna-XM_003543118.5	      0
338- 36:	rna-NM_104238.3	rna-XM_003541748.5	      0
## Alignment 339: score=985.0 e_value=7.1e-64 N=22 NC_003070.9&NC_038249.2 minus
339-  0:	rna-NM_102589.4	rna-XM_003542997.5	      0
339-  1:	rna-NM_102592.3	rna-XM_041008351.1	  4e-26
339-  2:	rna-NM_001036023.2	rna-XM_003541683.5	  1e-44
339-  3:	rna-NM_102597.5	rna-XM_006594516.4	      0
339-  4:	rna-NM_179389.4	rna-NM_001254317.2	  1e-34
339-  5:	rna-NM_102600.2	rna-XM_003542986.5	      0
339-  6:	rna-NM_102602.6	rna-XM_003542985.5	  5e-48
339-  7:	rna-NM_001332813.1	rna-XM_003542984.5	  2e-30
339-  8:	rna-NM_001332814.1	rna-XM_006593377.4	  2e-54
339-  9:	rna-NM_102610.4	rna-XM_003541675.5	      0
339- 10:	rna-NM_102612.4	rna-XM_003541674.4	      0
339- 11:	rna-NM_102615.3	rna-XM_003542973.5	 1e-115
339- 12:	rna-NM_102616.2	rna-XM_003542971.4	  7e-43
339- 13:	rna-NM_102635.3	rna-XM_003541664.5	      0
339- 14:	rna-NM_102636.2	rna-XM_003541663.5	      0
339- 15:	rna-NM_102646.5	rna-XM_006594494.4	 2e-179
339- 16:	rna-NM_102648.4	rna-NM_001251084.2	  2e-21
339- 17:	rna-NM_102655.4	rna-XM_003541657.4	  1e-54
339- 18:	rna-NM_102657.2	rna-XM_006593341.4	  8e-44
339- 19:	rna-NM_102660.3	rna-XM_026124900.2	  1e-56
339- 20:	rna-NM_102663.2	rna-XM_003542934.5	      0
339- 21:	rna-NM_102674.4	rna-XM_003542927.5	      0
## Alignment 340: score=979.0 e_value=1.5e-66 N=23 NC_003070.9&NC_038249.2 minus
340-  0:	rna-NM_001331724.1	rna-XM_003543447.5	      0
340-  1:	rna-NM_100659.5	rna-XM_003541962.4	      0
340-  2:	rna-NM_001198003.1	rna-XM_003543426.5	      0
340-  3:	rna-NM_100664.5	rna-XM_003541954.5	  2e-80
340-  4:	rna-NM_202059.3	rna-NM_001252899.2	  1e-61
340-  5:	rna-NM_100673.4	rna-XM_003543410.5	      0
340-  6:	rna-NM_100674.3	rna-XM_003543431.4	  4e-43
340-  7:	rna-NM_100678.3	rna-XM_003543419.4	      0
340-  8:	rna-NM_100679.5	rna-XM_003541941.5	      0
340-  9:	rna-NM_001331755.1	rna-XM_014766053.3	 4e-126
340- 10:	rna-NM_100681.2	rna-XM_003541939.5	  7e-96
340- 11:	rna-NM_100684.3	rna-NM_001249515.2	      0
340- 12:	rna-NM_100691.2	rna-XM_003543395.5	  2e-37
340- 13:	rna-NM_001331760.1	rna-XM_003550560.5	      0
340- 14:	rna-NM_001084018.3	rna-XM_003550554.5	      0
340- 15:	rna-NM_100698.4	rna-XM_003551024.5	      0
340- 16:	rna-NM_202063.1	rna-XM_014766023.3	  6e-56
340- 17:	rna-NM_100702.4	rna-XM_003541924.5	 2e-116
340- 18:	rna-NM_001331770.1	rna-XM_014766013.3	      0
340- 19:	rna-NM_100709.5	rna-XM_003543381.5	 4e-128
340- 20:	rna-NM_100710.4	rna-NM_001252697.2	 2e-139
340- 21:	rna-NM_100715.4	rna-XM_003543362.5	      0
340- 22:	rna-NM_001084021.2	rna-XM_006594845.4	  8e-70
## Alignment 341: score=911.0 e_value=2.4e-49 N=19 NC_003070.9&NC_038249.2 minus
341-  0:	rna-NM_106653.3	rna-XM_041007794.1	  8e-36
341-  1:	rna-NM_106656.4	rna-XM_003542071.5	      0
341-  2:	rna-NM_106657.3	rna-XM_014766139.3	      0
341-  3:	rna-NM_001334956.1	rna-XM_003543635.5	 1e-129
341-  4:	rna-NM_106661.3	rna-NM_001254059.2	  9e-88
341-  5:	rna-NM_106662.5	rna-XM_003543631.4	  2e-50
341-  6:	rna-NM_106667.3	rna-XM_003543627.5	  8e-29
341-  7:	rna-NM_106670.4	rna-XM_003543624.5	      0
341-  8:	rna-NM_106673.5	rna-NM_001369302.1	 2e-175
341-  9:	rna-NM_106677.3	rna-XM_003543618.5	      0
341- 10:	rna-NM_106679.3	rna-XM_003543617.4	      0
341- 11:	rna-NM_106682.1	rna-XM_003543614.5	 2e-117
341- 12:	rna-NM_001334979.1	rna-XM_003543613.4	      0
341- 13:	rna-NM_179581.3	rna-XM_003543612.4	      0
341- 14:	rna-NM_001334986.1	rna-NM_001248140.2	  2e-21
341- 15:	rna-NM_106689.5	rna-XM_003543610.5	 7e-171
341- 16:	rna-NM_001198519.1	rna-XM_003543609.5	      0
341- 17:	rna-NM_001084387.2	rna-XM_006593410.4	 9e-118
341- 18:	rna-NM_106692.4	rna-XM_003543607.5	 9e-126
## Alignment 342: score=708.0 e_value=6.1e-36 N=15 NC_003070.9&NC_038249.2 minus
342-  0:	rna-NM_101400.4	rna-XM_003543638.5	      0
342-  1:	rna-NM_101402.3	rna-XM_003543635.5	 4e-136
342-  2:	rna-NM_101403.4	rna-NM_001317550.2	  7e-52
342-  3:	rna-NM_179336.4	rna-XM_003542069.5	  9e-46
342-  4:	rna-NM_001084072.1	rna-XM_003543627.5	  3e-23
342-  5:	rna-NM_101410.4	rna-NM_001248285.2	 2e-125
342-  6:	rna-NM_179340.3	rna-XM_003542064.5	  2e-58
342-  7:	rna-NM_101418.3	rna-XM_003543618.5	      0
342-  8:	rna-NM_101419.3	rna-XM_003543617.4	      0
342-  9:	rna-NM_101421.3	rna-XM_003543615.4	      0
342- 10:	rna-NM_101424.3	rna-XM_003543614.5	 2e-151
342- 11:	rna-NM_101427.5	rna-NM_001249804.2	  2e-54
342- 12:	rna-NM_001198075.1	rna-XM_003543610.5	  4e-23
342- 13:	rna-NM_101434.4	rna-XM_003542060.4	  4e-34
342- 14:	rna-NM_101435.3	rna-XM_003543607.5	 1e-123
## Alignment 343: score=591.0 e_value=6.4e-32 N=13 NC_003070.9&NC_038249.2 minus
343-  0:	rna-NM_106353.4	rna-XM_041007883.1	      0
343-  1:	rna-NM_106372.2	rna-NM_001249403.2	  6e-68
343-  2:	rna-NM_106374.4	rna-XM_006593716.4	 6e-107
343-  3:	rna-NM_106375.2	rna-XM_006593719.4	      0
343-  4:	rna-NM_001334771.1	rna-XM_041007867.1	  2e-14
343-  5:	rna-NM_106378.3	rna-NM_001304518.2	 6e-140
343-  6:	rna-NM_106380.7	rna-XM_006593755.4	 7e-160
343-  7:	rna-NM_106387.3	rna-XM_006593762.4	      0
343-  8:	rna-NM_106388.4	rna-NM_001255010.2	 5e-140
343-  9:	rna-NM_001036217.1	rna-NM_001251061.2	 4e-145
343- 10:	rna-NM_106394.3	rna-NM_001255827.1	 5e-110
343- 11:	rna-NM_106395.4	rna-XM_006575110.4	      0
343- 12:	rna-NM_180650.3	rna-XM_014766414.3	 3e-172
## Alignment 344: score=520.0 e_value=1.2e-25 N=12 NC_003070.9&NC_038249.2 minus
344-  0:	rna-NM_100232.5	rna-XM_003543316.5	  1e-73
344-  1:	rna-NM_100237.1	rna-XM_003541872.5	 2e-147
344-  2:	rna-NM_100239.8	rna-XM_041008443.1	      0
344-  3:	rna-NM_100240.3	rna-XM_003543297.5	  3e-63
344-  4:	rna-NM_100241.4	rna-XM_003543296.5	 6e-144
344-  5:	rna-NM_100248.5	rna-XM_014765148.3	 2e-169
344-  6:	rna-NM_100252.3	rna-XM_006594786.4	  2e-61
344-  7:	rna-NM_001197972.1	rna-XM_003541855.5	  1e-80
344-  8:	rna-NM_100260.1	rna-XM_003543277.5	  5e-59
344-  9:	rna-NM_179255.3	rna-XM_003543270.5	  7e-23
344- 10:	rna-NM_100267.4	rna-NM_001251427.2	  4e-76
344- 11:	rna-NM_100270.4	rna-NM_001254650.1	  3e-41
## Alignment 345: score=519.0 e_value=4.5e-29 N=12 NC_003070.9&NC_038249.2 minus
345-  0:	rna-NM_148478.2	rna-XM_003543898.5	  9e-19
345-  1:	rna-NM_101988.5	rna-XM_003541643.5	  4e-78
345-  2:	rna-NM_202148.2	rna-XM_003541653.3	      0
345-  3:	rna-NM_101996.4	rna-XM_003541792.5	      0
345-  4:	rna-NM_102004.3	rna-XM_003541965.5	  3e-32
345-  5:	rna-NM_001198125.2	rna-XM_041007867.1	  2e-19
345-  6:	rna-NM_102007.4	rna-XM_014766432.3	 4e-178
345-  7:	rna-NM_001198126.1	rna-XM_006593755.4	 1e-172
345-  8:	rna-NM_001198128.1	rna-XM_003542095.5	      0
345-  9:	rna-NM_102019.4	rna-XM_006593764.4	      0
345- 10:	rna-NM_102021.3	rna-NM_001251061.2	 3e-146
345- 11:	rna-NM_102022.4	rna-XM_006575108.4	      0
## Alignment 346: score=518.0 e_value=3e-25 N=12 NC_003070.9&NC_038249.2 minus
346-  0:	rna-NM_102589.4	rna-XM_003542698.5	      0
346-  1:	rna-NM_102594.3	rna-XM_003542694.3	  1e-27
346-  2:	rna-NM_001036023.2	rna-XM_003541481.5	  3e-35
346-  3:	rna-NM_102600.2	rna-XM_003542688.4	      0
346-  4:	rna-NM_102605.3	rna-XM_006594246.4	      0
346-  5:	rna-NM_102610.4	rna-XM_006594243.4	      0
346-  6:	rna-NM_102612.4	rna-NM_001252781.1	      0
346-  7:	rna-NM_102615.3	rna-XM_003541475.5	 3e-118
346-  8:	rna-NM_102620.5	rna-XM_041008180.1	      0
346-  9:	rna-NM_102623.2	rna-XM_003542664.5	 2e-144
346- 10:	rna-NM_001036027.2	rna-XM_003542658.5	 1e-140
346- 11:	rna-NM_102645.4	rna-NM_001251285.2	  5e-62
## Alignment 347: score=508.0 e_value=3.2e-22 N=11 NC_003070.9&NC_038249.2 minus
347-  0:	rna-NM_104128.3	rna-XM_026125223.2	 6e-166
347-  1:	rna-NM_104132.3	rna-XM_003543636.5	 2e-169
347-  2:	rna-NM_104135.3	rna-XM_006595101.4	      0
347-  3:	rna-NM_104140.3	rna-XM_003542065.5	      0
347-  4:	rna-NM_104145.4	rna-XM_003543625.5	  2e-80
347-  5:	rna-NM_202280.2	rna-NM_001250223.2	  1e-32
347-  6:	rna-NM_179468.2	rna-XM_006595093.4	  6e-50
347-  7:	rna-NM_104149.2	rna-XM_006593334.4	  4e-31
347-  8:	rna-NM_104153.4	rna-XM_003543618.5	      0
347-  9:	rna-NM_104155.4	rna-NM_001317528.1	 2e-168
347- 10:	rna-NM_104161.3	rna-NM_001249804.2	  4e-58
## Alignment 348: score=462.0 e_value=2.3e-20 N=10 NC_003070.9&NC_038249.2 minus
348-  0:	rna-NM_100386.6	rna-NM_001248284.2	  1e-72
348-  1:	rna-NM_100389.4	rna-XM_003541903.5	 3e-101
348-  2:	rna-NM_001331520.1	rna-XM_014765993.3	      0
348-  3:	rna-NM_001083993.2	rna-XM_003543341.5	      0
348-  4:	rna-NM_001035894.1	rna-XM_006594835.4	      0
348-  5:	rna-NM_100399.3	rna-NM_001248820.2	  8e-45
348-  6:	rna-NM_179265.2	rna-XM_003543339.5	      0
348-  7:	rna-NM_100403.4	rna-XM_006594828.4	 5e-106
348-  8:	rna-NM_100408.2	rna-XM_014765981.2	  3e-30
348-  9:	rna-NM_001123760.1	rna-XM_003543326.5	  3e-24
## Alignment 349: score=416.0 e_value=1e-16 N=9 NC_003070.9&NC_038249.2 minus
349-  0:	rna-NM_101559.2	rna-XM_006594647.4	      0
349-  1:	rna-NM_101561.3	rna-XM_003543130.5	 8e-153
349-  2:	rna-NM_101565.6	rna-XM_003543125.5	      0
349-  3:	rna-NM_001332275.1	rna-XM_003543123.3	  9e-80
349-  4:	rna-NM_101568.4	rna-XM_003543121.5	  1e-45
349-  5:	rna-NM_001198090.2	rna-XM_003541745.5	      0
349-  6:	rna-NM_001084081.2	rna-XM_006594624.4	 9e-150
349-  7:	rna-NM_202119.2	rna-XM_003543104.5	  4e-85
349-  8:	rna-NM_101575.4	rna-XM_006594617.4	 9e-119
## Alignment 350: score=340.0 e_value=2.4e-14 N=8 NC_003070.9&NC_038249.2 minus
350-  0:	rna-NM_105902.4	rna-XM_003542331.5	  2e-35
350-  1:	rna-NM_105904.4	rna-XM_041007814.1	  2e-27
350-  2:	rna-NM_105905.2	rna-XM_003541266.4	 8e-164
350-  3:	rna-NM_105909.3	rna-XM_003542317.5	      0
350-  4:	rna-NM_202402.3	rna-XM_003542316.4	  3e-42
350-  5:	rna-NM_105913.2	rna-XM_003542314.4	 3e-161
350-  6:	rna-NM_105922.4	rna-XM_026124798.2	  3e-49
350-  7:	rna-NM_105936.4	rna-XM_041008005.1	 5e-134
## Alignment 351: score=339.0 e_value=1.4e-14 N=8 NC_003070.9&NC_038249.2 minus
351-  0:	rna-NM_100601.3	rna-XM_003543486.5	  6e-31
351-  1:	rna-NM_001331701.1	rna-XM_006594971.4	 3e-152
351-  2:	rna-NM_100623.2	rna-XM_006594969.3	  3e-16
351-  3:	rna-NM_001331707.1	rna-XM_041008532.1	 4e-141
351-  4:	rna-NM_001331708.1	rna-XM_006593366.4	      0
351-  5:	rna-NM_100632.3	rna-XM_003541980.5	      0
351-  6:	rna-NM_001331711.1	rna-XM_006594958.4	  2e-27
351-  7:	rna-NM_100654.3	rna-XM_006594952.4	  7e-13
## Alignment 352: score=331.0 e_value=2.2e-12 N=7 NC_003070.9&NC_038249.2 minus
352-  0:	rna-NM_103720.4	rna-XM_003542362.5	      0
352-  1:	rna-NM_103721.5	rna-NM_001255115.2	 4e-156
352-  2:	rna-NM_103723.4	rna-XM_003542357.4	      0
352-  3:	rna-NM_103725.3	rna-XM_006593933.4	 2e-148
352-  4:	rna-NM_103727.5	rna-XM_003542355.5	  3e-35
352-  5:	rna-NM_001333322.1	rna-XM_006593931.4	      0
352-  6:	rna-NM_103730.5	rna-XM_003542350.5	  2e-27
## Alignment 353: score=270.0 e_value=2.6e-09 N=6 NC_003070.9&NC_038249.2 minus
353-  0:	rna-NM_103324.3	rna-XM_003542629.5	  1e-19
353-  1:	rna-NM_001198217.1	rna-XM_026124953.2	  4e-38
353-  2:	rna-NM_103354.4	rna-XM_003542655.5	 8e-129
353-  3:	rna-NM_103364.3	rna-NM_001358540.1	      0
353-  4:	rna-NM_103365.1	rna-XM_006593520.4	  1e-36
353-  5:	rna-NM_179424.2	rna-XM_014765350.3	      0
## Alignment 354: score=1323.0 e_value=1.5e-84 N=28 NC_003070.9&NC_038250.2 plus
354-  0:	rna-NM_106417.3	rna-XM_006596235.4	      0
354-  1:	rna-NM_106419.2	rna-XM_003544100.4	 2e-123
354-  2:	rna-NM_106420.5	rna-XM_003544717.5	  3e-57
354-  3:	rna-NM_106421.5	rna-XM_003544719.5	      0
354-  4:	rna-NM_106422.2	rna-XM_014767155.3	  5e-74
354-  5:	rna-NM_001334792.1	rna-XM_003544107.5	      0
354-  6:	rna-NM_106425.3	rna-XM_003544722.5	      0
354-  7:	rna-NM_001334799.1	rna-XM_026125565.2	      0
354-  8:	rna-NM_001334800.1	rna-XM_041009014.1	 3e-154
354-  9:	rna-NM_148664.3	rna-XM_006596247.4	 7e-106
354- 10:	rna-NM_106438.4	rna-XM_003544729.5	 1e-142
354- 11:	rna-NM_001124143.2	rna-XM_006596259.4	  2e-20
354- 12:	rna-NM_001334806.1	rna-XM_003544134.3	  1e-82
354- 13:	rna-NM_106448.4	rna-XM_003544137.5	      0
354- 14:	rna-NM_001334809.1	rna-XM_041008979.1	      0
354- 15:	rna-NM_106451.3	rna-NM_001251543.2	  2e-39
354- 16:	rna-NM_106455.3	rna-XM_003544735.5	      0
354- 17:	rna-NM_106457.3	rna-XM_006596273.4	  4e-83
354- 18:	rna-NM_106462.3	rna-XM_003544739.5	 1e-132
354- 19:	rna-NM_106463.3	rna-XM_003544740.5	      0
354- 20:	rna-NM_106467.4	rna-XM_003544742.5	  1e-30
354- 21:	rna-NM_106473.6	rna-XM_006596284.4	 1e-150
354- 22:	rna-NM_106474.5	rna-XM_006596285.4	      0
354- 23:	rna-NM_106475.3	rna-XM_003544749.5	  1e-63
354- 24:	rna-NM_106476.3	rna-XM_003544751.5	      0
354- 25:	rna-NM_001084370.2	rna-XM_003544758.5	      0
354- 26:	rna-NM_106479.3	rna-NM_001354043.1	 1e-167
354- 27:	rna-NM_106480.4	rna-XM_006596823.4	  3e-26
## Alignment 355: score=1286.0 e_value=1.7e-80 N=27 NC_003070.9&NC_038250.2 plus
355-  0:	rna-NM_001198474.1	rna-XM_003545004.5	      0
355-  1:	rna-NM_106205.3	rna-XM_003544356.5	  2e-67
355-  2:	rna-NM_106207.4	rna-XM_003545002.5	  8e-81
355-  3:	rna-NM_106212.3	rna-XM_003544999.5	  8e-93
355-  4:	rna-NM_106217.3	rna-XM_006596499.4	      0
355-  5:	rna-NM_106220.4	rna-NM_001248705.2	  2e-81
355-  6:	rna-NM_001334693.1	rna-NM_001255366.3	  7e-77
355-  7:	rna-NM_106222.3	rna-XM_003544987.5	 5e-173
355-  8:	rna-NM_106224.4	rna-XM_041008877.1	  7e-12
355-  9:	rna-NM_106225.5	rna-NM_001250215.3	  7e-34
355- 10:	rna-NM_106228.3	rna-NM_001255921.2	      0
355- 11:	rna-NM_106230.4	rna-XM_006596481.3	 6e-143
355- 12:	rna-NM_106231.3	rna-XM_003544981.5	  2e-41
355- 13:	rna-NM_106235.5	rna-XM_003544979.5	      0
355- 14:	rna-NM_106238.4	rna-XM_006596474.3	 7e-135
355- 15:	rna-NM_001334701.1	rna-XM_003544974.5	 7e-135
355- 16:	rna-NM_106241.3	rna-XM_003544339.5	  8e-79
355- 17:	rna-NM_106248.4	rna-XM_003544971.5	      0
355- 18:	rna-NM_001334704.1	rna-NM_001252925.2	  9e-83
355- 19:	rna-NM_202421.3	rna-XM_041008882.1	      0
355- 20:	rna-NM_001084363.2	rna-XM_014766920.1	  2e-28
355- 21:	rna-NM_106256.1	rna-XM_003544963.5	  1e-35
355- 22:	rna-NM_106257.3	rna-XM_003544961.5	 5e-132
355- 23:	rna-NM_001334710.1	rna-NM_001254278.2	      0
355- 24:	rna-NM_106263.4	rna-XM_003544959.5	      0
355- 25:	rna-NM_106265.4	rna-XM_006596465.4	      0
355- 26:	rna-NM_001334718.1	rna-XM_006596456.4	      0
## Alignment 356: score=999.0 e_value=1.6e-64 N=22 NC_003070.9&NC_038250.2 plus
356-  0:	rna-NM_102041.5	rna-NM_001250968.3	  4e-49
356-  1:	rna-NM_102047.4	rna-XM_003544107.5	      0
356-  2:	rna-NM_102051.3	rna-XM_026125565.2	      0
356-  3:	rna-NM_102053.3	rna-XM_006596247.4	 1e-110
356-  4:	rna-NM_102054.4	rna-XM_003544128.5	      0
356-  5:	rna-NM_001332535.1	rna-XM_006596259.4	  7e-34
356-  6:	rna-NM_102063.3	rna-XM_003544134.3	 2e-124
356-  7:	rna-NM_102064.5	rna-XM_041008978.1	  4e-25
356-  8:	rna-NM_001332538.1	rna-XM_041008979.1	      0
356-  9:	rna-NM_102066.3	rna-NM_001251543.2	  7e-37
356- 10:	rna-NM_102068.5	rna-XM_003544734.5	 2e-135
356- 11:	rna-NM_102069.3	rna-XM_006596273.4	  4e-70
356- 12:	rna-NM_102070.4	rna-XM_003544738.5	      0
356- 13:	rna-NM_102071.2	rna-XM_003544150.5	 2e-141
356- 14:	rna-NM_102075.4	rna-XM_003544742.5	  9e-20
356- 15:	rna-NM_102083.3	rna-XM_003544749.5	  2e-63
356- 16:	rna-NM_102085.3	rna-XM_003544751.5	      0
356- 17:	rna-NM_102094.4	rna-XM_003544761.5	  1e-64
356- 18:	rna-NM_102095.3	rna-XM_006596289.4	      0
356- 19:	rna-NM_102097.6	rna-NM_001251440.2	  2e-34
356- 20:	rna-NM_001332550.1	rna-XM_003544766.5	  2e-78
356- 21:	rna-NM_102099.2	rna-XM_003544179.5	  6e-56
## Alignment 357: score=774.0 e_value=2.5e-43 N=17 NC_003070.9&NC_038250.2 plus
357-  0:	rna-NM_105245.3	rna-XM_026125496.2	  1e-41
357-  1:	rna-NM_105256.4	rna-XM_006596429.4	      0
357-  2:	rna-NM_105260.3	rna-XM_003544909.5	      0
357-  3:	rna-NM_105263.3	rna-XM_003544304.5	 9e-164
357-  4:	rna-NM_105265.5	rna-NM_001360331.1	      0
357-  5:	rna-NM_001124084.1	rna-XM_003544919.5	      0
357-  6:	rna-NM_105279.5	rna-XM_014767159.3	 2e-114
357-  7:	rna-NM_105285.3	rna-XM_006595505.4	  4e-59
357-  8:	rna-NM_105286.4	rna-NM_001251769.1	      0
357-  9:	rna-NM_105287.2	rna-XM_003544928.5	 6e-121
357- 10:	rna-NM_105288.2	rna-XM_003544312.4	      0
357- 11:	rna-NM_105289.3	rna-XM_003544929.4	      0
357- 12:	rna-NM_001198398.1	rna-NM_001353640.1	      0
357- 13:	rna-NM_105296.3	rna-XM_003544935.5	      0
357- 14:	rna-NM_202366.3	rna-NM_001255400.2	 5e-138
357- 15:	rna-NM_105311.3	rna-XM_003544946.5	  4e-48
357- 16:	rna-NM_001334241.1	rna-XM_003544324.5	      0
## Alignment 358: score=757.0 e_value=2.1e-43 N=17 NC_003070.9&NC_038250.2 plus
358-  0:	rna-NM_001035992.4	rna-XM_003544356.5	  8e-69
358-  1:	rna-NM_101844.2	rna-XM_003544999.5	  1e-85
358-  2:	rna-NM_101850.2	rna-NM_001255366.3	  4e-99
358-  3:	rna-NM_101856.3	rna-NM_001255921.2	      0
358-  4:	rna-NM_202141.1	rna-XM_006596481.3	 2e-143
358-  5:	rna-NM_001332436.1	rna-XM_003544980.5	      0
358-  6:	rna-NM_101865.4	rna-XM_006596476.3	  2e-46
358-  7:	rna-NM_101866.3	rna-XM_003544974.5	 1e-124
358-  8:	rna-NM_101871.3	rna-XM_003544337.5	  3e-93
358-  9:	rna-NM_101873.3	rna-XM_003544971.5	      0
358- 10:	rna-NM_101874.3	rna-NM_001252925.2	  3e-75
358- 11:	rna-NM_101882.2	rna-XM_003544963.5	  7e-23
358- 12:	rna-NM_101889.2	rna-XM_003544959.5	      0
358- 13:	rna-NM_101892.4	rna-XM_003544333.5	      0
358- 14:	rna-NM_101898.4	rna-XM_003544956.4	      0
358- 15:	rna-NM_001332452.1	rna-NM_001249045.1	      0
358- 16:	rna-NM_001332462.1	rna-XM_026125442.2	      0
## Alignment 359: score=359.0 e_value=1.7e-13 N=8 NC_003070.9&NC_038250.2 plus
359-  0:	rna-NM_104450.4	rna-XM_003544506.5	      0
359-  1:	rna-NM_001333734.1	rna-XM_026125361.2	      0
359-  2:	rna-NM_104459.4	rna-XM_006595619.4	  1e-35
359-  3:	rna-NM_104462.4	rna-XM_026125322.2	      0
359-  4:	rna-NM_104465.4	rna-XM_003544606.5	      0
359-  5:	rna-NM_104467.5	rna-XM_003544613.5	 1e-126
359-  6:	rna-NM_104470.3	rna-XM_003544619.5	 7e-136
359-  7:	rna-NM_104471.6	rna-XM_006595634.3	      0
## Alignment 360: score=355.0 e_value=2.3e-15 N=8 NC_003070.9&NC_038250.2 plus
360-  0:	rna-NM_100526.5	rna-XM_014767302.2	  1e-55
360-  1:	rna-NM_100532.3	rna-XM_041009200.1	  3e-49
360-  2:	rna-NM_100535.4	rna-XM_006595698.4	      0
360-  3:	rna-NM_100536.4	rna-NM_001248219.2	      0
360-  4:	rna-NM_100538.5	rna-XM_014766931.3	      0
360-  5:	rna-NM_100543.5	rna-NM_001252840.2	  2e-66
360-  6:	rna-NM_100544.3	rna-XM_014767022.3	      0
360-  7:	rna-NM_100545.7	rna-XM_003545268.5	 6e-139
## Alignment 361: score=340.0 e_value=1e-10 N=7 NC_003070.9&NC_038250.2 plus
361-  0:	rna-NM_102534.3	rna-XM_003544433.5	      0
361-  1:	rna-NM_102535.3	rna-XM_041009321.1	  7e-49
361-  2:	rna-NM_102537.3	rna-XM_006595924.3	 3e-112
361-  3:	rna-NM_102538.3	rna-NM_001267693.2	  2e-54
361-  4:	rna-NM_102539.3	rna-XM_041009298.1	  6e-55
361-  5:	rna-NM_102540.4	rna-XM_014766978.3	 2e-154
361-  6:	rna-NM_202194.3	rna-XM_003544438.5	 4e-178
## Alignment 362: score=331.0 e_value=8e-16 N=8 NC_003070.9&NC_038250.2 plus
362-  0:	rna-NM_106349.3	rna-XM_006596187.4	  8e-45
362-  1:	rna-NM_106350.3	rna-XM_006596188.4	      0
362-  2:	rna-NM_001198486.2	rna-XM_006595503.4	      0
362-  3:	rna-NM_106353.4	rna-XM_003544677.5	      0
362-  4:	rna-NM_106361.4	rna-NM_001280581.2	      0
362-  5:	rna-NM_106362.3	rna-XM_003544690.5	      0
362-  6:	rna-NM_106363.5	rna-XM_014766533.3	      0
362-  7:	rna-NM_106371.3	rna-XM_003544695.5	      0
## Alignment 363: score=317.0 e_value=2.2e-11 N=7 NC_003070.9&NC_038250.2 plus
363-  0:	rna-NM_202250.3	rna-XM_014767216.3	 4e-146
363-  1:	rna-NM_103601.3	rna-NM_001252768.2	 7e-153
363-  2:	rna-NM_103605.7	rna-XM_041009330.1	  4e-71
363-  3:	rna-NM_001333265.1	rna-NM_001248850.2	  3e-51
363-  4:	rna-NM_103612.3	rna-NM_001360408.1	      0
363-  5:	rna-NM_103613.3	rna-XM_003544430.5	  9e-36
363-  6:	rna-NM_103614.5	rna-XM_003544431.4	 6e-146
## Alignment 364: score=1100.0 e_value=1.4e-64 N=23 NC_003070.9&NC_038250.2 minus
364-  0:	rna-NM_101785.4	rna-XM_006595881.4	      0
364-  1:	rna-NM_101787.3	rna-XM_003545242.5	      0
364-  2:	rna-NM_101789.4	rna-XM_003545239.5	  2e-93
364-  3:	rna-NM_101791.3	rna-XM_003544379.5	 1e-154
364-  4:	rna-NM_202134.1	rna-NM_001355452.1	 4e-112
364-  5:	rna-NM_001332391.1	rna-XM_003544374.5	      0
364-  6:	rna-NM_101794.4	rna-XM_006595877.3	      0
364-  7:	rna-NM_101795.5	rna-NM_001254994.2	  3e-32
364-  8:	rna-NM_101797.5	rna-XM_006595516.4	 1e-121
364-  9:	rna-NM_101799.2	rna-XM_003544363.4	      0
364- 10:	rna-NM_101800.3	rna-NM_001280589.1	      0
364- 11:	rna-NM_101801.3	rna-XM_003544360.5	      0
364- 12:	rna-NM_101809.4	rna-XM_003545228.5	      0
364- 13:	rna-NM_101811.4	rna-NM_001249546.2	  7e-26
364- 14:	rna-NM_101816.4	rna-XM_041009295.1	 2e-173
364- 15:	rna-NM_101820.4	rna-XM_003544327.5	 3e-133
364- 16:	rna-NM_101821.4	rna-XM_041009271.1	      0
364- 17:	rna-NM_101822.4	rna-XM_026125467.2	 2e-162
364- 18:	rna-NM_101824.5	rna-XM_041009291.1	  1e-93
364- 19:	rna-NM_101825.3	rna-XM_026125557.2	 4e-112
364- 20:	rna-NM_101826.3	rna-XM_006595855.4	 3e-115
364- 21:	rna-NM_101829.4	rna-NM_001249102.2	  2e-45
364- 22:	rna-NM_101830.2	rna-XM_041009314.1	 2e-106
## Alignment 365: score=898.0 e_value=1e-49 N=19 NC_003070.9&NC_038250.2 minus
365-  0:	rna-NM_106155.4	rna-NM_001361131.1	 9e-100
365-  1:	rna-NM_202415.2	rna-NM_001254454.2	      0
365-  2:	rna-NM_106160.3	rna-XM_003545239.5	 8e-116
365-  3:	rna-NM_202416.1	rna-NM_001355452.1	 5e-113
365-  4:	rna-NM_106167.3	rna-XM_003544374.5	      0
365-  5:	rna-NM_106170.5	rna-XM_006595877.3	      0
365-  6:	rna-NM_106173.6	rna-XM_003544367.5	 7e-149
365-  7:	rna-NM_202417.2	rna-XM_006595516.4	 7e-132
365-  8:	rna-NM_106176.6	rna-XM_003544365.5	      0
365-  9:	rna-NM_106178.4	rna-XM_003544360.5	      0
365- 10:	rna-NM_148655.4	rna-XM_006595868.4	  9e-29
365- 11:	rna-NM_106189.4	rna-XM_006595484.3	  1e-52
365- 12:	rna-NM_001161000.1	rna-XM_041009271.1	      0
365- 13:	rna-NM_001334685.1	rna-XM_026125467.2	 1e-167
365- 14:	rna-NM_106193.4	rna-XM_003544287.5	  1e-41
365- 15:	rna-NM_106194.3	rna-XM_041009291.1	 5e-120
365- 16:	rna-NM_106195.5	rna-XM_006595855.4	 5e-114
365- 17:	rna-NM_106200.4	rna-XM_041009314.1	 4e-114
365- 18:	rna-NM_106202.3	rna-XM_003545216.4	  2e-42
## Alignment 366: score=879.0 e_value=5.9e-53 N=19 NC_003070.9&NC_038250.2 minus
366-  0:	rna-NM_101991.3	rna-XM_006596187.4	  2e-39
366-  1:	rna-NM_102004.3	rna-NM_001249203.3	  5e-31
366-  2:	rna-NM_001198125.2	rna-XM_014767096.3	  6e-18
366-  3:	rna-NM_102007.4	rna-XM_014766897.3	      0
366-  4:	rna-NM_102008.5	rna-NM_001251784.1	      0
366-  5:	rna-NM_001198126.1	rna-XM_006596160.4	  4e-94
366-  6:	rna-NM_001198128.1	rna-XM_003544658.4	      0
366-  7:	rna-NM_102019.4	rna-XM_006596150.3	      0
366-  8:	rna-NM_102021.3	rna-NM_001250592.3	 1e-145
366-  9:	rna-NM_102024.4	rna-XM_003545595.5	      0
366- 10:	rna-NM_102026.2	rna-NM_001254367.2	  3e-47
366- 11:	rna-NM_001084105.1	rna-XM_003544644.5	 6e-178
366- 12:	rna-NM_001332529.1	rna-XM_014767040.3	  4e-84
366- 13:	rna-NM_102031.4	rna-XM_006596141.4	  7e-34
366- 14:	rna-NM_102035.2	rna-XM_003544637.5	      0
366- 15:	rna-NM_102037.3	rna-XM_003544633.5	 7e-155
366- 16:	rna-NM_102038.5	rna-NM_001248351.2	  5e-90
366- 17:	rna-NM_102039.3	rna-NM_001252694.1	  2e-33
366- 18:	rna-NM_102040.3	rna-XM_006596126.4	 8e-148
## Alignment 367: score=863.0 e_value=8.2e-53 N=19 NC_003070.9&NC_038250.2 minus
367-  0:	rna-NM_106350.3	rna-XM_006596188.4	      0
367-  1:	rna-NM_106374.4	rna-XM_006596182.3	 1e-103
367-  2:	rna-NM_106375.2	rna-XM_006596181.4	      0
367-  3:	rna-NM_001334771.1	rna-XM_014767096.3	  2e-13
367-  4:	rna-NM_001334772.1	rna-NM_001251784.1	      0
367-  5:	rna-NM_106378.3	rna-XM_041008766.1	 1e-120
367-  6:	rna-NM_106380.7	rna-XM_006596160.4	 1e-158
367-  7:	rna-NM_106387.3	rna-XM_006596155.4	      0
367-  8:	rna-NM_001036217.1	rna-NM_001250592.3	 2e-145
367-  9:	rna-NM_106394.3	rna-NM_001251225.2	 4e-111
367- 10:	rna-NM_106395.4	rna-XM_006596148.4	      0
367- 11:	rna-NM_180650.3	rna-XM_006596147.4	 4e-178
367- 12:	rna-NM_106400.3	rna-XM_003545595.5	      0
367- 13:	rna-NM_106403.4	rna-NM_001254367.2	  4e-50
367- 14:	rna-NM_001334786.1	rna-XM_014767040.3	 4e-128
367- 15:	rna-NM_106409.4	rna-XM_003544637.5	      0
367- 16:	rna-NM_106410.3	rna-XM_006596133.4	 1e-140
367- 17:	rna-NM_106412.4	rna-NM_001252694.1	  2e-31
367- 18:	rna-NM_106415.3	rna-XM_006596126.4	 6e-145
## Alignment 368: score=841.0 e_value=3.8e-50 N=19 NC_003070.9&NC_038250.2 minus
368-  0:	rna-NM_100561.4	rna-XM_014766476.2	      0
368-  1:	rna-NM_100562.3	rna-XM_003544883.5	 2e-110
368-  2:	rna-NM_100566.2	rna-XM_003544286.5	  2e-40
368-  3:	rna-NM_001035906.3	rna-XM_006596401.4	  6e-32
368-  4:	rna-NM_100568.4	rna-XM_003544871.5	      0
368-  5:	rna-NM_180605.2	rna-NM_001254349.2	 4e-121
368-  6:	rna-NM_100571.3	rna-XM_003544858.5	  7e-61
368-  7:	rna-NM_100573.4	rna-XM_003544857.5	      0
368-  8:	rna-NM_100576.1	rna-XM_003544855.5	  2e-43
368-  9:	rna-NM_001331677.1	rna-XM_006596376.4	  1e-39
368- 10:	rna-NM_100583.2	rna-XM_003544258.5	  2e-85
368- 11:	rna-NM_100584.5	rna-XM_003544844.5	      0
368- 12:	rna-NM_100585.2	rna-XM_003544253.5	 1e-141
368- 13:	rna-NM_100589.3	rna-XM_006596366.4	 2e-123
368- 14:	rna-NM_100590.4	rna-XM_003544842.5	 5e-144
368- 15:	rna-NM_100592.5	rna-XM_003544840.5	      0
368- 16:	rna-NM_001084005.3	rna-XM_006596360.4	      0
368- 17:	rna-NM_100598.4	rna-XM_003544830.5	 5e-136
368- 18:	rna-NM_001331691.1	rna-XM_041009069.1	  2e-40
## Alignment 369: score=539.0 e_value=4.7e-27 N=12 NC_003070.9&NC_038250.2 minus
369-  0:	rna-NM_103535.2	rna-XM_003544666.5	 7e-120
369-  1:	rna-NM_103537.5	rna-XM_003545604.5	 1e-175
369-  2:	rna-NM_001333226.1	rna-XM_006596148.4	      0
369-  3:	rna-NM_103539.2	rna-XM_006596147.4	 1e-168
369-  4:	rna-NM_103541.3	rna-XM_003544650.5	      0
369-  5:	rna-NM_103548.5	rna-XM_003544643.4	      0
369-  6:	rna-NM_103553.4	rna-XM_006596141.4	  6e-20
369-  7:	rna-NM_001333237.1	rna-XM_003544636.5	  7e-83
369-  8:	rna-NM_103558.4	rna-XM_041009380.1	  1e-66
369-  9:	rna-NM_103561.4	rna-XM_003544633.5	 1e-165
369- 10:	rna-NM_103564.3	rna-NM_001252694.1	  3e-36
369- 11:	rna-NM_001036072.2	rna-XM_006596127.4	 5e-129
## Alignment 370: score=268.0 e_value=1.7e-09 N=6 NC_003070.9&NC_038250.2 minus
370-  0:	rna-NM_103506.1	rna-XM_003544692.5	      0
370-  1:	rna-NM_103507.2	rna-XM_003544028.5	  3e-12
370-  2:	rna-NM_103508.5	rna-NM_001249462.2	      0
370-  3:	rna-NM_103511.4	rna-XM_006596205.4	      0
370-  4:	rna-NM_103512.3	rna-XM_014767047.3	 9e-175
370-  5:	rna-NM_103516.4	rna-XM_041008782.1	 7e-126
## Alignment 371: score=266.0 e_value=4.1e-09 N=6 NC_003070.9&NC_038250.2 minus
371-  0:	rna-NM_100375.4	rna-NM_001254436.2	      0
371-  1:	rna-NM_100376.5	rna-NM_001249647.1	      0
371-  2:	rna-NM_001331509.1	rna-XM_041009245.1	 3e-107
371-  3:	rna-NM_001160832.2	rna-XM_003545153.5	  2e-94
371-  4:	rna-NM_100380.4	rna-NM_001354891.1	      0
371-  5:	rna-NM_100385.4	rna-XM_003545512.5	 2e-104
## Alignment 372: score=265.0 e_value=1e-08 N=6 NC_003070.9&NC_038250.2 minus
372-  0:	rna-NM_001331879.1	rna-XM_006595945.4	      0
372-  1:	rna-NM_100883.3	rna-XM_003545313.5	      0
372-  2:	rna-NM_100886.7	rna-XM_041009292.1	  7e-80
372-  3:	rna-NM_100888.4	rna-XM_014773158.3	  3e-31
372-  4:	rna-NM_100894.4	rna-XM_006595473.4	 5e-117
372-  5:	rna-NM_001331894.1	rna-XM_041009326.1	  2e-12
## Alignment 373: score=1212.0 e_value=8.3e-72 N=25 NC_003070.9&NC_038251.2 plus
373-  0:	rna-NM_179579.4	rna-XM_003545753.5	      0
373-  1:	rna-NM_106653.3	rna-NM_001253967.2	  2e-62
373-  2:	rna-NM_106656.4	rna-XM_003546876.5	      0
373-  3:	rna-NM_001334956.1	rna-XM_003545818.5	 1e-130
373-  4:	rna-NM_001334957.1	rna-XM_003546877.5	  6e-59
373-  5:	rna-NM_106661.3	rna-NM_001249394.2	  4e-87
373-  6:	rna-NM_106662.5	rna-XM_003545946.5	  1e-53
373-  7:	rna-NM_001084381.3	rna-XM_006597057.4	  1e-12
373-  8:	rna-NM_001334959.1	rna-NM_001248487.3	  1e-91
373-  9:	rna-NM_106666.4	rna-XM_003546884.5	      0
373- 10:	rna-NM_106667.3	rna-XM_003546059.4	  8e-25
373- 11:	rna-NM_106670.4	rna-NM_001253221.2	      0
373- 12:	rna-NM_106672.5	rna-NM_001255046.2	  4e-65
373- 13:	rna-NM_106673.5	rna-NM_001369336.1	 8e-177
373- 14:	rna-NM_106677.3	rna-XM_003546888.5	      0
373- 15:	rna-NM_106679.3	rna-XM_003546148.5	      0
373- 16:	rna-NM_106682.1	rna-XM_003546191.5	 1e-117
373- 17:	rna-NM_106684.5	rna-XM_003546196.5	      0
373- 18:	rna-NM_001334979.1	rna-NM_001255127.2	      0
373- 19:	rna-NM_179581.3	rna-NM_001255905.2	      0
373- 20:	rna-NM_001334986.1	rna-XM_003546221.5	  1e-20
373- 21:	rna-NM_106689.5	rna-XM_003546230.5	 2e-167
373- 22:	rna-NM_001198519.1	rna-XM_003546235.5	      0
373- 23:	rna-NM_001084387.2	rna-XM_003546241.5	 2e-107
373- 24:	rna-NM_106692.4	rna-XM_041009800.1	 5e-123
## Alignment 374: score=1143.0 e_value=7.5e-71 N=24 NC_003070.9&NC_038251.2 plus
374-  0:	rna-NM_101036.3	rna-XM_003546095.5	 1e-143
374-  1:	rna-NM_101037.4	rna-XM_003546098.5	 4e-159
374-  2:	rna-NM_148458.4	rna-NM_001249191.3	  1e-18
374-  3:	rna-NM_101039.4	rna-XM_006597517.4	      0
374-  4:	rna-NM_101042.4	rna-XM_003546102.5	  2e-55
374-  5:	rna-NM_001198036.2	rna-XM_006597522.3	      0
374-  6:	rna-NM_101046.3	rna-XM_003546106.5	      0
374-  7:	rna-NM_001198038.2	rna-XM_006598277.3	      0
374-  8:	rna-NM_001332004.1	rna-XM_041009984.1	      0
374-  9:	rna-NM_179317.6	rna-NM_001249379.2	  3e-84
374- 10:	rna-NM_001332010.1	rna-XM_003546111.5	      0
374- 11:	rna-NM_101063.3	rna-XM_006597530.4	 5e-158
374- 12:	rna-NM_101064.2	rna-XM_003547214.5	      0
374- 13:	rna-NM_148459.3	rna-NM_001249082.2	  4e-36
374- 14:	rna-NM_101065.3	rna-NM_001250781.2	 5e-124
374- 15:	rna-NM_101066.5	rna-XM_041009987.1	 3e-148
374- 16:	rna-NM_001332013.1	rna-XM_041010104.1	      0
374- 17:	rna-NM_101072.4	rna-XM_003547224.5	      0
374- 18:	rna-NM_101073.3	rna-NM_001254970.3	 2e-170
374- 19:	rna-NM_001332017.1	rna-XM_003546128.5	  5e-42
374- 20:	rna-NM_101075.3	rna-XM_003547229.4	  3e-66
374- 21:	rna-NM_101077.6	rna-XM_014768018.3	      0
374- 22:	rna-NM_101078.3	rna-NM_001253170.3	  1e-66
374- 23:	rna-NM_101079.2	rna-XM_003546133.5	  1e-97
## Alignment 375: score=924.0 e_value=2.1e-54 N=20 NC_003070.9&NC_038251.2 plus
375-  0:	rna-NM_001334001.1	rna-XM_041010103.1	      0
375-  1:	rna-NM_104868.5	rna-NM_001255117.2	 1e-160
375-  2:	rna-NM_104869.3	rna-XM_003546095.5	 5e-164
375-  3:	rna-NM_104870.4	rna-XM_006597517.4	      0
375-  4:	rna-NM_104871.3	rna-XM_003546100.5	      0
375-  5:	rna-NM_104873.3	rna-XM_003546102.5	  6e-48
375-  6:	rna-NM_104884.5	rna-NM_001248216.3	  7e-77
375-  7:	rna-NM_104886.5	rna-XM_003546106.5	      0
375-  8:	rna-NM_104899.3	rna-NM_001360414.1	      0
375-  9:	rna-NM_001036142.3	rna-XM_003546111.5	      0
375- 10:	rna-NM_104910.3	rna-XM_041009986.1	 2e-146
375- 11:	rna-NM_148618.5	rna-XM_041009987.1	 2e-146
375- 12:	rna-NM_104911.3	rna-XM_041010104.1	      0
375- 13:	rna-NM_104916.4	rna-NM_001255781.3	 4e-144
375- 14:	rna-NM_104917.2	rna-XM_003547225.4	  2e-50
375- 15:	rna-NM_104918.5	rna-NM_001254970.3	 6e-168
375- 16:	rna-NM_104920.3	rna-XM_003547227.4	      0
375- 17:	rna-NM_001084290.2	rna-XM_003546128.5	  2e-36
375- 18:	rna-NM_104922.3	rna-XM_003547229.4	  3e-58
375- 19:	rna-NM_104925.2	rna-XM_003546133.5	 3e-100
## Alignment 376: score=904.0 e_value=1.1e-48 N=19 NC_003070.9&NC_038251.2 plus
376-  0:	rna-NM_101400.4	rna-XM_003545733.5	      0
376-  1:	rna-NM_101402.3	rna-XM_003545818.5	 5e-139
376-  2:	rna-NM_101403.4	rna-NM_001253145.3	  6e-56
376-  3:	rna-NM_179336.4	rna-NM_001250809.2	  1e-49
376-  4:	rna-NM_101406.5	rna-XM_006597059.3	  6e-83
376-  5:	rna-NM_101407.4	rna-NM_001248487.3	  2e-86
376-  6:	rna-NM_101408.3	rna-NM_001248363.2	  9e-93
376-  7:	rna-NM_001084072.1	rna-XM_003546059.4	  5e-21
376-  8:	rna-NM_101410.4	rna-XM_006597065.4	 4e-118
376-  9:	rna-NM_179340.3	rna-XM_041009823.1	  3e-29
376- 10:	rna-NM_001332166.1	rna-XM_014767394.3	      0
376- 11:	rna-NM_101418.3	rna-XM_003546888.5	      0
376- 12:	rna-NM_101419.3	rna-XM_003546148.5	      0
376- 13:	rna-NM_101421.3	rna-XM_003546170.5	      0
376- 14:	rna-NM_101424.3	rna-XM_003546191.5	 1e-151
376- 15:	rna-NM_101427.5	rna-NM_001255364.3	  2e-54
376- 16:	rna-NM_001198075.1	rna-XM_003546230.5	  2e-22
376- 17:	rna-NM_101434.4	rna-XM_006597077.3	  6e-39
376- 18:	rna-NM_101435.3	rna-XM_041009800.1	 1e-119
## Alignment 377: score=657.0 e_value=2.6e-41 N=15 NC_003070.9&NC_038251.2 plus
377-  0:	rna-NM_106554.4	rna-XM_003546734.5	      0
377-  1:	rna-NM_106555.4	rna-NM_001249290.2	  9e-63
377-  2:	rna-NM_106557.4	rna-XM_006598122.4	  2e-74
377-  3:	rna-NM_001334868.1	rna-XM_003546736.5	  4e-39
377-  4:	rna-NM_106559.3	rna-XM_006598123.4	      0
377-  5:	rna-NM_179573.4	rna-XM_003545864.5	      0
377-  6:	rna-NM_106562.2	rna-XM_003546746.5	  1e-79
377-  7:	rna-NM_106564.4	rna-XM_003546756.5	  2e-40
377-  8:	rna-NM_106567.5	rna-XM_003546757.3	  2e-71
377-  9:	rna-NM_001334873.1	rna-XM_006598151.4	  7e-77
377- 10:	rna-NM_106571.5	rna-XM_041009530.1	  1e-34
377- 11:	rna-NM_106572.6	rna-XM_003546760.4	 6e-163
377- 12:	rna-NM_106574.3	rna-XM_003546762.5	      0
377- 13:	rna-NM_106593.4	rna-XM_003546780.5	      0
377- 14:	rna-NM_202450.2	rna-XM_006598170.4	 4e-125
## Alignment 378: score=652.0 e_value=1.9e-38 N=15 NC_003070.9&NC_038251.2 plus
378-  0:	rna-NM_100601.3	rna-XM_006597196.4	  3e-29
378-  1:	rna-NM_001331701.1	rna-XM_003546958.5	 8e-153
378-  2:	rna-NM_100623.2	rna-XM_026125818.2	  2e-17
378-  3:	rna-NM_100627.5	rna-XM_041009847.1	      0
378-  4:	rna-NM_001331707.1	rna-XM_006597204.3	 3e-136
378-  5:	rna-NM_001331708.1	rna-NM_001255741.1	      0
378-  6:	rna-NM_100632.3	rna-XM_003546973.5	      0
378-  7:	rna-NM_001331711.1	rna-XM_006597210.3	  8e-35
378-  8:	rna-NM_001035911.2	rna-XM_003547321.5	  3e-39
378-  9:	rna-NM_100650.4	rna-NM_001254161.2	      0
378- 10:	rna-NM_100656.6	rna-XM_006597239.4	  2e-68
378- 11:	rna-NM_100659.5	rna-XM_041009860.1	      0
378- 12:	rna-NM_001198003.1	rna-XM_003546991.5	      0
378- 13:	rna-NM_100664.5	rna-XM_006597253.4	  2e-74
378- 14:	rna-NM_202059.3	rna-XM_006596895.4	  2e-62
## Alignment 379: score=510.0 e_value=1e-24 N=11 NC_003070.9&NC_038251.2 plus
379-  0:	rna-NM_104132.3	rna-XM_003545805.5	 4e-164
379-  1:	rna-NM_148583.4	rna-NM_001250932.2	  2e-19
379-  2:	rna-NM_104136.3	rna-XM_006597061.4	 2e-127
379-  3:	rna-NM_104137.2	rna-XM_006598225.3	  8e-65
379-  4:	rna-NM_104138.5	rna-XM_026125663.2	 3e-112
379-  5:	rna-NM_104140.3	rna-XM_003546883.5	      0
379-  6:	rna-NM_104145.4	rna-XM_006597067.3	  1e-76
379-  7:	rna-NM_179468.2	rna-XM_003546105.5	  2e-50
379-  8:	rna-NM_104149.2	rna-NM_001255046.2	  1e-33
379-  9:	rna-NM_104153.4	rna-XM_003546888.5	      0
379- 10:	rna-NM_104161.3	rna-NM_001255364.3	  4e-58
## Alignment 380: score=479.0 e_value=2.3e-24 N=11 NC_003070.9&NC_038251.2 plus
380-  0:	rna-NM_101555.1	rna-XM_003545822.4	  3e-16
380-  1:	rna-NM_101565.6	rna-XM_003546698.5	      0
380-  2:	rna-NM_001332275.1	rna-XM_003546703.5	  3e-79
380-  3:	rna-NM_101568.4	rna-XM_003546707.5	  1e-41
380-  4:	rna-NM_001198090.2	rna-XM_006598098.3	      0
380-  5:	rna-NM_001084081.2	rna-NM_001289360.2	 1e-152
380-  6:	rna-NM_202119.2	rna-XM_003546718.5	  7e-84
380-  7:	rna-NM_101575.4	rna-XM_006598104.4	 2e-120
380-  8:	rna-NM_001123828.2	rna-XM_026125956.1	  2e-17
380-  9:	rna-NM_101578.3	rna-NM_001249383.2	 2e-104
380- 10:	rna-NM_001332283.1	rna-XM_014767426.3	      0
## Alignment 381: score=439.0 e_value=5.8e-24 N=10 NC_003070.9&NC_038251.2 plus
381-  0:	rna-NM_104479.2	rna-NM_001248972.1	 1e-124
381-  1:	rna-NM_104480.4	rna-XM_006598122.4	  4e-60
381-  2:	rna-NM_104484.3	rna-XM_003546741.5	  3e-12
381-  3:	rna-NM_179487.2	rna-XM_014768073.3	      0
381-  4:	rna-NM_001333761.1	rna-XM_003546754.5	  2e-85
381-  5:	rna-NM_104494.3	rna-XM_003546756.5	  3e-49
381-  6:	rna-NM_104495.1	rna-XM_006598151.4	  1e-72
381-  7:	rna-NM_104496.3	rna-XM_006596979.4	  2e-79
381-  8:	rna-NM_104497.3	rna-XM_003546770.5	      0
381-  9:	rna-NM_104498.4	rna-NM_001360374.1	      0
## Alignment 382: score=430.0 e_value=8e-20 N=10 NC_003070.9&NC_038251.2 plus
382-  0:	rna-NM_102565.2	rna-XM_003545888.5	  3e-31
382-  1:	rna-NM_102589.4	rna-XM_003545932.5	      0
382-  2:	rna-NM_102593.3	rna-NM_001249100.2	  7e-62
382-  3:	rna-NM_001036023.2	rna-XM_003545945.4	  6e-46
382-  4:	rna-NM_179389.4	rna-NM_001249991.3	  2e-33
382-  5:	rna-NM_102600.2	rna-XM_041009903.1	      0
382-  6:	rna-NM_102602.6	rna-XM_003545948.5	  4e-45
382-  7:	rna-NM_001332813.1	rna-XM_041009929.1	  2e-28
382-  8:	rna-NM_102615.3	rna-XM_003545960.4	 2e-111
382-  9:	rna-NM_102625.4	rna-XM_014767369.3	 9e-130
## Alignment 383: score=409.0 e_value=2.4e-18 N=9 NC_003070.9&NC_038251.2 plus
383-  0:	rna-NM_102782.4	rna-XM_003546199.5	      0
383-  1:	rna-NM_102783.5	rna-XM_003547276.5	      0
383-  2:	rna-NM_102785.5	rna-XM_003546207.5	      0
383-  3:	rna-NM_179402.4	rna-XM_003546210.5	  1e-57
383-  4:	rna-NM_179403.4	rna-XM_006596995.4	      0
383-  5:	rna-NM_001332903.1	rna-XM_003546212.3	      0
383-  6:	rna-NM_102795.3	rna-XM_003546219.5	      0
383-  7:	rna-NM_102806.3	rna-XM_003547291.5	      0
383-  8:	rna-NM_102808.4	rna-XM_003547293.5	      0
## Alignment 384: score=386.0 e_value=4.4e-15 N=8 NC_003070.9&NC_038251.2 plus
384-  0:	rna-NM_001332385.1	rna-XM_006597817.4	  3e-18
384-  1:	rna-NM_101773.3	rna-XM_003546465.4	 6e-144
384-  2:	rna-NM_101775.4	rna-XM_003547462.5	      0
384-  3:	rna-NM_001332386.1	rna-XM_003546466.5	  5e-48
384-  4:	rna-NM_001332387.1	rna-XM_003546467.4	  6e-24
384-  5:	rna-NM_101779.5	rna-XM_003546468.5	  2e-50
384-  6:	rna-NM_101780.4	rna-XM_003546471.5	      0
384-  7:	rna-NM_101783.4	rna-XM_003547469.4	      0
## Alignment 385: score=356.0 e_value=1.2e-14 N=8 NC_003070.9&NC_038251.2 plus
385-  0:	rna-NM_001036027.2	rna-XM_041009473.1	 4e-115
385-  1:	rna-NM_102646.5	rna-XM_006597413.3	      0
385-  2:	rna-NM_102648.4	rna-NM_001248878.2	  7e-24
385-  3:	rna-NM_102655.4	rna-XM_003545980.5	  6e-55
385-  4:	rna-NM_102657.2	rna-XM_014767503.3	  4e-43
385-  5:	rna-NM_102660.3	rna-XM_003545982.5	  6e-58
385-  6:	rna-NM_102664.5	rna-XM_003547123.4	  4e-48
385-  7:	rna-NM_102674.4	rna-XM_003545996.5	      0
## Alignment 386: score=353.0 e_value=2.2e-15 N=8 NC_003070.9&NC_038251.2 plus
386-  0:	rna-NM_102821.3	rna-XM_003547353.5	 2e-121
386-  1:	rna-NM_102822.3	rna-XM_006598307.3	  3e-28
386-  2:	rna-NM_102823.4	rna-XM_003547355.5	  2e-30
386-  3:	rna-NM_102824.3	rna-XM_014767840.3	 4e-130
386-  4:	rna-NM_102827.2	rna-XM_003546339.5	      0
386-  5:	rna-NM_102842.3	rna-XM_003547373.5	 8e-106
386-  6:	rna-NM_102850.4	rna-XM_003546350.5	      0
386-  7:	rna-NM_102854.5	rna-NM_001251244.2	  7e-79
## Alignment 387: score=338.0 e_value=4.6e-11 N=7 NC_003070.9&NC_038251.2 plus
387-  0:	rna-NM_105929.5	rna-XM_014767961.3	      0
387-  1:	rna-NM_105930.3	rna-XM_006596974.3	      0
387-  2:	rna-NM_105934.2	rna-XM_041009818.1	  5e-75
387-  3:	rna-NM_105937.4	rna-XM_003546708.5	  5e-26
387-  4:	rna-NM_105939.4	rna-XM_003546697.5	      0
387-  5:	rna-NM_105940.4	rna-XM_003546930.5	 5e-174
387-  6:	rna-NM_001334553.1	rna-XM_006597138.3	  1e-48
## Alignment 388: score=287.0 e_value=6.5e-08 N=6 NC_003070.9&NC_038251.2 plus
388-  0:	rna-NM_001198081.2	rna-XM_006598153.4	      0
388-  1:	rna-NM_101494.2	rna-XM_003545886.5	      0
388-  2:	rna-NM_101497.4	rna-XM_003546775.5	      0
388-  3:	rna-NM_101498.4	rna-XM_006598156.4	 2e-113
388-  4:	rna-NM_101501.3	rna-NM_001249198.1	      0
388-  5:	rna-NM_001332222.1	rna-XM_003546780.5	 1e-178
## Alignment 389: score=270.0 e_value=3e-09 N=6 NC_003070.9&NC_038251.2 plus
389-  0:	rna-NM_104229.4	rna-XM_041010110.1	      0
389-  1:	rna-NM_104230.2	rna-NM_001364453.1	  6e-91
389-  2:	rna-NM_104231.4	rna-XM_041009480.1	  6e-42
389-  3:	rna-NM_104234.4	rna-XM_003546707.5	  1e-31
389-  4:	rna-NM_104236.5	rna-XM_014767780.3	 7e-144
389-  5:	rna-NM_104237.4	rna-XM_026125624.2	      0
## Alignment 390: score=943.0 e_value=1.3e-62 N=21 NC_003070.9&NC_038251.2 minus
390-  0:	rna-NM_001333495.1	rna-XM_006597122.4	      0
390-  1:	rna-NM_104048.4	rna-XM_003546605.5	  1e-42
390-  2:	rna-NM_104055.4	rna-XM_003546592.5	      0
390-  3:	rna-NM_001333502.1	rna-XM_014768229.3	      0
390-  4:	rna-NM_104059.3	rna-NM_001253212.1	      0
390-  5:	rna-NM_104062.3	rna-NM_001251359.2	      0
390-  6:	rna-NM_104079.4	rna-XM_003546545.5	      0
390-  7:	rna-NM_104095.3	rna-XM_003546500.5	  2e-45
390-  8:	rna-NM_104098.1	rna-NM_001253190.2	  1e-32
390-  9:	rna-NM_104099.4	rna-XM_003546898.4	      0
390- 10:	rna-NM_104100.5	rna-NM_001254589.2	  2e-73
390- 11:	rna-NM_104102.3	rna-NM_001253163.2	  3e-76
390- 12:	rna-NM_104103.6	rna-XM_026125711.2	      0
390- 13:	rna-NM_001160947.2	rna-XM_026125814.2	  1e-54
390- 14:	rna-NM_104105.3	rna-NM_001251788.1	      0
390- 15:	rna-NM_104109.2	rna-NM_001249053.2	  8e-57
390- 16:	rna-NM_001333536.1	rna-NM_001358564.1	      0
390- 17:	rna-NM_001198274.2	rna-XM_026125808.2	      0
390- 18:	rna-NM_001333541.1	rna-XM_003546270.5	 8e-111
390- 19:	rna-NM_104120.4	rna-XM_006597079.4	      0
390- 20:	rna-NM_104122.2	rna-XM_003546105.5	  1e-24
## Alignment 391: score=795.0 e_value=1.2e-46 N=17 NC_003070.9&NC_038251.2 minus
391-  0:	rna-NM_001198028.1	rna-XM_003547088.4	      0
391-  1:	rna-NM_001331955.1	rna-XM_014767985.3	      0
391-  2:	rna-NM_001331957.1	rna-XM_003545820.5	  3e-77
391-  3:	rna-NM_100985.3	rna-XM_003545817.5	  3e-39
391-  4:	rna-NM_001198030.2	rna-XM_006597348.4	  5e-23
391-  5:	rna-NM_100988.4	rna-XM_003545813.5	      0
391-  6:	rna-NM_100989.5	rna-XM_006597339.4	      0
391-  7:	rna-NM_001331971.1	rna-XM_003545811.5	 2e-146
391-  8:	rna-NM_100991.2	rna-NM_001248396.1	 1e-154
391-  9:	rna-NM_100992.4	rna-NM_001354979.1	 1e-159
391- 10:	rna-NM_100997.2	rna-XM_003545804.5	 5e-173
391- 11:	rna-NM_101011.3	rna-XM_014768330.3	  1e-82
391- 12:	rna-NM_101016.4	rna-NM_001369251.1	  5e-99
391- 13:	rna-NM_001331990.1	rna-XM_003547067.5	  1e-64
391- 14:	rna-NM_001331992.1	rna-XM_003547066.5	  3e-43
391- 15:	rna-NM_101024.2	rna-XM_003547065.5	  2e-22
391- 16:	rna-NM_101026.3	rna-NM_001248660.1	  8e-54
## Alignment 392: score=766.0 e_value=7.3e-39 N=16 NC_003070.9&NC_038251.2 minus
392-  0:	rna-NM_001334989.1	rna-XM_006597050.4	      0
392-  1:	rna-NM_106699.2	rna-XM_003546875.5	      0
392-  2:	rna-NM_106700.2	rna-XM_041009816.1	  1e-56
392-  3:	rna-NM_001334994.1	rna-XM_003547559.5	  2e-37
392-  4:	rna-NM_202462.1	rna-XM_003546873.5	      0
392-  5:	rna-NM_106709.4	rna-XM_003546872.5	  3e-31
392-  6:	rna-NM_106712.5	rna-XM_006597044.4	 4e-147
392-  7:	rna-NM_106713.4	rna-XM_006597042.4	  1e-19
392-  8:	rna-NM_106721.2	rna-XM_003546868.5	  2e-39
392-  9:	rna-NM_106724.3	rna-XM_003547244.4	 2e-158
392- 10:	rna-NM_106730.4	rna-NM_001253129.2	 5e-176
392- 11:	rna-NM_106731.3	rna-XM_003546866.5	      0
392- 12:	rna-NM_106732.4	rna-NM_001250463.2	  2e-84
392- 13:	rna-NM_106735.3	rna-XM_003546864.5	      0
392- 14:	rna-NM_001335018.1	rna-XM_041010088.1	  2e-88
392- 15:	rna-NM_106738.2	rna-XM_003546652.4	      0
## Alignment 393: score=721.0 e_value=7.3e-36 N=15 NC_003070.9&NC_038251.2 minus
393-  0:	rna-NM_001333928.1	rna-XM_003547092.4	  2e-42
393-  1:	rna-NM_104791.3	rna-XM_003545827.5	 4e-157
393-  2:	rna-NM_202331.2	rna-XM_006597353.3	  3e-80
393-  3:	rna-NM_104792.3	rna-XM_003547089.4	 2e-110
393-  4:	rna-NM_104794.3	rna-XM_003547088.4	      0
393-  5:	rna-NM_104795.4	rna-XM_014767985.3	      0
393-  6:	rna-NM_104796.5	rna-XM_003545820.5	 6e-144
393-  7:	rna-NM_104798.3	rna-XM_006597348.4	  8e-28
393-  8:	rna-NM_104802.5	rna-XM_003545813.5	      0
393-  9:	rna-NM_202334.2	rna-XM_003547086.5	  9e-94
393- 10:	rna-NM_001333943.1	rna-XM_006597339.4	      0
393- 11:	rna-NM_104806.4	rna-XM_003545811.5	 4e-160
393- 12:	rna-NM_148616.3	rna-XM_014767337.3	  3e-13
393- 13:	rna-NM_001333948.1	rna-XM_003545804.5	 4e-178
393- 14:	rna-NM_104816.3	rna-XM_014768158.3	      0
## Alignment 394: score=715.0 e_value=2.4e-38 N=15 NC_003070.9&NC_038251.2 minus
394-  0:	rna-NM_179398.1	rna-NM_001251799.2	 5e-117
394-  1:	rna-NM_102738.3	rna-XM_003546038.5	      0
394-  2:	rna-NM_001332879.1	rna-XM_003546037.5	      0
394-  3:	rna-NM_102741.3	rna-XM_006597463.4	      0
394-  4:	rna-NM_102742.1	rna-XM_003547158.5	  1e-37
394-  5:	rna-NM_102743.3	rna-NM_001255510.3	 3e-156
394-  6:	rna-NM_102747.3	rna-XM_003547155.5	 7e-170
394-  7:	rna-NM_102748.2	rna-XM_003546033.5	      0
394-  8:	rna-NM_001332881.1	rna-XM_003547154.5	 2e-134
394-  9:	rna-NM_102753.4	rna-XM_003546032.5	  2e-26
394- 10:	rna-NM_102758.2	rna-XM_003546031.4	  8e-25
394- 11:	rna-NM_202211.3	rna-XM_003546029.5	 2e-172
394- 12:	rna-NM_179399.3	rna-XM_041009955.1	  3e-41
394- 13:	rna-NM_001332887.1	rna-XM_003547146.5	      0
394- 14:	rna-NM_102769.4	rna-NM_001255897.3	      0
## Alignment 395: score=661.0 e_value=7.7e-34 N=14 NC_003070.9&NC_038251.2 minus
395-  0:	rna-NM_106624.5	rna-XM_003546509.5	      0
395-  1:	rna-NM_106626.3	rna-XM_003546498.3	  2e-50
395-  2:	rna-NM_106629.2	rna-XM_041009815.1	  3e-39
395-  3:	rna-NM_001198512.1	rna-XM_014767950.3	      0
395-  4:	rna-NM_001198514.1	rna-XM_003546375.5	      0
395-  5:	rna-NM_106634.2	rna-XM_003546410.5	  5e-44
395-  6:	rna-NM_106635.4	rna-XM_026125711.2	      0
395-  7:	rna-NM_106636.3	rna-XM_026125962.2	 8e-140
395-  8:	rna-NM_106639.5	rna-XM_006597092.4	 2e-154
395-  9:	rna-NM_148669.4	rna-NM_001250141.2	 1e-110
395- 10:	rna-NM_106645.2	rna-NM_001250037.3	  4e-38
395- 11:	rna-NM_106646.4	rna-XM_006597086.3	  4e-13
395- 12:	rna-NM_001161006.2	rna-XM_026125808.2	      0
395- 13:	rna-NM_202458.2	rna-XM_014768035.3	  1e-95
## Alignment 396: score=585.0 e_value=2.1e-31 N=13 NC_003070.9&NC_038251.2 minus
396-  0:	rna-NM_101498.4	rna-XM_006598156.4	 2e-113
396-  1:	rna-NM_148471.3	rna-XM_003546766.5	 5e-102
396-  2:	rna-NM_179344.2	rna-XM_003546762.5	 5e-176
396-  3:	rna-NM_101512.4	rna-XM_003546760.4	 4e-164
396-  4:	rna-NM_101514.3	rna-XM_006598151.4	  3e-76
396-  5:	rna-NM_101515.3	rna-XM_003546757.3	  9e-63
396-  6:	rna-NM_101516.4	rna-XM_003546756.5	  2e-42
396-  7:	rna-NM_202113.2	rna-XM_003545869.4	 7e-153
396-  8:	rna-NM_001123825.1	rna-XM_006598139.4	      0
396-  9:	rna-NM_101522.4	rna-XM_006596892.4	  3e-99
396- 10:	rna-NM_001198085.1	rna-XM_003546739.5	  2e-77
396- 11:	rna-NM_101527.4	rna-XM_006598119.4	      0
396- 12:	rna-NM_101528.4	rna-XM_003546734.5	      0
## Alignment 397: score=563.0 e_value=7.1e-27 N=12 NC_003070.9&NC_038251.2 minus
397-  0:	rna-NM_001334875.1	rna-XM_003545903.4	      0
397-  1:	rna-NM_106577.4	rna-XM_003546792.5	 1e-129
397-  2:	rna-NM_001198507.1	rna-XM_006598165.4	      0
397-  3:	rna-NM_106590.3	rna-XM_006598164.4	      0
397-  4:	rna-NM_179574.3	rna-XM_006598159.4	 2e-123
397-  5:	rna-NM_106592.5	rna-XM_003545889.5	      0
397-  6:	rna-NM_106595.4	rna-NM_001249198.1	      0
397-  7:	rna-NM_106596.4	rna-XM_006598157.4	  7e-49
397-  8:	rna-NM_202448.1	rna-XM_006598156.4	 6e-121
397-  9:	rna-NM_001198508.1	rna-XM_003546775.5	      0
397- 10:	rna-NM_179576.3	rna-NM_001360374.1	      0
397- 11:	rna-NM_106605.4	rna-XM_006598153.4	      0
## Alignment 398: score=421.0 e_value=6.8e-17 N=9 NC_003070.9&NC_038251.2 minus
398-  0:	rna-NM_179341.3	rna-XM_006597050.4	      0
398-  1:	rna-NM_101444.2	rna-XM_041009816.1	  1e-57
398-  2:	rna-NM_101445.3	rna-XM_003547575.5	  1e-44
398-  3:	rna-NM_101448.5	rna-XM_003546872.5	  6e-26
398-  4:	rna-NM_101458.2	rna-XM_003546867.5	  6e-31
398-  5:	rna-NM_179342.3	rna-NM_001249766.1	  4e-63
398-  6:	rna-NM_001332191.1	rna-NM_001253129.2	 1e-178
398-  7:	rna-NM_101464.4	rna-XM_003546866.5	      0
398-  8:	rna-NM_001198078.1	rna-XM_003546652.4	      0
## Alignment 399: score=379.0 e_value=3.6e-14 N=8 NC_003070.9&NC_038251.2 minus
399-  0:	rna-NM_001197990.1	rna-NM_001282242.1	 7e-113
399-  1:	rna-NM_001160836.1	rna-XM_006597165.4	      0
399-  2:	rna-NM_100479.3	rna-NM_001249810.2	  1e-74
399-  3:	rna-NM_100482.2	rna-XM_003546857.4	      0
399-  4:	rna-NM_100484.4	rna-XM_041009455.1	  3e-99
399-  5:	rna-NM_100485.3	rna-XM_041009803.1	 3e-145
399-  6:	rna-NM_100488.4	rna-XM_006597158.4	 2e-158
399-  7:	rna-NM_100494.5	rna-XM_006597004.3	 3e-174
## Alignment 400: score=325.0 e_value=4.3e-12 N=7 NC_003070.9&NC_038251.2 minus
400-  0:	rna-NM_001332307.1	rna-XM_014767961.3	      0
400-  1:	rna-NM_101625.5	rna-XM_006597127.4	  1e-69
400-  2:	rna-NM_101629.3	rna-XM_003546631.5	  5e-79
400-  3:	rna-NM_101632.4	rna-NM_001248600.2	  2e-55
400-  4:	rna-NM_101633.4	rna-XM_003546609.5	 1e-125
400-  5:	rna-NM_101634.4	rna-XM_006597122.4	      0
400-  6:	rna-NM_101635.5	rna-XM_003546599.5	 2e-123
## Alignment 401: score=323.0 e_value=5e-13 N=7 NC_003070.9&NC_038251.2 minus
401-  0:	rna-NM_104376.3	rna-NM_001248454.2	      0
401-  1:	rna-NM_104385.4	rna-XM_003546647.5	      0
401-  2:	rna-NM_104387.4	rna-XM_006596921.4	  1e-90
401-  3:	rna-NM_104390.2	rna-XM_006597123.4	  8e-81
401-  4:	rna-NM_104391.2	rna-XM_003546621.4	      0
401-  5:	rna-NM_104392.2	rna-NM_001248600.2	  1e-68
401-  6:	rna-NM_001333693.1	rna-XM_003546616.5	      0
## Alignment 402: score=283.0 e_value=1.5e-08 N=6 NC_003070.9&NC_038251.2 minus
402-  0:	rna-NM_103720.4	rna-XM_003546499.4	      0
402-  1:	rna-NM_103723.4	rna-XM_003547498.5	      0
402-  2:	rna-NM_103725.3	rna-XM_014768357.3	 9e-163
402-  3:	rna-NM_103729.3	rna-XM_041009416.1	  3e-75
402-  4:	rna-NM_103730.5	rna-XM_006597836.4	  2e-26
402-  5:	rna-NM_103731.6	rna-XM_003546486.5	  4e-70
## Alignment 403: score=275.0 e_value=4e-09 N=6 NC_003070.9&NC_038251.2 minus
403-  0:	rna-NM_179549.4	rna-XM_003546670.5	 2e-172
403-  1:	rna-NM_105955.4	rna-XM_003546639.5	      0
403-  2:	rna-NM_105957.3	rna-XM_003546628.4	  4e-46
403-  3:	rna-NM_105959.3	rna-XM_003546609.5	 5e-125
403-  4:	rna-NM_105961.3	rna-XM_003546599.5	 5e-127
403-  5:	rna-NM_001334562.1	rna-XM_006597118.4	  3e-75
## Alignment 404: score=273.0 e_value=4.1e-09 N=6 NC_003070.9&NC_038251.2 minus
404-  0:	rna-NM_102695.3	rna-XM_003546012.5	  2e-97
404-  1:	rna-NM_102706.3	rna-XM_003546009.4	 5e-178
404-  2:	rna-NM_102709.4	rna-XM_003546004.5	      0
404-  3:	rna-NM_102716.4	rna-XM_003547138.4	 1e-123
404-  4:	rna-NM_102717.4	rna-XM_003546000.5	  2e-55
404-  5:	rna-NM_102720.4	rna-XM_003545999.5	      0
## Alignment 405: score=922.0 e_value=3.5e-53 N=20 NC_003070.9&NC_038252.2 plus
405-  0:	rna-NM_099983.2	rna-XM_014768599.3	  7e-28
405-  1:	rna-NM_099985.3	rna-XM_014769131.3	  3e-63
405-  2:	rna-NM_099987.4	rna-XM_041010716.1	 7e-144
405-  3:	rna-NM_001035847.1	rna-NM_001248258.2	 1e-144
405-  4:	rna-NM_099991.4	rna-XM_014768809.3	      0
405-  5:	rna-NM_001123732.2	rna-XM_003548135.5	 1e-165
405-  6:	rna-NM_099995.2	rna-XM_006598820.4	  6e-12
405-  7:	rna-NM_001160826.1	rna-XM_041010725.1	  3e-38
405-  8:	rna-NM_100001.2	rna-XM_003548167.5	      0
405-  9:	rna-NM_100002.4	rna-XM_041010729.1	 2e-114
405- 10:	rna-NM_100006.4	rna-NM_001252883.2	  2e-96
405- 11:	rna-NM_001331263.1	rna-XM_014768559.2	  2e-54
405- 12:	rna-NM_100008.4	rna-XM_003548306.5	  5e-47
405- 13:	rna-NM_001197954.2	rna-XM_014769272.3	 2e-180
405- 14:	rna-NM_100012.3	rna-XM_014769214.3	      0
405- 15:	rna-NM_100014.8	rna-XM_041010735.1	      0
405- 16:	rna-NM_100018.5	rna-NM_001249399.2	 2e-105
405- 17:	rna-NM_100025.3	rna-XM_003548443.5	 3e-169
405- 18:	rna-NM_100026.3	rna-XM_003548447.5	 7e-100
405- 19:	rna-NM_100027.1	rna-XM_003548472.5	 4e-173
## Alignment 406: score=434.0 e_value=2.6e-16 N=9 NC_003070.9&NC_038252.2 plus
406-  0:	rna-NM_100029.6	rna-NM_001251006.1	  3e-74
406-  1:	rna-NM_100030.4	rna-XM_006598868.4	      0
406-  2:	rna-NM_001331276.1	rna-XM_014768442.3	  7e-34
406-  3:	rna-NM_100032.4	rna-XM_006598869.4	 1e-116
406-  4:	rna-NM_001331278.1	rna-XM_003548594.5	  3e-99
406-  5:	rna-NM_100036.5	rna-XM_003548595.5	      0
406-  6:	rna-NM_001123738.2	rna-NM_001352963.1	      0
406-  7:	rna-NM_001331283.1	rna-XM_003548603.5	      0
406-  8:	rna-NM_001331284.1	rna-XM_006598882.4	      0
## Alignment 407: score=291.0 e_value=4.2e-08 N=6 NC_003070.9&NC_038252.2 plus
407-  0:	rna-NM_105898.7	rna-XM_006598779.4	      0
407-  1:	rna-NM_105900.4	rna-XM_014768896.3	      0
407-  2:	rna-NM_001124117.2	rna-XM_006598783.4	  1e-38
407-  3:	rna-NM_105901.4	rna-XM_003547799.4	 2e-120
407-  4:	rna-NM_105902.4	rna-XM_003547806.5	  2e-29
407-  5:	rna-NM_105903.4	rna-XM_041010705.1	      0
## Alignment 408: score=281.0 e_value=4e-11 N=6 NC_003070.9&NC_038252.2 plus
408-  0:	rna-NM_100833.2	rna-XM_003547833.5	 8e-141
408-  1:	rna-NM_100835.3	rna-NM_001248204.2	 5e-141
408-  2:	rna-NM_100836.4	rna-NM_001254294.3	      0
408-  3:	rna-NM_148450.4	rna-XM_041010163.1	  5e-13
408-  4:	rna-NM_100853.4	rna-NM_001255248.1	 8e-176
408-  5:	rna-NM_100854.5	rna-XM_006598738.4	  3e-91
## Alignment 409: score=274.0 e_value=5.9e-09 N=6 NC_003070.9&NC_038252.2 plus
409-  0:	rna-NM_102880.4	rna-XM_041010278.1	      0
409-  1:	rna-NM_102886.2	rna-XM_003547681.5	      0
409-  2:	rna-NM_102900.5	rna-XM_006599057.4	      0
409-  3:	rna-NM_102907.2	rna-XM_003547686.5	  9e-37
409-  4:	rna-NM_102908.3	rna-XM_003547687.5	      0
409-  5:	rna-NM_102911.3	rna-XM_003547691.5	      0
## Alignment 410: score=272.0 e_value=2e-08 N=6 NC_003070.9&NC_038252.2 plus
410-  0:	rna-NM_101152.5	rna-XM_003547978.5	      0
410-  1:	rna-NM_101154.4	rna-XM_006599348.4	      0
410-  2:	rna-NM_101156.3	rna-XM_003547982.5	 3e-159
410-  3:	rna-NM_101159.2	rna-XM_041010517.1	  1e-76
410-  4:	rna-NM_101160.2	rna-XM_003547991.5	  1e-29
410-  5:	rna-NM_101163.2	rna-XM_003547998.4	      0
## Alignment 411: score=271.0 e_value=2.9e-09 N=6 NC_003070.9&NC_038252.2 plus
411-  0:	rna-NM_103470.5	rna-XM_014769017.3	      0
411-  1:	rna-NM_001333210.1	rna-XM_006599426.4	 3e-101
411-  2:	rna-NM_103488.4	rna-XM_003548934.5	 6e-159
411-  3:	rna-NM_103489.3	rna-XM_006598688.4	      0
411-  4:	rna-NM_103492.5	rna-XM_003548071.5	      0
411-  5:	rna-NM_103495.4	rna-XM_003548075.4	  7e-71
## Alignment 412: score=271.0 e_value=1.8e-08 N=6 NC_003070.9&NC_038252.2 plus
412-  0:	rna-NM_104565.5	rna-XM_003547733.5	 8e-129
412-  1:	rna-NM_104568.4	rna-NM_001254294.3	      0
412-  2:	rna-NM_001198327.1	rna-NM_001253989.1	      0
412-  3:	rna-NM_001124039.2	rna-NM_001255194.2	  2e-28
412-  4:	rna-NM_001198328.1	rna-XM_006598735.4	  3e-99
412-  5:	rna-NM_104592.5	rna-XM_003548631.5	  2e-84
## Alignment 413: score=1008.0 e_value=2.5e-63 N=22 NC_003070.9&NC_038252.2 minus
413-  0:	rna-NM_001084247.2	rna-NM_001255005.2	      0
413-  1:	rna-NM_001198286.1	rna-XM_003547901.5	      0
413-  2:	rna-NM_104259.1	rna-XM_003548335.5	  2e-52
413-  3:	rna-NM_104260.5	rna-XM_026126181.2	      0
413-  4:	rna-NM_104261.3	rna-XM_003547864.5	      0
413-  5:	rna-NM_104263.5	rna-XM_003548333.5	 2e-105
413-  6:	rna-NM_104264.2	rna-XM_003547846.5	  3e-46
413-  7:	rna-NM_104266.3	rna-NM_001254077.1	  3e-34
413-  8:	rna-NM_104269.4	rna-NM_001349033.1	  3e-69
413-  9:	rna-NM_104274.2	rna-XM_006598789.4	  7e-25
413- 10:	rna-NM_104282.4	rna-XM_003547809.5	  3e-57
413- 11:	rna-NM_104284.2	rna-XM_026126048.2	  1e-13
413- 12:	rna-NM_179475.1	rna-XM_003547752.5	      0
413- 13:	rna-NM_104286.3	rna-XM_003548321.5	      0
413- 14:	rna-NM_148589.3	rna-XM_003547724.5	  4e-30
413- 15:	rna-NM_104289.3	rna-NM_001370783.1	      0
413- 16:	rna-NM_104290.3	rna-XM_006598772.3	  1e-14
413- 17:	rna-NM_104291.8	rna-XM_003547702.5	      0
413- 18:	rna-NM_104293.4	rna-XM_003547698.5	 3e-127
413- 19:	rna-NM_104299.3	rna-XM_041010173.1	  3e-41
413- 20:	rna-NM_001333638.1	rna-XM_014769264.3	  1e-30
413- 21:	rna-NM_104300.4	rna-XM_003548636.5	      0
## Alignment 414: score=823.0 e_value=9.1e-48 N=18 NC_003070.9&NC_038252.2 minus
414-  0:	rna-NM_105889.6	rna-NM_001252982.1	      0
414-  1:	rna-NM_105890.2	rna-XM_003548335.5	  2e-52
414-  2:	rna-NM_001198451.1	rna-NM_001250624.2	      0
414-  3:	rna-NM_001084343.2	rna-NM_001349033.1	  2e-38
414-  4:	rna-NM_105896.4	rna-XM_003547819.4	 1e-136
414-  5:	rna-NM_105901.4	rna-XM_003547799.4	 2e-120
414-  6:	rna-NM_105905.2	rna-XM_003548322.3	 3e-180
414-  7:	rna-NM_105906.4	rna-XM_003548321.5	      0
414-  8:	rna-NM_105907.4	rna-XM_003547739.5	      0
414-  9:	rna-NM_001334535.1	rna-XM_041010818.1	  4e-87
414- 10:	rna-NM_105909.3	rna-XM_006598774.4	      0
414- 11:	rna-NM_202402.3	rna-XM_003547724.5	  1e-63
414- 12:	rna-NM_105911.5	rna-XM_041010697.1	      0
414- 13:	rna-NM_105913.2	rna-XM_003547705.4	 6e-176
414- 14:	rna-NM_105916.2	rna-XM_006598766.4	 9e-140
414- 15:	rna-NM_105922.4	rna-NM_001249036.2	  3e-50
414- 16:	rna-NM_001036193.2	rna-XM_003547617.5	      0
414- 17:	rna-NM_105940.4	rna-XM_003548730.5	 2e-175
## Alignment 415: score=674.0 e_value=3.6e-37 N=15 NC_003070.9&NC_038252.2 minus
415-  0:	rna-NM_001332285.1	rna-NM_001252982.1	      0
415-  1:	rna-NM_001332286.1	rna-XM_003547901.5	      0
415-  2:	rna-NM_001332289.1	rna-NM_001254368.2	 2e-133
415-  3:	rna-NM_101591.6	rna-NM_001250624.2	      0
415-  4:	rna-NM_101595.6	rna-XM_006598787.4	      0
415-  5:	rna-NM_179348.2	rna-XM_003547806.5	  1e-26
415-  6:	rna-NM_001160875.1	rna-XM_003547799.4	 9e-117
415-  7:	rna-NM_101597.6	rna-XM_014768896.3	      0
415-  8:	rna-NM_101598.3	rna-XM_003547752.5	      0
415-  9:	rna-NM_101601.4	rna-XM_041010818.1	  6e-90
415- 10:	rna-NM_101602.4	rna-XM_014768416.3	  9e-68
415- 11:	rna-NM_101603.3	rna-XM_041010697.1	      0
415- 12:	rna-NM_101607.4	rna-NM_001249036.2	  2e-52
415- 13:	rna-NM_101609.4	rna-XM_003547617.5	      0
415- 14:	rna-NM_101621.3	rna-XM_006598746.3	  6e-46
## Alignment 416: score=545.0 e_value=1.6e-29 N=12 NC_003070.9&NC_038252.2 minus
416-  0:	rna-NM_103122.4	rna-NM_001250185.2	  1e-57
416-  1:	rna-NM_001333076.1	rna-XM_014769110.3	  1e-44
416-  2:	rna-NM_001333079.1	rna-XM_006599410.4	      0
416-  3:	rna-NM_103128.4	rna-XM_003533710.5	 2e-178
416-  4:	rna-NM_179414.1	rna-XM_006599404.4	      0
416-  5:	rna-NM_103145.4	rna-XM_006599388.3	 8e-144
416-  6:	rna-NM_103152.4	rna-NM_001248343.1	 8e-145
416-  7:	rna-NM_001198207.1	rna-NM_001250187.1	  5e-86
416-  8:	rna-NM_103158.3	rna-XM_003548902.5	  4e-77
416-  9:	rna-NM_103160.5	rna-NM_001248688.2	 1e-172
416- 10:	rna-NM_001123937.2	rna-XM_003548901.5	 1e-143
416- 11:	rna-NM_103165.2	rna-XM_003548899.5	      0
## Alignment 417: score=535.0 e_value=1.2e-26 N=12 NC_003070.9&NC_038252.2 minus
417-  0:	rna-NM_105826.4	rna-NM_001255840.2	 7e-127
417-  1:	rna-NM_105830.4	rna-XM_006599407.4	 9e-167
417-  2:	rna-NM_105832.1	rna-XM_003548042.3	  6e-29
417-  3:	rna-NM_001198444.1	rna-XM_026126286.2	      0
417-  4:	rna-NM_105836.4	rna-XM_003548036.5	  2e-78
417-  5:	rna-NM_105839.3	rna-XM_006599391.4	      0
417-  6:	rna-NM_179546.3	rna-XM_003548031.5	  2e-35
417-  7:	rna-NM_105845.2	rna-XM_006599387.4	      0
417-  8:	rna-NM_105846.4	rna-XM_003548029.3	      0
417-  9:	rna-NM_105849.3	rna-XM_003548898.5	  1e-12
417- 10:	rna-NM_001334509.1	rna-XM_014769093.2	      0
417- 11:	rna-NM_105857.4	rna-XM_003548894.5	      0
## Alignment 418: score=410.0 e_value=3.7e-18 N=9 NC_003070.9&NC_038252.2 minus
418-  0:	rna-NM_101152.5	rna-NM_001358249.1	      0
418-  1:	rna-NM_101154.4	rna-XM_003548871.4	      0
418-  2:	rna-NM_101157.3	rna-NM_001254339.1	 2e-109
418-  3:	rna-NM_101159.2	rna-NM_001254104.2	  4e-77
418-  4:	rna-NM_101160.2	rna-XM_014768825.3	  3e-30
418-  5:	rna-NM_001332055.1	rna-NM_001360368.1	      0
418-  6:	rna-NM_101162.3	rna-XM_014769045.3	      0
418-  7:	rna-NM_101163.2	rna-XM_014768453.3	      0
418-  8:	rna-NM_101164.5	rna-XM_003548751.5	      0
## Alignment 419: score=283.0 e_value=1.7e-11 N=7 NC_003070.9&NC_038252.2 minus
419-  0:	rna-NM_105055.3	rna-XM_003548621.5	 1e-112
419-  1:	rna-NM_001334141.1	rna-XM_014768442.3	  1e-12
419-  2:	rna-NM_105073.2	rna-XM_003548392.4	  7e-59
419-  3:	rna-NM_202357.3	rna-NM_001317505.2	  2e-17
419-  4:	rna-NM_001198378.2	rna-NM_001254438.2	 7e-100
419-  5:	rna-NM_105091.2	rna-XM_003548385.5	  9e-73
419-  6:	rna-NM_001036152.1	rna-XM_003548472.5	      0
## Alignment 420: score=2151.0 e_value=1.2e-165 N=46 NC_003070.9&NC_038253.2 plus
420-  0:	rna-NM_106155.4	rna-XM_006600058.4	 9e-100
420-  1:	rna-NM_202415.2	rna-XM_006601247.4	 3e-180
420-  2:	rna-NM_106160.3	rna-XM_003549374.5	 2e-115
420-  3:	rna-NM_202416.1	rna-NM_001371493.1	 1e-113
420-  4:	rna-NM_106169.4	rna-XM_003550326.5	 5e-173
420-  5:	rna-NM_106170.5	rna-XM_006601250.4	      0
420-  6:	rna-NM_106172.3	rna-XM_003549382.5	 1e-176
420-  7:	rna-NM_106173.6	rna-XM_003550329.5	 2e-149
420-  8:	rna-NM_202417.2	rna-NM_001255362.2	 2e-131
420-  9:	rna-NM_106176.6	rna-XM_003550331.5	      0
420- 10:	rna-NM_106177.4	rna-XM_003549386.5	      0
420- 11:	rna-NM_106178.4	rna-XM_014769742.3	      0
420- 12:	rna-NM_148655.4	rna-XM_026126373.1	  2e-26
420- 13:	rna-NM_106189.4	rna-NM_001251685.2	  2e-52
420- 14:	rna-NM_001161000.1	rna-XM_006601257.4	      0
420- 15:	rna-NM_001334685.1	rna-XM_006601258.3	  2e-24
420- 16:	rna-NM_106193.4	rna-XM_003550347.5	  7e-40
420- 17:	rna-NM_106194.3	rna-XM_006601259.4	 3e-130
420- 18:	rna-NM_106196.4	rna-XM_026126334.2	      0
420- 19:	rna-NM_106202.3	rna-XM_003549399.5	  2e-43
420- 20:	rna-NM_001198474.1	rna-XM_041011527.1	      0
420- 21:	rna-NM_106205.3	rna-XM_003550359.5	  3e-69
420- 22:	rna-NM_106207.4	rna-XM_003550360.5	  9e-80
420- 23:	rna-NM_106212.3	rna-XM_003550362.5	  8e-93
420- 24:	rna-NM_106217.3	rna-XM_006601283.4	      0
420- 25:	rna-NM_106220.4	rna-XM_003550373.5	  1e-70
420- 26:	rna-NM_001334693.1	rna-XM_003550374.5	  1e-75
420- 27:	rna-NM_106222.3	rna-XM_003550375.5	 2e-174
420- 28:	rna-NM_106224.4	rna-XM_006601286.4	  2e-18
420- 29:	rna-NM_106225.5	rna-NM_001251755.3	  2e-36
420- 30:	rna-NM_106228.3	rna-XM_014769875.2	      0
420- 31:	rna-NM_106230.4	rna-XM_003549416.5	 5e-140
420- 32:	rna-NM_106231.3	rna-XM_041011548.1	  2e-34
420- 33:	rna-NM_106235.5	rna-XM_003550382.5	      0
420- 34:	rna-NM_106238.4	rna-XM_003550385.4	 6e-134
420- 35:	rna-NM_106241.3	rna-XM_041011436.1	  4e-82
420- 36:	rna-NM_106248.4	rna-XM_003550389.5	      0
420- 37:	rna-NM_001334704.1	rna-NM_001248594.2	  1e-55
420- 38:	rna-NM_106255.3	rna-XM_003550393.4	  1e-55
420- 39:	rna-NM_001084363.2	rna-XM_014770095.3	  6e-37
420- 40:	rna-NM_106256.1	rna-XM_006601306.4	  8e-31
420- 41:	rna-NM_106265.4	rna-XM_003550396.5	      0
420- 42:	rna-NM_106286.4	rna-XM_003549431.4	 1e-150
420- 43:	rna-NM_106304.3	rna-NM_001250191.3	      0
420- 44:	rna-NM_106307.3	rna-NM_001253159.2	 2e-173
420- 45:	rna-NM_106316.5	rna-XM_003550403.4	 2e-172
## Alignment 421: score=1441.0 e_value=7.6e-98 N=31 NC_003070.9&NC_038253.2 plus
421-  0:	rna-NM_101785.4	rna-XM_003550315.5	      0
421-  1:	rna-NM_101787.3	rna-XM_003549372.5	      0
421-  2:	rna-NM_101789.4	rna-XM_003549374.5	 3e-104
421-  3:	rna-NM_202134.1	rna-NM_001371493.1	 3e-114
421-  4:	rna-NM_101794.4	rna-XM_006601250.4	      0
421-  5:	rna-NM_101797.5	rna-NM_001255362.2	 3e-121
421-  6:	rna-NM_101799.2	rna-XM_003550331.5	      0
421-  7:	rna-NM_101800.3	rna-XM_003549389.4	      0
421-  8:	rna-NM_101801.3	rna-XM_014769742.3	      0
421-  9:	rna-NM_101809.4	rna-XM_003550335.5	      0
421- 10:	rna-NM_101811.4	rna-XM_003550344.4	  3e-24
421- 11:	rna-NM_101816.4	rna-XM_003550339.5	      0
421- 12:	rna-NM_101820.4	rna-XM_003549394.5	 7e-128
421- 13:	rna-NM_101821.4	rna-XM_006601257.4	      0
421- 14:	rna-NM_101822.4	rna-XM_006601258.3	  6e-24
421- 15:	rna-NM_101824.5	rna-XM_006601259.4	 1e-101
421- 16:	rna-NM_101827.4	rna-XM_026126334.2	      0
421- 17:	rna-NM_101829.4	rna-NM_001354775.1	  1e-47
421- 18:	rna-NM_001035992.4	rna-XM_003550359.5	  3e-68
421- 19:	rna-NM_101844.2	rna-XM_003550362.5	  1e-85
421- 20:	rna-NM_101850.2	rna-XM_003550374.5	  8e-97
421- 21:	rna-NM_101856.3	rna-XM_014769875.2	      0
421- 22:	rna-NM_202141.1	rna-XM_003549416.5	 4e-137
421- 23:	rna-NM_001332436.1	rna-XM_003550381.5	      0
421- 24:	rna-NM_101865.4	rna-XM_006601645.4	 2e-161
421- 25:	rna-NM_101866.3	rna-XM_003550385.4	 1e-124
421- 26:	rna-NM_001123846.5	rna-XM_041011436.1	  1e-83
421- 27:	rna-NM_101871.3	rna-XM_003549423.5	  6e-89
421- 28:	rna-NM_101872.4	rna-NM_001250921.2	 2e-148
421- 29:	rna-NM_101873.3	rna-XM_003550389.5	      0
421- 30:	rna-NM_101882.2	rna-XM_006601306.4	  3e-27
## Alignment 422: score=651.0 e_value=4.5e-35 N=14 NC_003070.9&NC_038253.2 plus
422-  0:	rna-NM_103692.3	rna-NM_001248491.2	  1e-42
422-  1:	rna-NM_103695.2	rna-XM_003550522.4	 8e-116
422-  2:	rna-NM_103696.3	rna-XM_003550854.5	  5e-77
422-  3:	rna-NM_103699.5	rna-XM_003550773.5	      0
422-  4:	rna-NM_103700.4	rna-XM_003550825.5	 4e-146
422-  5:	rna-NM_103707.5	rna-XM_006600333.4	      0
422-  6:	rna-NM_103718.5	rna-XM_041010925.1	      0
422-  7:	rna-NM_103720.4	rna-XM_041011319.1	      0
422-  8:	rna-NM_103721.5	rna-XM_003550915.5	 1e-153
422-  9:	rna-NM_103723.4	rna-NM_001255270.2	      0
422- 10:	rna-NM_103725.3	rna-XM_006600350.4	 6e-153
422- 11:	rna-NM_103727.5	rna-NM_001354707.1	  7e-29
422- 12:	rna-NM_001333322.1	rna-XM_026126317.2	      0
422- 13:	rna-NM_103730.5	rna-XM_003550956.4	  5e-26
## Alignment 423: score=392.0 e_value=3.4e-17 N=9 NC_003070.9&NC_038253.2 plus
423-  0:	rna-NM_105902.4	rna-XM_003551001.5	  2e-31
423-  1:	rna-NM_105904.4	rna-NM_001250144.2	  3e-26
423-  2:	rna-NM_105905.2	rna-XM_003551052.5	 1e-170
423-  3:	rna-NM_105909.3	rna-XM_003551059.5	      0
423-  4:	rna-NM_202402.3	rna-XM_003550563.5	  8e-42
423-  5:	rna-NM_105913.2	rna-NM_001251652.1	 2e-160
423-  6:	rna-NM_105920.2	rna-NM_001358029.1	  7e-98
423-  7:	rna-NM_105922.4	rna-XM_003551092.5	  2e-50
423-  8:	rna-NM_105939.4	rna-XM_006600387.4	      0
## Alignment 424: score=391.0 e_value=1.7e-13 N=8 NC_003070.9&NC_038253.2 plus
424-  0:	rna-NM_106112.3	rna-XM_003549620.5	  3e-90
424-  1:	rna-NM_001084353.1	rna-XM_003549623.5	 4e-108
424-  2:	rna-NM_106117.2	rna-XM_014769885.3	      0
424-  3:	rna-NM_001334657.1	rna-XM_014769886.2	      0
424-  4:	rna-NM_106122.3	rna-XM_006600635.4	      0
424-  5:	rna-NM_106123.4	rna-XM_003549627.5	 4e-100
424-  6:	rna-NM_106124.2	rna-NM_001364576.1	  2e-31
424-  7:	rna-NM_106126.5	rna-XM_003550733.4	      0
## Alignment 425: score=386.0 e_value=4e-16 N=8 NC_003070.9&NC_038253.2 plus
425-  0:	rna-NM_102974.5	rna-NM_001253140.2	 1e-140
425-  1:	rna-NM_102980.4	rna-XM_003550893.5	      0
425-  2:	rna-NM_102986.3	rna-XM_003549929.5	  6e-88
425-  3:	rna-NM_102987.5	rna-NM_001370602.1	 1e-114
425-  4:	rna-NM_102988.5	rna-XM_003549931.5	      0
425-  5:	rna-NM_179411.3	rna-XM_003549934.5	  3e-78
425-  6:	rna-NM_001160917.1	rna-XM_003550900.5	  7e-80
425-  7:	rna-NM_102991.4	rna-NM_001250481.2	  2e-27
## Alignment 426: score=384.0 e_value=1.5e-13 N=8 NC_003070.9&NC_038253.2 plus
426-  0:	rna-NM_101104.4	rna-XM_003549837.5	  7e-58
426-  1:	rna-NM_101108.4	rna-XM_003549841.4	      0
426-  2:	rna-NM_101110.4	rna-XM_003550841.5	      0
426-  3:	rna-NM_101113.4	rna-XM_003549843.4	 6e-147
426-  4:	rna-NM_101114.4	rna-XM_003549845.5	      0
426-  5:	rna-NM_101116.6	rna-XM_003550845.5	  2e-43
426-  6:	rna-NM_101117.5	rna-XM_003550846.5	 1e-126
426-  7:	rna-NM_101122.4	rna-XM_003549847.5	      0
## Alignment 427: score=272.0 e_value=8.9e-09 N=6 NC_003070.9&NC_038253.2 plus
427-  0:	rna-NM_001331879.1	rna-XM_006601189.4	      0
427-  1:	rna-NM_100883.3	rna-XM_003556910.5	      0
427-  2:	rna-NM_100886.7	rna-XM_003556906.5	  4e-79
427-  3:	rna-NM_100888.4	rna-XM_003550252.5	  6e-32
427-  4:	rna-NM_100894.4	rna-NM_001251500.1	 7e-117
427-  5:	rna-NM_001331894.1	rna-XM_014769487.3	  1e-20
## Alignment 428: score=263.0 e_value=7.4e-09 N=6 NC_003070.9&NC_038253.2 plus
428-  0:	rna-NM_179336.4	rna-XM_003549712.5	  9e-42
428-  1:	rna-NM_101405.4	rna-XM_006600688.4	  3e-82
428-  2:	rna-NM_101407.4	rna-NM_001353888.1	  1e-70
428-  3:	rna-NM_001084072.1	rna-NM_001249196.2	  2e-14
428-  4:	rna-NM_101410.4	rna-XM_041011163.1	  5e-97
428-  5:	rna-NM_101416.3	rna-XM_003549738.4	      0
## Alignment 429: score=257.0 e_value=1.7e-10 N=6 NC_003070.9&NC_038253.2 plus
429-  0:	rna-NM_103632.3	rna-XM_003550293.5	      0
429-  1:	rna-NM_001198231.2	rna-XM_003550297.5	  8e-21
429-  2:	rna-NM_103636.3	rna-NM_001251475.2	  2e-92
429-  3:	rna-NM_103642.3	rna-XM_003549362.5	      0
429-  4:	rna-NM_103654.3	rna-XM_003549369.5	 4e-155
429-  5:	rna-NM_103668.3	rna-XM_003550322.5	 3e-103
## Alignment 430: score=915.0 e_value=2e-57 N=20 NC_003070.9&NC_038253.2 minus
430-  0:	rna-NM_104929.3	rna-XM_003549860.5	  2e-42
430-  1:	rna-NM_104930.5	rna-NM_001248079.3	  1e-54
430-  2:	rna-NM_104931.3	rna-XM_003550852.5	  9e-89
430-  3:	rna-NM_104943.3	rna-XM_003549854.5	      0
430-  4:	rna-NM_001334050.1	rna-XM_006600763.4	 1e-135
430-  5:	rna-NM_104948.4	rna-NM_001249749.2	      0
430-  6:	rna-NM_104951.4	rna-NM_001249332.2	      0
430-  7:	rna-NM_104952.2	rna-NM_001360343.1	      0
430-  8:	rna-NM_104953.3	rna-XM_003550848.4	  7e-37
430-  9:	rna-NM_104957.5	rna-XM_003549848.5	  1e-27
430- 10:	rna-NM_104966.4	rna-NM_001249428.2	  2e-62
430- 11:	rna-NM_104976.5	rna-XM_003550835.3	 4e-118
430- 12:	rna-NM_104977.3	rna-NM_001255349.3	 3e-161
430- 13:	rna-NM_104978.5	rna-XM_003549820.5	      0
430- 14:	rna-NM_104983.5	rna-XM_003549815.5	      0
430- 15:	rna-NM_104987.5	rna-XM_003550829.4	 2e-128
430- 16:	rna-NM_104988.2	rna-XM_006600743.4	      0
430- 17:	rna-NM_180638.4	rna-XM_003550828.5	      0
430- 18:	rna-NM_104994.4	rna-XM_003549809.5	      0
430- 19:	rna-NM_104995.4	rna-XM_041011190.1	 2e-158
## Alignment 431: score=890.0 e_value=7.6e-51 N=19 NC_003070.9&NC_038253.2 minus
431-  0:	rna-NM_001334001.1	rna-XM_006600251.4	      0
431-  1:	rna-NM_001198359.2	rna-XM_003550452.5	      0
431-  2:	rna-NM_104873.3	rna-XM_003550443.5	  4e-48
431-  3:	rna-NM_104875.3	rna-XM_006600249.4	      0
431-  4:	rna-NM_104884.5	rna-XM_006600057.3	  2e-75
431-  5:	rna-NM_104886.5	rna-XM_006600242.2	      0
431-  6:	rna-NM_104905.6	rna-NM_001255278.2	 2e-111
431-  7:	rna-NM_001084288.2	rna-XM_003549689.5	 8e-113
431-  8:	rna-NM_001036142.3	rna-NM_001250135.2	      0
431-  9:	rna-NM_104910.3	rna-XM_003549661.5	 9e-142
431- 10:	rna-NM_104911.3	rna-XM_041011261.1	      0
431- 11:	rna-NM_001334030.1	rna-XM_006600237.3	      0
431- 12:	rna-NM_104913.4	rna-XM_041011262.1	      0
431- 13:	rna-NM_104917.2	rna-XM_003549590.5	  8e-52
431- 14:	rna-NM_104918.5	rna-XM_003549584.5	 3e-168
431- 15:	rna-NM_104919.4	rna-XM_003549580.5	      0
431- 16:	rna-NM_104920.3	rna-XM_003550428.5	      0
431- 17:	rna-NM_001084290.2	rna-XM_003549562.5	  1e-35
431- 18:	rna-NM_104925.2	rna-XM_003550427.5	 8e-100
## Alignment 432: score=839.0 e_value=2.8e-46 N=18 NC_003070.9&NC_038253.2 minus
432-  0:	rna-NM_101033.4	rna-XM_003549906.5	      0
432-  1:	rna-NM_101037.4	rna-XM_003549849.5	 5e-156
432-  2:	rna-NM_101042.4	rna-XM_003550443.5	  4e-45
432-  3:	rna-NM_101045.2	rna-XM_003550439.5	 1e-174
432-  4:	rna-NM_101046.3	rna-XM_006600242.2	      0
432-  5:	rna-NM_101051.3	rna-XM_003549742.5	 2e-177
432-  6:	rna-NM_101052.3	rna-XM_006600240.4	 4e-169
432-  7:	rna-NM_001332004.1	rna-XM_006600239.3	      0
432-  8:	rna-NM_001332010.1	rna-NM_001250135.2	      0
432-  9:	rna-NM_101063.3	rna-XM_003550435.4	 1e-144
432- 10:	rna-NM_101064.2	rna-XM_003550434.4	      0
432- 11:	rna-NM_001332013.1	rna-XM_041011261.1	      0
432- 12:	rna-NM_101068.6	rna-XM_006600237.3	      0
432- 13:	rna-NM_001332016.1	rna-XM_041011262.1	      0
432- 14:	rna-NM_101073.3	rna-XM_003549584.5	 5e-171
432- 15:	rna-NM_001332017.1	rna-XM_003549562.5	  9e-37
432- 16:	rna-NM_101079.2	rna-XM_003550427.5	  2e-99
432- 17:	rna-NM_101089.1	rna-XM_006600236.4	  1e-12
## Alignment 433: score=666.0 e_value=8.3e-38 N=15 NC_003070.9&NC_038253.2 minus
433-  0:	rna-NM_101081.3	rna-NM_001250970.3	  2e-48
433-  1:	rna-NM_101083.4	rna-XM_003549857.5	      0
433-  2:	rna-NM_001198042.1	rna-NM_001255430.2	      0
433-  3:	rna-NM_101096.3	rna-XM_003549854.5	      0
433-  4:	rna-NM_101098.5	rna-XM_006600763.4	 2e-152
433-  5:	rna-NM_101099.5	rna-NM_001249332.2	      0
433-  6:	rna-NM_101106.2	rna-NM_001249428.2	  5e-57
433-  7:	rna-NM_101124.5	rna-NM_001254444.2	  1e-48
433-  8:	rna-NM_101127.4	rna-XM_003550835.3	 3e-124
433-  9:	rna-NM_101128.5	rna-XM_003549817.4	      0
433- 10:	rna-NM_101133.3	rna-XM_006600746.4	  5e-46
433- 11:	rna-NM_101134.5	rna-XM_003549815.5	      0
433- 12:	rna-NM_001332044.1	rna-XM_003550829.4	 4e-126
433- 13:	rna-NM_101143.4	rna-XM_003550828.5	      0
433- 14:	rna-NM_101146.3	rna-XM_041011190.1	 1e-162
## Alignment 434: score=633.0 e_value=5.1e-37 N=14 NC_003070.9&NC_038253.2 minus
434-  0:	rna-NM_106093.2	rna-XM_014770091.3	      0
434-  1:	rna-NM_106098.4	rna-XM_003549640.5	      0
434-  2:	rna-NM_106099.3	rna-XM_003549639.5	 6e-177
434-  3:	rna-NM_106101.4	rna-NM_001251492.2	  1e-72
434-  4:	rna-NM_106106.3	rna-XM_003549632.4	      0
434-  5:	rna-NM_106107.3	rna-XM_003549631.5	      0
434-  6:	rna-NM_106108.1	rna-XM_003550735.3	  3e-46
434-  7:	rna-NM_106127.5	rna-XM_041010904.1	 2e-126
434-  8:	rna-NM_106135.3	rna-XM_006600607.4	      0
434-  9:	rna-NM_106142.3	rna-NM_001251711.2	  1e-54
434- 10:	rna-NM_106143.3	rna-XM_006600599.4	      0
434- 11:	rna-NM_106144.3	rna-XM_006600598.4	  2e-41
434- 12:	rna-NM_106145.3	rna-XM_006600596.3	  3e-15
434- 13:	rna-NM_106147.2	rna-XM_006600595.4	  2e-76
## Alignment 435: score=583.0 e_value=1.6e-28 N=13 NC_003070.9&NC_038253.2 minus
435-  0:	rna-NM_001332358.1	rna-XM_014770091.3	      0
435-  1:	rna-NM_001332359.1	rna-XM_003549640.5	      0
435-  2:	rna-NM_001332366.1	rna-XM_026126383.2	  2e-87
435-  3:	rna-NM_101737.2	rna-XM_003550735.3	  7e-49
435-  4:	rna-NM_101738.3	rna-XM_003549623.5	 3e-121
435-  5:	rna-NM_001332375.1	rna-XM_041010904.1	 6e-113
435-  6:	rna-NM_001332376.1	rna-XM_003550725.5	  1e-71
435-  7:	rna-NM_101745.5	rna-XM_003549610.5	      0
435-  8:	rna-NM_101746.5	rna-XM_003550716.5	      0
435-  9:	rna-NM_001332379.1	rna-XM_041011130.1	      0
435- 10:	rna-NM_179358.3	rna-NM_001251711.2	  3e-50
435- 11:	rna-NM_101758.5	rna-XM_006600598.4	  4e-39
435- 12:	rna-NM_101763.3	rna-XM_006600595.4	  3e-71
## Alignment 436: score=464.0 e_value=9.7e-21 N=10 NC_003070.9&NC_038253.2 minus
436-  0:	rna-NM_106057.3	rna-XM_041011111.1	      0
436-  1:	rna-NM_106058.3	rna-XM_003549538.5	      0
436-  2:	rna-NM_001198467.1	rna-XM_003549532.5	  2e-21
436-  3:	rna-NM_106071.1	rna-XM_003550658.5	      0
436-  4:	rna-NM_106075.4	rna-XM_006600531.4	 4e-179
436-  5:	rna-NM_106076.4	rna-XM_006600529.4	      0
436-  6:	rna-NM_106081.3	rna-XM_003549522.5	      0
436-  7:	rna-NM_106082.2	rna-XM_014769677.3	  3e-21
436-  8:	rna-NM_106083.5	rna-NM_001254105.2	  2e-47
436-  9:	rna-NM_106085.2	rna-XM_006600512.4	 2e-178
## Alignment 437: score=389.0 e_value=7.7e-15 N=8 NC_003070.9&NC_038253.2 minus
437-  0:	rna-NM_101769.4	rna-XM_003551059.5	      0
437-  1:	rna-NM_202132.2	rna-XM_026126297.2	 2e-108
437-  2:	rna-NM_101775.4	rna-XM_003551054.5	      0
437-  3:	rna-NM_001332386.1	rna-NM_001250144.2	  2e-52
437-  4:	rna-NM_001332387.1	rna-NM_001289205.2	  4e-28
437-  5:	rna-NM_101779.5	rna-NM_001251571.2	  3e-60
437-  6:	rna-NM_101780.4	rna-XM_041011340.1	      0
437-  7:	rna-NM_101783.4	rna-XM_003550548.5	      0
## Alignment 438: score=340.0 e_value=1.1e-10 N=7 NC_003070.9&NC_038253.2 minus
438-  0:	rna-NM_102534.3	rna-XM_003550266.5	      0
438-  1:	rna-NM_102535.3	rna-XM_003550265.5	  2e-86
438-  2:	rna-NM_102537.3	rna-XM_006601206.4	 5e-105
438-  3:	rna-NM_102538.3	rna-NM_001248684.2	  9e-56
438-  4:	rna-NM_102539.3	rna-XM_041011503.1	  1e-54
438-  5:	rna-NM_102540.4	rna-XM_003549331.5	 6e-162
438-  6:	rna-NM_202194.3	rna-XM_026126479.2	 4e-162
## Alignment 439: score=317.0 e_value=3e-11 N=7 NC_003070.9&NC_038253.2 minus
439-  0:	rna-NM_202250.3	rna-XM_003550287.5	 2e-159
439-  1:	rna-NM_103601.3	rna-XM_003550285.4	 5e-154
439-  2:	rna-NM_103605.7	rna-XM_006601216.4	  2e-72
439-  3:	rna-NM_001333265.1	rna-XM_003550283.5	  2e-49
439-  4:	rna-NM_103612.3	rna-XM_003550273.4	      0
439-  5:	rna-NM_103613.3	rna-NM_001251096.1	  9e-34
439-  6:	rna-NM_103614.5	rna-XM_006601208.4	 7e-136
## Alignment 440: score=307.0 e_value=1.6e-11 N=7 NC_003070.9&NC_038253.2 minus
440-  0:	rna-NM_101710.3	rna-XM_003550663.5	  3e-82
440-  1:	rna-NM_101716.7	rna-XM_003549532.5	      0
440-  2:	rna-NM_101718.5	rna-XM_014769500.3	  2e-30
440-  3:	rna-NM_001332350.1	rna-XM_006600531.4	      0
440-  4:	rna-NM_001084089.1	rna-XM_006600529.4	 3e-176
440-  5:	rna-NM_101721.4	rna-NM_001254105.2	  5e-26
440-  6:	rna-NM_101723.4	rna-NM_001253095.2	  6e-44
## Alignment 441: score=289.0 e_value=7.3e-10 N=6 NC_003070.9&NC_038253.2 minus
441-  0:	rna-NM_103788.3	rna-XM_003550801.5	 3e-123
441-  1:	rna-NM_103789.2	rna-XM_003550800.5	  5e-65
441-  2:	rna-NM_103790.3	rna-XM_003549763.5	      0
441-  3:	rna-NM_103792.2	rna-XM_003549762.4	  1e-37
441-  4:	rna-NM_103793.4	rna-XM_003549761.5	  3e-27
441-  5:	rna-NM_103794.3	rna-NM_001248965.2	 5e-100
## Alignment 442: score=1443.0 e_value=3.8e-101 N=32 NC_003070.9&NC_038254.2 plus
442-  0:	rna-NM_001334418.1	rna-XM_003551919.4	      0
442-  1:	rna-NM_105638.4	rna-NM_001249194.2	  2e-72
442-  2:	rna-NM_105644.3	rna-XM_003551922.5	  5e-27
442-  3:	rna-NM_105646.3	rna-NM_001255758.2	 8e-112
442-  4:	rna-NM_105647.6	rna-XM_006602247.4	      0
442-  5:	rna-NM_105649.3	rna-XM_014770787.3	  3e-55
442-  6:	rna-NM_105653.5	rna-XM_003551941.5	      0
442-  7:	rna-NM_105654.1	rna-XM_003553159.4	      0
442-  8:	rna-NM_105656.3	rna-XM_003551944.4	  1e-32
442-  9:	rna-NM_105657.4	rna-XM_006602278.4	 1e-112
442- 10:	rna-NM_105660.6	rna-XM_041011781.1	  1e-55
442- 11:	rna-NM_105665.3	rna-XM_003551948.5	      0
442- 12:	rna-NM_105669.3	rna-XM_003553168.5	  1e-62
442- 13:	rna-NM_105674.6	rna-XM_006602289.4	      0
442- 14:	rna-NM_202389.4	rna-XM_006602298.4	  2e-58
442- 15:	rna-NM_105684.4	rna-XM_003551953.5	      0
442- 16:	rna-NM_105685.4	rna-XM_006602302.4	 6e-133
442- 17:	rna-NM_105689.4	rna-XM_003551958.5	 1e-128
442- 18:	rna-NM_105690.3	rna-NM_001248490.2	  5e-35
442- 19:	rna-NM_105696.4	rna-XM_006602315.4	      0
442- 20:	rna-NM_105697.4	rna-XM_003551963.5	      0
442- 21:	rna-NM_105698.5	rna-XM_041012341.1	      0
442- 22:	rna-NM_105699.4	rna-XM_003551965.5	      0
442- 23:	rna-NM_001198432.1	rna-XM_003551970.5	      0
442- 24:	rna-NM_105709.4	rna-XM_041012345.1	 1e-117
442- 25:	rna-NM_105713.2	rna-XM_006602319.4	 9e-159
442- 26:	rna-NM_001036184.1	rna-XM_003551974.5	 2e-128
442- 27:	rna-NM_105718.2	rna-XM_003551161.5	      0
442- 28:	rna-NM_001334459.1	rna-XM_014770296.2	 3e-122
442- 29:	rna-NM_105720.4	rna-XM_006602326.4	      0
442- 30:	rna-NM_105721.2	rna-XM_003551985.5	      0
442- 31:	rna-NM_001198434.1	rna-XM_006602343.4	  7e-76
## Alignment 443: score=1383.0 e_value=6.6e-88 N=29 NC_003070.9&NC_038254.2 plus
443-  0:	rna-NM_105399.2	rna-XM_003552731.5	      0
443-  1:	rna-NM_001198412.1	rna-XM_006601831.4	 2e-152
443-  2:	rna-NM_105401.3	rna-XM_003552732.5	 2e-123
443-  3:	rna-NM_105402.3	rna-NM_001369324.1	 5e-170
443-  4:	rna-NM_179525.3	rna-XM_014770902.3	  1e-83
443-  5:	rna-NM_105405.1	rna-XM_006601833.4	      0
443-  6:	rna-NM_105407.5	rna-XM_003552737.5	 7e-131
443-  7:	rna-NM_105410.4	rna-NM_001249597.2	 1e-116
443-  8:	rna-NM_001334297.1	rna-XM_026126777.2	      0
443-  9:	rna-NM_105415.3	rna-NM_001251063.2	 1e-172
443- 10:	rna-NM_105420.3	rna-XM_003551456.5	      0
443- 11:	rna-NM_105424.5	rna-XM_003552741.5	 7e-161
443- 12:	rna-NM_105425.5	rna-XM_014770868.3	      0
443- 13:	rna-NM_105427.4	rna-XM_014770881.3	  5e-77
443- 14:	rna-NM_105428.4	rna-XM_041011591.1	  4e-58
443- 15:	rna-NM_105430.3	rna-XM_003552742.4	      0
443- 16:	rna-NM_105432.2	rna-XM_014770250.3	      0
443- 17:	rna-NM_105437.5	rna-XM_003551838.5	      0
443- 18:	rna-NM_105439.3	rna-XM_014770949.3	 3e-138
443- 19:	rna-NM_105440.2	rna-XM_003551861.5	      0
443- 20:	rna-NM_105441.3	rna-XM_003551876.5	 1e-106
443- 21:	rna-NM_105443.5	rna-XM_003551895.5	      0
443- 22:	rna-NM_105444.3	rna-XM_003551904.5	  3e-27
443- 23:	rna-NM_105445.2	rna-XM_003552752.5	  9e-65
443- 24:	rna-NM_179526.4	rna-XM_003551923.5	      0
443- 25:	rna-NM_105449.4	rna-XM_003552758.5	  6e-53
443- 26:	rna-NM_105453.3	rna-XM_026126757.2	      0
443- 27:	rna-NM_001124093.1	rna-XM_003551947.5	  1e-43
443- 28:	rna-NM_105458.3	rna-XM_003551954.5	      0
## Alignment 444: score=970.0 e_value=4.4e-61 N=22 NC_003070.9&NC_038254.2 plus
444-  0:	rna-NM_100561.4	rna-XM_003552857.5	      0
444-  1:	rna-NM_100562.3	rna-XM_003552864.5	 4e-115
444-  2:	rna-NM_100565.5	rna-XM_003552872.5	      0
444-  3:	rna-NM_100566.2	rna-XM_003552874.5	  4e-44
444-  4:	rna-NM_100568.4	rna-XM_003551133.5	      0
444-  5:	rna-NM_100570.2	rna-XM_006602007.4	 6e-162
444-  6:	rna-NM_100571.3	rna-NM_001248267.2	  2e-61
444-  7:	rna-NM_100575.4	rna-XM_003552885.4	  3e-28
444-  8:	rna-NM_001331678.1	rna-XM_014770451.1	  5e-38
444-  9:	rna-NM_100583.2	rna-XM_003552889.5	  3e-82
444- 10:	rna-NM_100584.5	rna-XM_003552897.5	      0
444- 11:	rna-NM_100589.3	rna-XM_014770349.3	 2e-111
444- 12:	rna-NM_100590.4	rna-XM_003552899.5	 9e-143
444- 13:	rna-NM_100591.4	rna-XM_003551214.3	  3e-77
444- 14:	rna-NM_100592.5	rna-XM_003551218.5	      0
444- 15:	rna-NM_001084005.3	rna-XM_006602031.4	      0
444- 16:	rna-NM_100596.4	rna-XM_003552906.5	      0
444- 17:	rna-NM_100597.4	rna-XM_041012080.1	      0
444- 18:	rna-NM_001331691.1	rna-XM_041012082.1	  2e-42
444- 19:	rna-NM_100609.4	rna-XM_003551273.5	  4e-59
444- 20:	rna-NM_100611.4	rna-XM_003551280.5	 9e-180
444- 21:	rna-NM_001331696.1	rna-XM_006602044.4	      0
## Alignment 445: score=903.0 e_value=1.4e-52 N=19 NC_003070.9&NC_038254.2 plus
445-  0:	rna-NM_105338.4	rna-XM_003552658.5	 6e-152
445-  1:	rna-NM_105339.4	rna-XM_003552662.5	 8e-180
445-  2:	rna-NM_105343.3	rna-XM_003551785.5	      0
445-  3:	rna-NM_179523.4	rna-XM_006602984.4	 2e-176
445-  4:	rna-NM_105355.3	rna-XM_003551788.5	 3e-109
445-  5:	rna-NM_105356.4	rna-XM_003552669.5	  5e-26
445-  6:	rna-NM_105357.2	rna-XM_003552670.5	      0
445-  7:	rna-NM_105359.3	rna-XM_006602987.4	 2e-178
445-  8:	rna-NM_105360.2	rna-XM_006602990.4	  5e-21
445-  9:	rna-NM_105372.3	rna-NM_001250852.2	  5e-30
445- 10:	rna-NM_001198406.1	rna-NM_001251348.3	  4e-29
445- 11:	rna-NM_001334266.1	rna-XM_003551795.5	  6e-69
445- 12:	rna-NM_105375.3	rna-XM_003551796.5	  6e-49
445- 13:	rna-NM_105376.4	rna-NM_001249258.2	 1e-138
445- 14:	rna-NM_001334269.1	rna-XM_003552676.5	      0
445- 15:	rna-NM_105378.4	rna-XM_003552678.3	  5e-87
445- 16:	rna-NM_105380.5	rna-XM_003552680.5	  2e-95
445- 17:	rna-NM_105381.5	rna-XM_003552681.5	      0
445- 18:	rna-NM_001334274.1	rna-XM_003551804.5	      0
## Alignment 446: score=683.0 e_value=4.3e-40 N=16 NC_003070.9&NC_038254.2 plus
446-  0:	rna-NM_104666.4	rna-XM_003551944.4	  5e-36
446-  1:	rna-NM_104675.3	rna-XM_003553164.5	      0
446-  2:	rna-NM_104676.5	rna-XM_003551948.5	      0
446-  3:	rna-NM_001198339.2	rna-XM_006602289.4	      0
446-  4:	rna-NM_104682.3	rna-XM_003551951.4	      0
446-  5:	rna-NM_104683.3	rna-XM_003553175.5	 4e-132
446-  6:	rna-NM_104689.4	rna-XM_006602302.4	 2e-123
446-  7:	rna-NM_104691.4	rna-XM_003553180.5	      0
446-  8:	rna-NM_104695.5	rna-XM_014770280.3	      0
446-  9:	rna-NM_001333885.1	rna-XM_003551963.5	      0
446- 10:	rna-NM_104712.5	rna-XM_003551150.4	 1e-119
446- 11:	rna-NM_104726.3	rna-XM_003551970.5	      0
446- 12:	rna-NM_104731.5	rna-XM_003551975.4	 4e-176
446- 13:	rna-NM_104739.5	rna-XM_003551976.5	      0
446- 14:	rna-NM_104742.4	rna-XM_003551978.5	      0
446- 15:	rna-NM_104762.5	rna-XM_006602323.4	      0
## Alignment 447: score=609.0 e_value=8.1e-30 N=13 NC_003070.9&NC_038254.2 plus
447-  0:	rna-NM_102277.4	rna-XM_003551426.5	      0
447-  1:	rna-NM_001332646.1	rna-XM_003551456.5	      0
447-  2:	rna-NM_102280.4	rna-XM_041011974.1	      0
447-  3:	rna-NM_001198155.1	rna-XM_014770881.3	  1e-76
447-  4:	rna-NM_102282.4	rna-XM_003551789.5	 2e-148
447-  5:	rna-NM_102286.3	rna-XM_014770250.3	      0
447-  6:	rna-NM_102289.4	rna-XM_003551865.4	 3e-111
447-  7:	rna-NM_102291.5	rna-XM_006601850.4	      0
447-  8:	rna-NM_102292.3	rna-XM_003551876.5	  1e-87
447-  9:	rna-NM_102294.7	rna-XM_003552750.5	      0
447- 10:	rna-NM_102295.6	rna-XM_003551904.5	      0
447- 11:	rna-NM_001332654.1	rna-XM_026126757.2	      0
447- 12:	rna-NM_202179.2	rna-XM_003551947.5	  6e-47
## Alignment 448: score=536.0 e_value=1.3e-26 N=12 NC_003070.9&NC_038254.2 plus
448-  0:	rna-NM_102447.5	rna-XM_003551919.4	      0
448-  1:	rna-NM_102456.3	rna-XM_003551922.5	  5e-25
448-  2:	rna-NM_102457.6	rna-XM_014770927.3	 3e-177
448-  3:	rna-NM_102460.4	rna-NM_001255758.2	  9e-91
448-  4:	rna-NM_102461.3	rna-XM_006602247.4	      0
448-  5:	rna-NM_001332741.1	rna-XM_003553158.5	  5e-32
448-  6:	rna-NM_102470.3	rna-XM_003553159.4	 1e-174
448-  7:	rna-NM_102472.4	rna-XM_006602278.4	 3e-113
448-  8:	rna-NM_102475.3	rna-XM_041011781.1	  1e-63
448-  9:	rna-NM_102482.4	rna-XM_003553172.4	      0
448- 10:	rna-NM_102484.1	rna-XM_026126634.2	  2e-22
448- 11:	rna-NM_102488.1	rna-XM_006602289.4	  5e-20
## Alignment 449: score=502.0 e_value=1.6e-27 N=12 NC_003070.9&NC_038254.2 plus
449-  0:	rna-NM_100910.5	rna-XM_041011781.1	  8e-76
449-  1:	rna-NM_001331905.1	rna-XM_003551948.5	      0
449-  2:	rna-NM_001331907.1	rna-XM_006602289.4	 2e-139
449-  3:	rna-NM_100927.4	rna-NM_001250095.3	  4e-68
449-  4:	rna-NM_100928.4	rna-XM_014771289.3	  1e-43
449-  5:	rna-NM_100929.5	rna-XM_014770280.3	      0
449-  6:	rna-NM_100930.4	rna-XM_003551969.5	 6e-143
449-  7:	rna-NM_100932.4	rna-XM_003551150.4	  4e-96
449-  8:	rna-NM_100937.3	rna-XM_041011784.1	  1e-23
449-  9:	rna-NM_100940.7	rna-XM_003551978.5	      0
449- 10:	rna-NM_001084037.2	rna-XM_014770341.3	  4e-26
449- 11:	rna-NM_001331926.1	rna-XM_003551987.5	      0
## Alignment 450: score=444.0 e_value=9.8e-21 N=10 NC_003070.9&NC_038254.2 plus
450-  0:	rna-NM_104448.4	rna-XM_003551316.5	      0
450-  1:	rna-NM_104452.4	rna-XM_003551328.5	      0
450-  2:	rna-NM_104455.4	rna-XM_003552937.5	  5e-94
450-  3:	rna-NM_001333734.1	rna-XM_026126583.2	      0
450-  4:	rna-NM_001198315.2	rna-XM_003552943.4	  2e-70
450-  5:	rna-NM_104464.7	rna-XM_003552946.4	      0
450-  6:	rna-NM_104467.5	rna-XM_014770483.1	  2e-60
450-  7:	rna-NM_104468.3	rna-XM_003551417.4	 9e-132
450-  8:	rna-NM_001333744.1	rna-XM_003551424.5	 8e-156
450-  9:	rna-NM_104470.3	rna-XM_003551439.5	 2e-135
## Alignment 451: score=415.0 e_value=4e-18 N=9 NC_003070.9&NC_038254.2 plus
451-  0:	rna-NM_101293.5	rna-XM_006602233.4	 2e-144
451-  1:	rna-NM_101294.3	rna-XM_003553136.5	  4e-39
451-  2:	rna-NM_001198063.1	rna-XM_041012253.1	 3e-167
451-  3:	rna-NM_101299.4	rna-XM_014770927.3	      0
451-  4:	rna-NM_001084065.3	rna-XM_026126787.2	 1e-112
451-  5:	rna-NM_101304.4	rna-XM_006602247.4	      0
451-  6:	rna-NM_001332118.1	rna-XM_014770855.3	      0
451-  7:	rna-NM_101307.5	rna-XM_006602257.3	 2e-110
451-  8:	rna-NM_101308.4	rna-XM_006602259.4	  8e-88
## Alignment 452: score=387.0 e_value=3.9e-19 N=9 NC_003070.9&NC_038254.2 plus
452-  0:	rna-NM_105182.5	rna-XM_006602775.4	 3e-147
452-  1:	rna-NM_105195.3	rna-NM_001253130.1	      0
452-  2:	rna-NM_105196.5	rna-XM_003552403.5	 9e-121
452-  3:	rna-NM_105197.3	rna-XM_003552404.5	 8e-168
452-  4:	rna-NM_105199.3	rna-XM_006602783.4	 8e-139
452-  5:	rna-NM_179514.4	rna-XM_003552412.5	 2e-131
452-  6:	rna-NM_105202.5	rna-NM_001251706.2	  1e-59
452-  7:	rna-NM_105221.3	rna-XM_006602786.3	      0
452-  8:	rna-NM_001334214.1	rna-XM_003551646.5	      0
## Alignment 453: score=378.0 e_value=7.7e-14 N=8 NC_003070.9&NC_038254.2 plus
453-  0:	rna-NM_102491.4	rna-XM_003553117.5	  2e-48
453-  1:	rna-NM_102492.3	rna-NM_001250502.2	  5e-23
453-  2:	rna-NM_102496.4	rna-XM_003551124.4	      0
453-  3:	rna-NM_202191.2	rna-XM_006601826.4	  3e-50
453-  4:	rna-NM_001160902.1	rna-NM_001254060.2	  2e-75
453-  5:	rna-NM_102502.3	rna-XM_003551282.5	  5e-83
453-  6:	rna-NM_102503.4	rna-NM_001249597.2	 8e-117
453-  7:	rna-NM_102505.2	rna-NM_001251063.2	  3e-87
## Alignment 454: score=296.0 e_value=1.8e-09 N=6 NC_003070.9&NC_038254.2 plus
454-  0:	rna-NM_100065.5	rna-XM_014770182.3	 3e-146
454-  1:	rna-NM_001083975.2	rna-XM_026126742.2	      0
454-  2:	rna-NM_100067.2	rna-XM_003551607.4	  2e-27
454-  3:	rna-NM_001331310.1	rna-XM_003552316.5	 2e-142
454-  4:	rna-NM_001331312.1	rna-XM_006602709.4	      0
454-  5:	rna-NM_100072.4	rna-XM_006602710.4	      0
## Alignment 455: score=1195.0 e_value=4.2e-83 N=26 NC_003070.9&NC_038254.2 minus
455-  0:	rna-NM_102179.2	rna-XM_003551177.5	      0
455-  1:	rna-NM_102187.4	rna-XM_014770296.2	 3e-139
455-  2:	rna-NM_102188.3	rna-XM_006602324.4	  2e-88
455-  3:	rna-NM_001332600.1	rna-XM_003551162.4	  4e-81
455-  4:	rna-NM_102193.4	rna-NM_001255823.3	 8e-117
455-  5:	rna-NM_102195.3	rna-XM_003551161.5	      0
455-  6:	rna-NM_102200.3	rna-XM_003551974.5	  3e-17
455-  7:	rna-NM_102203.3	rna-XM_006602319.4	      0
455-  8:	rna-NM_001332620.1	rna-XM_041012345.1	 8e-118
455-  9:	rna-NM_102222.5	rna-XM_003551972.5	      0
455- 10:	rna-NM_102224.4	rna-XM_003551970.5	      0
455- 11:	rna-NM_102228.4	rna-NM_001367184.1	      0
455- 12:	rna-NM_102230.5	rna-XM_003551965.5	      0
455- 13:	rna-NM_102231.1	rna-XM_006602317.4	  2e-37
455- 14:	rna-NM_102234.4	rna-XM_006601722.4	  6e-55
455- 15:	rna-NM_102235.2	rna-XM_003551963.5	      0
455- 16:	rna-NM_102236.3	rna-XM_006602315.4	      0
455- 17:	rna-NM_102245.2	rna-XM_003551138.5	 1e-109
455- 18:	rna-NM_102250.5	rna-XM_041012330.1	      0
455- 19:	rna-NM_102252.5	rna-NM_001248490.2	  2e-61
455- 20:	rna-NM_001332637.1	rna-XM_006602308.4	 1e-110
455- 21:	rna-NM_102260.4	rna-XM_006602302.4	 8e-131
455- 22:	rna-NM_001332639.1	rna-XM_003553175.5	  5e-82
455- 23:	rna-NM_102262.3	rna-XM_006602298.4	  1e-62
455- 24:	rna-NM_102264.5	rna-XM_003551951.4	      0
455- 25:	rna-NM_001332641.1	rna-XM_006602289.4	      0
## Alignment 456: score=1004.0 e_value=9.4e-62 N=22 NC_003070.9&NC_038254.2 minus
456-  0:	rna-NM_105243.4	rna-XM_003553105.5	  2e-86
456-  1:	rna-NM_105246.3	rna-XM_003553091.3	  1e-33
456-  2:	rna-NM_105251.1	rna-XM_014771235.3	 1e-156
456-  3:	rna-NM_105256.4	rna-XM_003552969.5	      0
456-  4:	rna-NM_105260.3	rna-XM_006601971.4	      0
456-  5:	rna-NM_105264.3	rna-XM_006601964.4	      0
456-  6:	rna-NM_001124084.1	rna-NM_001254052.1	      0
456-  7:	rna-NM_105284.4	rna-XM_003553019.5	 1e-122
456-  8:	rna-NM_105285.3	rna-XM_006601775.3	  3e-52
456-  9:	rna-NM_105286.4	rna-XM_003552835.5	      0
456- 10:	rna-NM_105287.2	rna-NM_001251665.2	 8e-116
456- 11:	rna-NM_105289.3	rna-XM_041012045.1	      0
456- 12:	rna-NM_001198398.1	rna-NM_001255403.3	      0
456- 13:	rna-NM_105294.3	rna-XM_003553029.5	  3e-91
456- 14:	rna-NM_105296.3	rna-XM_003552830.5	      0
456- 15:	rna-NM_105297.4	rna-XM_003552984.5	  1e-83
456- 16:	rna-NM_105306.4	rna-XM_003552932.4	      0
456- 17:	rna-NM_105307.3	rna-XM_003552927.5	  7e-77
456- 18:	rna-NM_105311.3	rna-XM_003552925.5	  2e-49
456- 19:	rna-NM_001334241.1	rna-XM_003552919.4	      0
456- 20:	rna-NM_105318.3	rna-XM_003552828.5	  3e-57
456- 21:	rna-NM_105319.4	rna-XM_006601941.4	  8e-56
## Alignment 457: score=879.0 e_value=3e-51 N=19 NC_003070.9&NC_038254.2 minus
457-  0:	rna-NM_100029.6	rna-NM_001251780.2	  6e-76
457-  1:	rna-NM_100030.4	rna-XM_003552373.5	      0
457-  2:	rna-NM_001331276.1	rna-NM_001249873.2	  2e-48
457-  3:	rna-NM_100033.3	rna-XM_003552369.4	      0
457-  4:	rna-NM_001331278.1	rna-XM_003551624.5	  4e-89
457-  5:	rna-NM_100036.5	rna-XM_003552365.5	      0
457-  6:	rna-NM_100037.4	rna-XM_041011641.1	 2e-131
457-  7:	rna-NM_001123738.2	rna-NM_001255284.2	      0
457-  8:	rna-NM_001331284.1	rna-XM_014770374.3	      0
457-  9:	rna-NM_100047.4	rna-XM_003552350.4	      0
457- 10:	rna-NM_001331288.1	rna-XM_003552348.5	  8e-34
457- 11:	rna-NM_001123739.2	rna-XM_014770849.3	  2e-29
457- 12:	rna-NM_001331296.1	rna-XM_006602732.4	      0
457- 13:	rna-NM_100053.4	rna-XM_003552343.5	      0
457- 14:	rna-NM_100055.3	rna-XM_003552342.5	  3e-18
457- 15:	rna-NM_100061.3	rna-XM_003551611.4	 2e-103
457- 16:	rna-NM_100062.5	rna-XM_003552331.5	      0
457- 17:	rna-NM_100063.4	rna-XM_014770826.2	 2e-132
457- 18:	rna-NM_100072.4	rna-XM_006602710.4	      0
## Alignment 458: score=326.0 e_value=1.2e-10 N=7 NC_003070.9&NC_038254.2 minus
458-  0:	rna-NM_106441.4	rna-XM_041011617.1	 1e-145
458-  1:	rna-NM_106448.4	rna-XM_003552772.5	      0
458-  2:	rna-NM_001334815.1	rna-NM_001251020.2	  3e-36
458-  3:	rna-NM_106457.3	rna-XM_014770302.3	  8e-69
458-  4:	rna-NM_106458.4	rna-XM_006601875.3	 4e-154
458-  5:	rna-NM_106462.3	rna-XM_041012002.1	 3e-128
458-  6:	rna-NM_001198495.1	rna-XM_006601873.4	 9e-100
## Alignment 459: score=295.0 e_value=4.8e-12 N=7 NC_003070.9&NC_038254.2 minus
459-  0:	rna-NM_101170.4	rna-XM_003551954.5	      0
459-  1:	rna-NM_001035957.3	rna-XM_026126757.2	      0
459-  2:	rna-NM_101173.5	rna-XM_041011988.1	  4e-72
459-  3:	rna-NM_101183.4	rna-XM_003552754.5	      0
459-  4:	rna-NM_001198051.1	rna-XM_003551907.5	      0
459-  5:	rna-NM_101190.7	rna-XM_003551858.5	  5e-75
459-  6:	rna-NM_101214.4	rna-NM_001253117.2	      0
## Alignment 460: score=809.0 e_value=6.3e-43 N=17 NC_003070.9&NC_038255.2 plus
460-  0:	rna-NM_100268.5	rna-NM_001248425.1	  3e-50
460-  1:	rna-NM_100273.2	rna-XM_041012907.1	      0
460-  2:	rna-NM_100274.3	rna-XM_041012597.1	      0
460-  3:	rna-NM_100276.4	rna-NM_001250392.2	 1e-121
460-  4:	rna-NM_001331454.1	rna-XM_003554246.5	      0
460-  5:	rna-NM_100280.3	rna-XM_003554247.5	      0
460-  6:	rna-NM_100282.4	rna-XM_003553454.5	      0
460-  7:	rna-NM_001331456.1	rna-XM_006603577.4	 8e-173
460-  8:	rna-NM_100284.3	rna-XM_003553457.5	  1e-40
460-  9:	rna-NM_100285.4	rna-NM_001255316.2	 5e-105
460- 10:	rna-NM_001197976.1	rna-XM_006604448.3	      0
460- 11:	rna-NM_100291.3	rna-XM_006603677.4	  3e-43
460- 12:	rna-NM_100292.2	rna-XM_003554256.4	      0
460- 13:	rna-NM_100293.3	rna-XM_006604453.4	      0
460- 14:	rna-NM_179256.1	rna-XM_041012604.1	      0
460- 15:	rna-NM_100297.3	rna-XM_006604460.4	      0
460- 16:	rna-NM_100299.2	rna-XM_003554266.5	      0
## Alignment 461: score=358.0 e_value=1.1e-18 N=9 NC_003070.9&NC_038255.2 plus
461-  0:	rna-NM_102198.5	rna-NM_001354077.1	 5e-134
461-  1:	rna-NM_001332616.1	rna-XM_006603740.3	 5e-127
461-  2:	rna-NM_102219.3	rna-XM_006603746.4	  8e-25
461-  3:	rna-NM_001332620.1	rna-NM_001360397.1	  2e-98
461-  4:	rna-NM_102222.5	rna-XM_003553802.5	 7e-136
461-  5:	rna-NM_102236.3	rna-XM_006603757.3	 1e-144
461-  6:	rna-NM_102257.2	rna-XM_006603773.4	 2e-115
461-  7:	rna-NM_102263.3	rna-XM_003554110.5	 5e-155
461-  8:	rna-NM_001332641.1	rna-XM_006603777.3	      0
## Alignment 462: score=281.0 e_value=1.9e-08 N=6 NC_003070.9&NC_038255.2 plus
462-  0:	rna-NM_001334523.1	rna-XM_041012787.1	  2e-22
462-  1:	rna-NM_105893.4	rna-XM_041012788.1	      0
462-  2:	rna-NM_001084343.2	rna-XM_006604868.4	  4e-40
462-  3:	rna-NM_001334535.1	rna-XM_041012791.1	  2e-72
462-  4:	rna-NM_105911.5	rna-XM_003554752.5	      0
462-  5:	rna-NM_001198454.2	rna-XM_003554753.5	      0
## Alignment 463: score=281.0 e_value=9.6e-08 N=6 NC_003070.9&NC_038255.2 plus
463-  0:	rna-NM_100120.3	rna-XM_003553624.5	      0
463-  1:	rna-NM_100121.5	rna-XM_003553625.4	 2e-129
463-  2:	rna-NM_100124.5	rna-NM_001354835.1	  7e-57
463-  3:	rna-NM_100127.3	rna-XM_003553628.5	      0
463-  4:	rna-NM_100131.3	rna-XM_003554521.4	      0
463-  5:	rna-NM_100132.2	rna-XM_003554525.5	  4e-69
## Alignment 464: score=277.0 e_value=6.6e-08 N=6 NC_003070.9&NC_038255.2 plus
464-  0:	rna-NM_001084247.2	rna-XM_006604865.4	      0
464-  1:	rna-NM_104252.3	rna-NM_001255128.3	      0
464-  2:	rna-NM_001333610.1	rna-XM_014771931.2	 4e-133
464-  3:	rna-NM_104265.4	rna-XM_041012788.1	      0
464-  4:	rna-NM_104269.4	rna-XM_006604868.4	  1e-56
464-  5:	rna-NM_104274.2	rna-XM_041012789.1	  5e-26
## Alignment 465: score=1284.0 e_value=9.8e-87 N=28 NC_003070.9&NC_038255.2 minus
465-  0:	rna-NM_100110.3	rna-XM_003554541.4	 2e-178
465-  1:	rna-NM_001331331.1	rna-XM_003554539.5	 8e-144
465-  2:	rna-NM_001331334.1	rna-NM_001289245.1	 7e-145
465-  3:	rna-NM_100127.3	rna-XM_003553628.5	      0
465-  4:	rna-NM_100138.3	rna-XM_006604680.4	  2e-52
465-  5:	rna-NM_100139.4	rna-XM_041012910.1	 2e-134
465-  6:	rna-NM_100141.3	rna-NM_001354767.1	  5e-64
465-  7:	rna-NM_100144.3	rna-XM_003554496.5	      0
465-  8:	rna-NM_100145.2	rna-XM_003554494.5	      0
465-  9:	rna-NM_100146.3	rna-XM_041012702.1	      0
465- 10:	rna-NM_100150.3	rna-XM_003554490.5	  2e-55
465- 11:	rna-NM_100152.3	rna-XM_003554488.5	 9e-176
465- 12:	rna-NM_100153.4	rna-XM_014771996.3	      0
465- 13:	rna-NM_100155.4	rna-NM_001248735.2	  3e-38
465- 14:	rna-NM_100157.4	rna-NM_001250012.2	 6e-115
465- 15:	rna-NM_100160.4	rna-XM_003554481.5	      0
465- 16:	rna-NM_100161.2	rna-NM_001250403.3	  3e-43
465- 17:	rna-NM_100163.3	rna-NM_001251800.3	  3e-19
465- 18:	rna-NM_180602.2	rna-NM_001289365.1	 5e-101
465- 19:	rna-NM_100167.3	rna-XM_003554475.5	 3e-159
465- 20:	rna-NM_001331363.1	rna-XM_006603652.4	 2e-125
465- 21:	rna-NM_100171.3	rna-NM_001248515.2	  1e-33
465- 22:	rna-NM_100172.3	rna-XM_003554467.5	      0
465- 23:	rna-NM_001331372.1	rna-XM_006604645.3	      0
465- 24:	rna-NM_001331374.1	rna-XM_006604643.4	  4e-81
465- 25:	rna-NM_100181.5	rna-XM_006604641.4	      0
465- 26:	rna-NM_100182.3	rna-XM_006604640.4	      0
465- 27:	rna-NM_100183.2	rna-XM_003554461.4	  4e-46
## Alignment 466: score=1234.0 e_value=2.2e-82 N=27 NC_003070.9&NC_038255.2 minus
466-  0:	rna-NM_100757.4	rna-NM_001248369.2	  1e-88
466-  1:	rna-NM_100759.4	rna-XM_003553694.5	      0
466-  2:	rna-NM_100760.5	rna-NM_001248841.2	  3e-89
466-  3:	rna-NM_100761.4	rna-XM_003553692.5	 1e-151
466-  4:	rna-NM_100766.3	rna-XM_003554622.5	 9e-138
466-  5:	rna-NM_179288.3	rna-NM_001362784.1	  5e-88
466-  6:	rna-NM_100770.5	rna-XM_006604761.4	      0
466-  7:	rna-NM_100771.4	rna-XM_003553676.5	      0
466-  8:	rna-NM_100773.4	rna-XM_003554608.5	      0
466-  9:	rna-NM_202070.1	rna-XM_003554601.5	      0
466- 10:	rna-NM_001198016.1	rna-XM_003554597.5	 1e-166
466- 11:	rna-NM_100785.3	rna-XM_003554581.5	  7e-85
466- 12:	rna-NM_179290.3	rna-XM_041012727.1	      0
466- 13:	rna-NM_001331808.1	rna-XM_003553661.5	      0
466- 14:	rna-NM_100794.4	rna-XM_003554570.4	 3e-134
466- 15:	rna-NM_100795.4	rna-XM_003554567.5	  3e-43
466- 16:	rna-NM_100803.4	rna-XM_006604722.4	  1e-89
466- 17:	rna-NM_100808.3	rna-XM_003554559.5	 2e-152
466- 18:	rna-NM_100809.5	rna-XM_003554558.5	 1e-172
466- 19:	rna-NM_001198018.1	rna-XM_003554556.5	      0
466- 20:	rna-NM_100816.5	rna-XM_006604718.4	      0
466- 21:	rna-NM_100817.4	rna-XM_003553644.5	  1e-43
466- 22:	rna-NM_001331838.1	rna-XM_006604716.4	  4e-73
466- 23:	rna-NM_100825.5	rna-XM_003553643.5	 2e-110
466- 24:	rna-NM_100826.3	rna-XM_006604713.4	 1e-166
466- 25:	rna-NM_100827.4	rna-XM_003554546.4	 3e-109
466- 26:	rna-NM_001331840.1	rna-XM_006604709.4	      0
## Alignment 467: score=891.0 e_value=7e-52 N=19 NC_003070.9&NC_038255.2 minus
467-  0:	rna-NM_099985.3	rna-XM_003553758.5	  3e-68
467-  1:	rna-NM_001197952.1	rna-XM_006604859.3	      0
467-  2:	rna-NM_099987.4	rna-XM_041012785.1	 3e-137
467-  3:	rna-NM_001035847.1	rna-XM_006604855.4	 3e-144
467-  4:	rna-NM_001035848.1	rna-XM_006603665.4	  1e-72
467-  5:	rna-NM_099991.4	rna-XM_003554736.5	      0
467-  6:	rna-NM_179238.4	rna-NM_001248224.1	  3e-23
467-  7:	rna-NM_100001.2	rna-NM_001317595.1	      0
467-  8:	rna-NM_100002.4	rna-NM_001317534.1	 3e-113
467-  9:	rna-NM_100004.4	rna-XM_003553746.5	      0
467- 10:	rna-NM_100005.3	rna-NM_001253016.2	 2e-142
467- 11:	rna-NM_001331263.1	rna-NM_001369323.1	  1e-63
467- 12:	rna-NM_100008.4	rna-XM_003553744.5	  3e-50
467- 13:	rna-NM_001197954.2	rna-XM_003553743.5	      0
467- 14:	rna-NM_100012.3	rna-XM_003554720.5	      0
467- 15:	rna-NM_001331273.1	rna-XM_003553733.5	 8e-178
467- 16:	rna-NM_100025.3	rna-XM_006604822.4	 9e-178
467- 17:	rna-NM_100026.3	rna-XM_003553731.5	 7e-108
467- 18:	rna-NM_001123736.1	rna-XM_003554705.5	  6e-30
## Alignment 468: score=726.0 e_value=7.8e-41 N=16 NC_003070.9&NC_038255.2 minus
468-  0:	rna-NM_179489.2	rna-XM_006604741.3	  5e-55
468-  1:	rna-NM_104503.5	rna-XM_003554581.5	  3e-79
468-  2:	rna-NM_104505.4	rna-XM_006603557.4	  4e-44
468-  3:	rna-NM_104509.4	rna-XM_041012429.1	  2e-71
468-  4:	rna-NM_104512.3	rna-NM_001251331.2	 4e-134
468-  5:	rna-NM_104515.4	rna-XM_003553658.5	      0
468-  6:	rna-NM_001124036.2	rna-XM_006604727.4	 4e-103
468-  7:	rna-NM_104521.3	rna-XM_003554570.4	 1e-134
468-  8:	rna-NM_104525.3	rna-XM_006604725.4	      0
468-  9:	rna-NM_104536.5	rna-NM_001255818.2	      0
468- 10:	rna-NM_104543.4	rna-XM_003554558.5	 1e-166
468- 11:	rna-NM_104547.4	rna-XM_041012373.1	 2e-106
468- 12:	rna-NM_104548.3	rna-XM_026127075.2	      0
468- 13:	rna-NM_104551.2	rna-XM_003554548.4	  7e-18
468- 14:	rna-NM_104552.2	rna-XM_003553643.5	  6e-87
468- 15:	rna-NM_104556.5	rna-XM_006604713.4	      0
## Alignment 469: score=676.0 e_value=2.2e-37 N=15 NC_003070.9&NC_038255.2 minus
469-  0:	rna-NM_100184.4	rna-XM_003554230.5	 4e-131
469-  1:	rna-NM_001331380.1	rna-XM_003554229.5	 3e-119
469-  2:	rna-NM_001331384.1	rna-XM_003553422.5	 4e-132
469-  3:	rna-NM_001331385.1	rna-XM_006604391.4	      0
469-  4:	rna-NM_202020.1	rna-XM_003554214.5	  5e-20
469-  5:	rna-NM_100193.4	rna-XM_003553419.5	 4e-174
469-  6:	rna-NM_100196.3	rna-XM_003554207.5	      0
469-  7:	rna-NM_100199.2	rna-XM_006604370.4	  1e-25
469-  8:	rna-NM_100209.3	rna-XM_006604360.4	      0
469-  9:	rna-NM_202022.3	rna-XM_003554192.5	      0
469- 10:	rna-NM_100215.4	rna-NM_001249611.2	  8e-59
469- 11:	rna-NM_100216.3	rna-XM_006604355.4	  5e-55
469- 12:	rna-NM_100218.5	rna-XM_003554189.4	 7e-161
469- 13:	rna-NM_100220.8	rna-XM_006604349.4	      0
469- 14:	rna-NM_100226.3	rna-XM_003553394.5	      0
## Alignment 470: score=593.0 e_value=1.1e-32 N=14 NC_003070.9&NC_038255.2 minus
470-  0:	rna-NM_104323.4	rna-XM_003554676.5	      0
470-  1:	rna-NM_104324.4	rna-XM_006604784.4	  9e-47
470-  2:	rna-NM_104329.5	rna-XM_003554643.5	      0
470-  3:	rna-NM_104330.4	rna-XM_003554650.4	 3e-151
470-  4:	rna-NM_104335.5	rna-XM_003553698.5	      0
470-  5:	rna-NM_104338.7	rna-XM_003554633.5	      0
470-  6:	rna-NM_104344.2	rna-NM_001248841.2	  1e-89
470-  7:	rna-NM_180633.2	rna-XM_003553692.5	      0
470-  8:	rna-NM_202300.2	rna-XM_003554619.5	      0
470-  9:	rna-NM_104356.3	rna-NM_001362784.1	  6e-82
470- 10:	rna-NM_104367.2	rna-XM_006604761.4	      0
470- 11:	rna-NM_001333684.1	rna-XM_003553676.5	      0
470- 12:	rna-NM_104373.2	rna-XM_003554610.4	 1e-155
470- 13:	rna-NM_104378.2	rna-XM_003553675.5	      0
## Alignment 471: score=340.0 e_value=6.6e-16 N=8 NC_003070.9&NC_038255.2 minus
471-  0:	rna-NM_105361.4	rna-XM_003553213.5	 1e-156
471-  1:	rna-NM_001198406.1	rna-XM_003554945.5	  9e-22
471-  2:	rna-NM_105375.3	rna-XM_003553195.5	  8e-52
471-  3:	rna-NM_001334269.1	rna-XM_041012858.1	 3e-116
471-  4:	rna-NM_105378.4	rna-NM_001369221.1	  2e-89
471-  5:	rna-NM_105379.4	rna-NM_001248337.2	 3e-105
471-  6:	rna-NM_105380.5	rna-XM_003555081.5	  2e-97
471-  7:	rna-NM_001334286.1	rna-XM_006603908.4	  4e-67
## Alignment 472: score=302.0 e_value=3e-14 N=8 NC_003070.9&NC_038255.2 minus
472-  0:	rna-NM_105565.3	rna-XM_041012950.1	  8e-85
472-  1:	rna-NM_001334398.1	rna-NM_001253282.2	  1e-21
472-  2:	rna-NM_105590.3	rna-NM_001249888.3	  3e-30
472-  3:	rna-NM_105594.3	rna-XM_003554868.5	      0
472-  4:	rna-NM_105600.4	rna-XM_006603830.4	  8e-98
472-  5:	rna-NM_105604.2	rna-XM_006603829.4	 5e-130
472-  6:	rna-NM_001334409.1	rna-XM_006603816.4	      0
472-  7:	rna-NM_105613.5	rna-XM_003554560.5	  1e-86
## Alignment 473: score=266.0 e_value=8.3e-11 N=7 NC_003070.9&NC_038255.2 minus
473-  0:	rna-NM_001123884.2	rna-NM_001249888.3	  1e-30
473-  1:	rna-NM_102419.4	rna-XM_003554751.5	      0
473-  2:	rna-NM_102430.5	rna-NM_001252834.2	 5e-109
473-  3:	rna-NM_102432.3	rna-XM_003554560.5	  9e-93
473-  4:	rna-NM_102442.2	rna-NM_001249937.2	  9e-38
473-  5:	rna-NM_102451.2	rna-XM_041012848.1	  6e-99
473-  6:	rna-NM_179381.3	rna-NM_001250981.2	  1e-42
## Alignment 474: score=870.0 e_value=3e-54 N=19 NC_003070.9&NC_038256.2 plus
474-  0:	rna-NM_101241.5	rna-XM_003556582.4	  8e-81
474-  1:	rna-NM_101250.4	rna-XM_003556644.5	 9e-171
474-  2:	rna-NM_001332092.1	rna-XM_003556602.4	  6e-40
474-  3:	rna-NM_001332093.1	rna-XM_006605480.3	      0
474-  4:	rna-NM_001332094.1	rna-XM_006605288.4	  1e-68
474-  5:	rna-NM_101256.3	rna-NM_001254329.1	      0
474-  6:	rna-NM_001332100.1	rna-XM_006605483.4	  4e-38
474-  7:	rna-NM_101259.3	rna-XM_003556632.5	  3e-22
474-  8:	rna-NM_001332104.1	rna-XM_006605486.4	 3e-125
474-  9:	rna-NM_101262.3	rna-XM_003556662.4	 6e-142
474- 10:	rna-NM_101263.5	rna-XM_041013144.1	 5e-154
474- 11:	rna-NM_101266.4	rna-XM_003556715.5	      0
474- 12:	rna-NM_101267.4	rna-NM_001250194.2	  1e-95
474- 13:	rna-NM_101269.2	rna-XM_003556720.5	      0
474- 14:	rna-NM_101270.3	rna-XM_006605499.3	      0
474- 15:	rna-NM_179328.2	rna-NM_001251612.2	  6e-33
474- 16:	rna-NM_101281.3	rna-XM_003556742.4	  2e-58
474- 17:	rna-NM_101287.4	rna-NM_001251520.2	  5e-73
474- 18:	rna-NM_101292.3	rna-XM_006605504.4	  6e-94
## Alignment 475: score=703.0 e_value=2e-40 N=16 NC_003070.9&NC_038256.2 plus
475-  0:	rna-NM_100732.3	rna-XM_003555527.5	      0
475-  1:	rna-NM_001198008.2	rna-XM_006606412.4	      0
475-  2:	rna-NM_100745.2	rna-XM_006606423.4	      0
475-  3:	rna-NM_001035927.2	rna-XM_006606431.4	  1e-59
475-  4:	rna-NM_100766.3	rna-XM_003556449.5	 4e-139
475-  5:	rna-NM_179288.3	rna-XM_014772617.3	  1e-82
475-  6:	rna-NM_100769.4	rna-XM_003556455.5	      0
475-  7:	rna-NM_100772.5	rna-XM_003555553.5	      0
475-  8:	rna-NM_100773.4	rna-XM_003555557.5	      0
475-  9:	rna-NM_100774.2	rna-XM_003555559.4	  2e-55
475- 10:	rna-NM_001035930.1	rna-XM_006606462.4	      0
475- 11:	rna-NM_202070.1	rna-XM_003556468.5	      0
475- 12:	rna-NM_100781.5	rna-XM_006606469.4	      0
475- 13:	rna-NM_100783.6	rna-XM_006606473.3	  2e-96
475- 14:	rna-NM_179290.3	rna-XM_014772943.3	      0
475- 15:	rna-NM_100788.3	rna-NM_001249208.3	 3e-127
## Alignment 476: score=696.0 e_value=1.5e-37 N=15 NC_003070.9&NC_038256.2 plus
476-  0:	rna-NM_103122.4	rna-XM_006606111.4	  1e-36
476-  1:	rna-NM_001333076.1	rna-NM_001369299.1	  1e-47
476-  2:	rna-NM_103125.5	rna-NM_001249679.2	 7e-107
476-  3:	rna-NM_103129.5	rna-XM_014772823.3	  2e-51
476-  4:	rna-NM_103134.4	rna-XM_003555366.4	      0
476-  5:	rna-NM_103137.2	rna-XM_003556124.5	 2e-126
476-  6:	rna-NM_103138.3	rna-XM_026127478.2	 9e-177
476-  7:	rna-NM_001084179.1	rna-XM_003556132.5	 6e-123
476-  8:	rna-NM_103143.4	rna-XM_003556133.5	 5e-139
476-  9:	rna-NM_103144.5	rna-XM_003556137.5	      0
476- 10:	rna-NM_001333093.1	rna-XM_006606133.4	      0
476- 11:	rna-NM_103149.4	rna-XM_003556139.5	      0
476- 12:	rna-NM_103152.4	rna-XM_006606137.4	      0
476- 13:	rna-NM_103154.4	rna-XM_006606144.4	      0
476- 14:	rna-NM_103166.4	rna-XM_003556156.5	      0
## Alignment 477: score=692.0 e_value=4e-39 N=15 NC_003070.9&NC_038256.2 plus
477-  0:	rna-NM_105826.4	rna-XM_003556112.5	 5e-165
477-  1:	rna-NM_202397.2	rna-XM_006606115.3	      0
477-  2:	rna-NM_105828.4	rna-XM_006605345.3	 3e-167
477-  3:	rna-NM_105829.4	rna-XM_006606118.4	      0
477-  4:	rna-NM_105830.4	rna-XM_006606120.3	      0
477-  5:	rna-NM_105831.5	rna-XM_026127324.2	  2e-39
477-  6:	rna-NM_001198443.1	rna-NM_001249538.1	  1e-87
477-  7:	rna-NM_001198444.1	rna-XM_003556124.5	      0
477-  8:	rna-NM_105837.4	rna-XM_041013569.1	 8e-120
477-  9:	rna-NM_105838.5	rna-XM_006606131.3	 9e-125
477- 10:	rna-NM_105841.4	rna-XM_003556137.5	      0
477- 11:	rna-NM_105842.3	rna-XM_006606132.4	 3e-177
477- 12:	rna-NM_105844.4	rna-XM_041013362.1	 4e-163
477- 13:	rna-NM_001198447.1	rna-XM_003556149.5	 6e-144
477- 14:	rna-NM_105858.1	rna-XM_003556162.4	      0
## Alignment 478: score=670.0 e_value=2.2e-36 N=15 NC_003070.9&NC_038256.2 plus
478-  0:	rna-NM_105592.5	rna-XM_003556582.4	  4e-68
478-  1:	rna-NM_105597.3	rna-XM_003556602.4	  8e-38
478-  2:	rna-NM_179535.2	rna-XM_006605483.4	  7e-15
478-  3:	rna-NM_105601.4	rna-XM_006605485.4	      0
478-  4:	rna-NM_105603.3	rna-XM_006605486.4	 2e-135
478-  5:	rna-NM_105609.4	rna-XM_041013145.1	      0
478-  6:	rna-NM_105610.3	rna-XM_014773045.3	 1e-157
478-  7:	rna-NM_105613.5	rna-NM_001250194.2	 9e-100
478-  8:	rna-NM_001334410.1	rna-XM_006605499.3	      0
478-  9:	rna-NM_105616.4	rna-XM_003556741.4	 1e-109
478- 10:	rna-NM_001334413.1	rna-XM_041013630.1	  3e-84
478- 11:	rna-NM_001334415.1	rna-XM_003556682.5	  1e-71
478- 12:	rna-NM_001084329.1	rna-XM_003556757.5	  2e-74
478- 13:	rna-NM_105628.2	rna-XM_006606608.4	  4e-55
478- 14:	rna-NM_001334416.1	rna-XM_006605505.4	 2e-108
## Alignment 479: score=561.0 e_value=1.1e-31 N=13 NC_003070.9&NC_038256.2 plus
479-  0:	rna-NM_104323.4	rna-XM_006606382.4	      0
479-  1:	rna-NM_104329.5	rna-XM_003556416.5	      0
479-  2:	rna-NM_104334.2	rna-XM_006606408.4	      0
479-  3:	rna-NM_104338.7	rna-XM_006606427.4	      0
479-  4:	rna-NM_104346.3	rna-XM_026127453.2	      0
479-  5:	rna-NM_104350.4	rna-NM_001253971.1	  7e-18
479-  6:	rna-NM_104353.3	rna-XM_003556451.5	 2e-142
479-  7:	rna-NM_104355.4	rna-NM_001250743.1	 3e-159
479-  8:	rna-NM_104356.3	rna-XM_014772617.3	  3e-76
479-  9:	rna-NM_104357.5	rna-XM_003555549.5	  1e-87
479- 10:	rna-NM_001333678.1	rna-NM_001251356.2	 5e-172
479- 11:	rna-NM_001198300.1	rna-XM_041013404.1	  5e-76
479- 12:	rna-NM_104374.3	rna-XM_003556461.5	  5e-94
## Alignment 480: score=552.0 e_value=1.8e-26 N=12 NC_003070.9&NC_038256.2 plus
480-  0:	rna-NM_103868.2	rna-XM_006605911.3	      0
480-  1:	rna-NM_103869.4	rna-NM_001289298.1	      0
480-  2:	rna-NM_103870.3	rna-XM_003555231.5	  2e-43
480-  3:	rna-NM_103871.4	rna-XM_003555930.5	      0
480-  4:	rna-NM_103872.4	rna-XM_014772983.3	  5e-49
480-  5:	rna-NM_103874.3	rna-XM_003555240.5	      0
480-  6:	rna-NM_103876.3	rna-XM_003555241.4	      0
480-  7:	rna-NM_103877.3	rna-XM_003555940.5	  4e-20
480-  8:	rna-NM_103883.2	rna-XM_003555250.4	      0
480-  9:	rna-NM_103888.5	rna-XM_006605941.3	 2e-131
480- 10:	rna-NM_103889.3	rna-XM_003555953.5	      0
480- 11:	rna-NM_103890.4	rna-NM_001249204.2	  2e-67
## Alignment 481: score=536.0 e_value=2.5e-22 N=11 NC_003070.9&NC_038256.2 plus
481-  0:	rna-NM_105500.2	rna-XM_003555860.5	 3e-139
481-  1:	rna-NM_105503.3	rna-XM_003555861.5	  3e-83
481-  2:	rna-NM_001334360.1	rna-XM_014772808.3	  2e-21
481-  3:	rna-NM_105504.3	rna-XM_041013560.1	  4e-45
481-  4:	rna-NM_105505.3	rna-XM_006605841.4	  6e-28
481-  5:	rna-NM_105507.2	rna-XM_006605845.4	  3e-51
481-  6:	rna-NM_105508.4	rna-XM_003555863.5	      0
481-  7:	rna-NM_105509.2	rna-XM_003555865.5	 2e-121
481-  8:	rna-NM_105511.3	rna-XM_014772286.3	      0
481-  9:	rna-NM_001036175.2	rna-XM_003555866.5	      0
481- 10:	rna-NM_105514.3	rna-XM_006605863.2	  6e-22
## Alignment 482: score=519.0 e_value=1.1e-28 N=12 NC_003070.9&NC_038256.2 plus
482-  0:	rna-NM_102408.3	rna-XM_003556602.4	  2e-33
482-  1:	rna-NM_102411.3	rna-XM_041013628.1	 1e-163
482-  2:	rna-NM_102418.4	rna-XM_003556614.5	      0
482-  3:	rna-NM_102420.4	rna-XM_006605288.4	  1e-73
482-  4:	rna-NM_102423.3	rna-XM_003556647.3	  3e-66
482-  5:	rna-NM_102424.3	rna-XM_006605486.4	 5e-116
482-  6:	rna-NM_102427.4	rna-XM_014773045.3	 1e-151
482-  7:	rna-NM_102432.3	rna-NM_001250194.2	 3e-104
482-  8:	rna-NM_102436.2	rna-XM_006605499.3	      0
482-  9:	rna-NM_001160897.2	rna-XM_003556682.5	  8e-70
482- 10:	rna-NM_102442.2	rna-XM_003556685.5	  2e-38
482- 11:	rna-NM_102446.3	rna-NM_001251520.2	 8e-107
## Alignment 483: score=295.0 e_value=1.8e-08 N=6 NC_003070.9&NC_038256.2 plus
483-  0:	rna-NM_106330.4	rna-XM_006606099.4	  3e-92
483-  1:	rna-NM_106331.5	rna-XM_003556100.5	      0
483-  2:	rna-NM_001334745.1	rna-XM_003556103.5	 2e-130
483-  3:	rna-NM_106339.4	rna-XM_003556104.5	 6e-158
483-  4:	rna-NM_106340.4	rna-XM_006606101.4	 2e-131
483-  5:	rna-NM_179563.3	rna-XM_003556105.4	      0
## Alignment 484: score=285.0 e_value=4.9e-08 N=6 NC_003070.9&NC_038256.2 plus
484-  0:	rna-NM_104857.5	rna-XM_026127547.2	  7e-35
484-  1:	rna-NM_104858.2	rna-XM_003555974.5	  3e-90
484-  2:	rna-NM_104859.3	rna-NM_001255458.3	 2e-159
484-  3:	rna-NM_104860.5	rna-NM_001248036.2	  3e-58
484-  4:	rna-NM_104861.2	rna-NM_001317571.2	 5e-160
484-  5:	rna-NM_001084287.3	rna-XM_006605970.4	  1e-20
## Alignment 485: score=282.0 e_value=1e-08 N=6 NC_003070.9&NC_038256.2 plus
485-  0:	rna-NM_101375.3	rna-XM_006606828.3	  2e-50
485-  1:	rna-NM_001332146.1	rna-XM_006605874.4	      0
485-  2:	rna-NM_101377.5	rna-NM_001255149.2	 9e-163
485-  3:	rna-NM_101378.3	rna-XM_041013256.1	  9e-43
485-  4:	rna-NM_001084071.1	rna-XM_003555880.5	      0
485-  5:	rna-NM_101383.3	rna-XM_003555883.5	      0
## Alignment 486: score=681.0 e_value=7.4e-38 N=15 NC_003070.9&NC_038256.2 minus
486-  0:	rna-NM_100791.4	rna-XM_041013199.1	      0
486-  1:	rna-NM_100798.4	rna-XM_006605735.4	      0
486-  2:	rna-NM_100800.4	rna-XM_003555748.5	      0
486-  3:	rna-NM_100802.5	rna-XM_003555747.5	  1e-87
486-  4:	rna-NM_100803.4	rna-XM_006605240.4	 5e-106
486-  5:	rna-NM_100808.3	rna-XM_003555740.5	 1e-148
486-  6:	rna-NM_100815.4	rna-XM_014772207.3	      0
486-  7:	rna-NM_100817.4	rna-XM_003555128.4	  2e-51
486-  8:	rna-NM_100818.5	rna-NM_001362160.1	 4e-133
486-  9:	rna-NM_100823.4	rna-XM_006605719.4	  8e-20
486- 10:	rna-NM_001331838.1	rna-XM_006605713.4	  1e-80
486- 11:	rna-NM_100825.5	rna-XM_006605710.4	 5e-113
486- 12:	rna-NM_100826.3	rna-XM_003555723.5	 2e-163
486- 13:	rna-NM_100827.4	rna-NM_001252805.2	 4e-105
486- 14:	rna-NM_001331840.1	rna-XM_006605285.4	      0
## Alignment 487: score=606.0 e_value=7.7e-35 N=14 NC_003070.9&NC_038256.2 minus
487-  0:	rna-NM_100314.4	rna-NM_001255232.3	  2e-61
487-  1:	rna-NM_100326.4	rna-XM_003556880.4	      0
487-  2:	rna-NM_001331486.1	rna-XM_041013166.1	  1e-57
487-  3:	rna-NM_001331488.1	rna-XM_041013165.1	  2e-63
487-  4:	rna-NM_100330.3	rna-XM_003555698.3	      0
487-  5:	rna-NM_100331.4	rna-XM_006605692.4	 1e-143
487-  6:	rna-NM_001083988.3	rna-NM_001255120.3	  6e-59
487-  7:	rna-NM_100340.4	rna-XM_003555677.5	      0
487-  8:	rna-NM_100341.4	rna-XM_041013539.1	      0
487-  9:	rna-NM_100342.4	rna-NM_001361195.1	  2e-90
487- 10:	rna-NM_100348.4	rna-XM_003555666.5	      0
487- 11:	rna-NM_100349.4	rna-XM_003555665.5	      0
487- 12:	rna-NM_100351.5	rna-XM_003555664.5	      0
487- 13:	rna-NM_100356.4	rna-XM_003555663.5	      0
## Alignment 488: score=580.0 e_value=2.1e-30 N=13 NC_003070.9&NC_038256.2 minus
488-  0:	rna-NM_104513.5	rna-XM_041013199.1	      0
488-  1:	rna-NM_104514.3	rna-XM_003555136.5	 6e-110
488-  2:	rna-NM_104520.3	rna-XM_041013200.1	  1e-76
488-  3:	rna-NM_001124036.2	rna-XM_003555756.5	 2e-111
488-  4:	rna-NM_104522.4	rna-XM_014772866.2	 5e-155
488-  5:	rna-NM_104533.4	rna-XM_003555130.5	      0
488-  6:	rna-NM_104537.3	rna-XM_003555744.5	      0
488-  7:	rna-NM_104547.4	rna-XM_003555735.5	 4e-115
488-  8:	rna-NM_001333796.1	rna-XM_014772207.3	      0
488-  9:	rna-NM_001084263.2	rna-XM_014772209.3	  2e-55
488- 10:	rna-NM_104551.2	rna-NM_001354203.1	  1e-17
488- 11:	rna-NM_104552.2	rna-XM_006605710.4	  2e-88
488- 12:	rna-NM_104556.5	rna-XM_003555723.5	      0
## Alignment 489: score=543.0 e_value=3.3e-27 N=12 NC_003070.9&NC_038256.2 minus
489-  0:	rna-NM_102340.1	rna-XM_003555875.5	  3e-30
489-  1:	rna-NM_102342.2	rna-XM_003555205.5	      0
489-  2:	rna-NM_001332678.1	rna-XM_006605865.3	 1e-165
489-  3:	rna-NM_102351.3	rna-XM_026127338.2	  2e-13
489-  4:	rna-NM_102353.4	rna-NM_001367235.1	 2e-126
489-  5:	rna-NM_102355.5	rna-XM_003555854.5	 6e-105
489-  6:	rna-NM_102356.4	rna-XM_003555853.4	      0
489-  7:	rna-NM_102358.4	rna-XM_006605836.4	  2e-22
489-  8:	rna-NM_102359.3	rna-XM_041013229.1	      0
489-  9:	rna-NM_102360.4	rna-XM_003555842.4	      0
489- 10:	rna-NM_102361.3	rna-XM_003555179.5	      0
489- 11:	rna-NM_102363.4	rna-XM_003555840.5	 1e-126
## Alignment 490: score=530.0 e_value=2.2e-22 N=11 NC_003070.9&NC_038256.2 minus
490-  0:	rna-NM_105516.3	rna-XM_006606824.4	  8e-12
490-  1:	rna-NM_105519.4	rna-XM_026127329.2	  7e-43
490-  2:	rna-NM_105520.3	rna-XM_003555856.5	  3e-42
490-  3:	rna-NM_105521.4	rna-XM_003555855.5	  3e-11
490-  4:	rna-NM_105523.3	rna-XM_003555854.5	 7e-102
490-  5:	rna-NM_105524.3	rna-XM_003555853.4	      0
490-  6:	rna-NM_105526.3	rna-XM_006605836.4	  1e-37
490-  7:	rna-NM_105530.3	rna-XM_006605832.4	  6e-17
490-  8:	rna-NM_105532.5	rna-XM_041013229.1	      0
490-  9:	rna-NM_105534.4	rna-XM_003555181.4	 3e-116
490- 10:	rna-NM_105537.5	rna-XM_003555840.5	 6e-127
## Alignment 491: score=432.0 e_value=2.5e-17 N=9 NC_003070.9&NC_038256.2 minus
491-  0:	rna-NM_105773.3	rna-XM_003555903.5	      0
491-  1:	rna-NM_105774.4	rna-XM_003555900.5	  3e-67
491-  2:	rna-NM_105775.1	rna-XM_006605892.4	      0
491-  3:	rna-NM_105776.3	rna-XM_014772903.3	      0
491-  4:	rna-NM_105777.4	rna-NM_001362195.1	  4e-96
491-  5:	rna-NM_105779.4	rna-XM_003555894.5	 7e-129
491-  6:	rna-NM_105780.4	rna-XM_003555893.5	      0
491-  7:	rna-NM_105783.3	rna-XM_003555220.5	      0
491-  8:	rna-NM_105784.2	rna-XM_003555219.5	 5e-113
## Alignment 492: score=412.0 e_value=2.1e-19 N=9 NC_003070.9&NC_038256.2 minus
492-  0:	rna-NM_105750.4	rna-XM_003556092.5	      0
492-  1:	rna-NM_105754.1	rna-NM_001253938.2	  3e-21
492-  2:	rna-NM_105760.6	rna-XM_006605417.4	  1e-70
492-  3:	rna-NM_105762.3	rna-NM_001280598.1	      0
492-  4:	rna-NM_105769.5	rna-NM_001250274.3	  5e-46
492-  5:	rna-NM_105770.6	rna-XM_014772659.3	      0
492-  6:	rna-NM_001334484.1	rna-XM_003555857.4	  9e-55
492-  7:	rna-NM_105771.4	rna-XM_003555841.5	      0
492-  8:	rna-NM_105772.3	rna-XM_003556598.5	  4e-36
## Alignment 493: score=394.0 e_value=8.5e-20 N=9 NC_003070.9&NC_038256.2 minus
493-  0:	rna-NM_100309.4	rna-XM_003556315.4	      0
493-  1:	rna-NM_100317.2	rna-XM_003555464.3	  1e-40
493-  2:	rna-NM_100326.4	rna-XM_003555455.5	      0
493-  3:	rna-NM_001331486.1	rna-XM_006606286.4	  1e-49
493-  4:	rna-NM_001331488.1	rna-XM_041013441.1	 2e-105
493-  5:	rna-NM_100331.4	rna-XM_003556294.5	 6e-143
493-  6:	rna-NM_100332.5	rna-XM_003556291.5	  5e-59
493-  7:	rna-NM_100333.2	rna-XM_003555450.5	  4e-87
493-  8:	rna-NM_100350.4	rna-XM_003555443.4	 5e-170
## Alignment 494: score=366.0 e_value=3.9e-14 N=8 NC_003070.9&NC_038256.2 minus
494-  0:	rna-NM_100303.4	rna-XM_003555476.5	      0
494-  1:	rna-NM_100304.5	rna-XM_041013454.1	  9e-93
494-  2:	rna-NM_001331470.1	rna-NM_001250312.2	  6e-83
494-  3:	rna-NM_100306.4	rna-XM_003556341.4	 1e-101
494-  4:	rna-NM_100320.4	rna-NM_001289325.1	      0
494-  5:	rna-NM_100323.7	rna-XM_006606323.3	      0
494-  6:	rna-NM_100324.3	rna-XM_003556330.5	      0
494-  7:	rna-NM_100325.4	rna-XM_014772586.3	  3e-24
## Alignment 495: score=341.0 e_value=3.7e-16 N=8 NC_003070.9&NC_038256.2 minus
495-  0:	rna-NM_102112.4	rna-XM_003556162.4	      0
495-  1:	rna-NM_102115.2	rna-XM_003556144.5	  2e-20
495-  2:	rna-NM_102121.3	rna-NM_001254453.1	 4e-126
495-  3:	rna-NM_001084112.2	rna-XM_003556126.5	  3e-84
495-  4:	rna-NM_102123.4	rna-XM_003556124.5	      0
495-  5:	rna-NM_102124.3	rna-NM_001354791.1	      0
495-  6:	rna-NM_102125.4	rna-NM_001249679.2	 7e-107
495-  7:	rna-NM_001036004.3	rna-NM_001369299.1	  6e-73
## Alignment 496: score=273.0 e_value=2.6e-11 N=6 NC_003070.9&NC_038256.2 minus
496-  0:	rna-NM_001334740.1	rna-XM_026127593.2	      0
496-  1:	rna-NM_106325.2	rna-XM_003555359.5	  7e-37
496-  2:	rna-NM_106326.8	rna-NM_001250979.2	  2e-65
496-  3:	rna-NM_106327.2	rna-XM_003555356.5	  5e-41
496-  4:	rna-NM_106345.4	rna-XM_006606097.4	  1e-66
496-  5:	rna-NM_106346.3	rna-XM_003556094.5	      0
## Alignment 497: score=2635.0 e_value=3.7e-208 N=56 NC_003071.7&NC_016088.4 plus
497-  0:	rna-NM_127296.3	rna-XM_014775500.2	 5e-167
497-  1:	rna-NM_127297.5	rna-XM_003517068.5	      0
497-  2:	rna-NM_127299.4	rna-XM_003517070.5	      0
497-  3:	rna-NM_127300.4	rna-XM_003517074.4	  1e-51
497-  4:	rna-NM_179633.4	rna-XM_014775542.3	 4e-162
497-  5:	rna-NM_127306.4	rna-XM_003516469.5	      0
497-  6:	rna-NM_147326.2	rna-XM_003516471.5	      0
497-  7:	rna-NM_127307.4	rna-XM_003517083.5	      0
497-  8:	rna-NM_127308.4	rna-XM_003517084.5	  2e-19
497-  9:	rna-NM_127309.4	rna-XM_006573465.4	 2e-169
497- 10:	rna-NM_127312.3	rna-XM_003516480.5	 2e-160
497- 11:	rna-NM_127316.4	rna-NM_001365106.1	 2e-174
497- 12:	rna-NM_127317.5	rna-XM_003517092.5	      0
497- 13:	rna-NM_127318.5	rna-XM_041016062.1	 2e-147
497- 14:	rna-NM_127322.2	rna-XM_003517097.4	  1e-45
497- 15:	rna-NM_127324.5	rna-XM_003517101.4	      0
497- 16:	rna-NM_127325.2	rna-NM_001249603.1	  2e-36
497- 17:	rna-NM_127326.5	rna-NM_001255593.2	 5e-152
497- 18:	rna-NM_001202615.1	rna-XM_003517108.5	 2e-120
497- 19:	rna-NM_179636.3	rna-XM_003517109.5	      0
497- 20:	rna-NM_001335555.1	rna-XM_006573479.2	  9e-17
497- 21:	rna-NM_001335557.1	rna-NM_001255375.2	      0
497- 22:	rna-NM_127333.5	rna-XM_003517116.5	      0
497- 23:	rna-NM_127334.4	rna-XM_006573481.4	 1e-128
497- 24:	rna-NM_127335.2	rna-XM_014775677.2	      0
497- 25:	rna-NM_127337.3	rna-XM_003516494.5	      0
497- 26:	rna-NM_001335564.1	rna-XM_003517121.5	  9e-45
497- 27:	rna-NM_001335565.1	rna-XM_006573492.4	 7e-115
497- 28:	rna-NM_127342.4	rna-XM_003517124.4	  8e-42
497- 29:	rna-NM_127343.2	rna-XM_006573493.4	      0
497- 30:	rna-NM_127347.6	rna-XM_006573494.4	      0
497- 31:	rna-NM_127348.2	rna-XM_003516500.5	  1e-31
497- 32:	rna-NM_001335576.1	rna-XM_003517131.5	 9e-118
497- 33:	rna-NM_127358.6	rna-XM_003517135.5	 3e-176
497- 34:	rna-NM_001335579.1	rna-XM_003517138.4	 6e-156
497- 35:	rna-NM_179640.2	rna-XM_006573507.4	 1e-119
497- 36:	rna-NM_127366.4	rna-XM_003517147.5	      0
497- 37:	rna-NM_127369.3	rna-XM_003516511.5	  4e-41
497- 38:	rna-NM_127371.1	rna-XM_003517158.5	 1e-153
497- 39:	rna-NM_127375.2	rna-XM_006572777.4	      0
497- 40:	rna-NM_127376.3	rna-XM_003517159.5	 2e-139
497- 41:	rna-NM_127378.4	rna-XM_003517169.5	  2e-20
497- 42:	rna-NM_127380.4	rna-XM_041015053.1	 6e-123
497- 43:	rna-NM_127382.4	rna-NM_001370600.1	 4e-124
497- 44:	rna-NM_127383.3	rna-NM_001370599.1	  2e-85
497- 45:	rna-NM_001335591.1	rna-XM_014775883.3	 3e-128
497- 46:	rna-NM_001036292.2	rna-XM_003517179.3	      0
497- 47:	rna-NM_127390.4	rna-XM_003516521.5	      0
497- 48:	rna-NM_127392.1	rna-XM_003517180.5	  4e-65
497- 49:	rna-NM_127401.3	rna-XM_003517186.5	      0
497- 50:	rna-NM_001335599.1	rna-XM_003516529.5	 8e-118
497- 51:	rna-NM_127411.2	rna-XM_003517197.4	  4e-60
497- 52:	rna-NM_179647.3	rna-XM_006573532.4	 1e-123
497- 53:	rna-NM_127415.5	rna-XM_006573534.3	      0
497- 54:	rna-NM_001335600.1	rna-NM_001255460.2	 4e-114
497- 55:	rna-NM_127419.4	rna-XM_006573539.4	 1e-135
## Alignment 498: score=1356.0 e_value=1.7e-100 N=30 NC_003071.7&NC_016088.4 plus
498-  0:	rna-NM_126315.5	rna-NM_001253143.1	 2e-106
498-  1:	rna-NM_126326.5	rna-NM_001292013.1	 2e-148
498-  2:	rna-NM_126327.4	rna-XM_006573027.3	 2e-175
498-  3:	rna-NM_201673.1	rna-NM_001250202.2	  4e-85
498-  4:	rna-NM_126329.4	rna-XM_003517723.5	  5e-69
498-  5:	rna-NM_126333.4	rna-XM_006573034.4	      0
498-  6:	rna-NM_126334.3	rna-XM_006573035.4	  4e-68
498-  7:	rna-NM_201674.2	rna-XM_003517898.5	      0
498-  8:	rna-NM_126336.3	rna-NM_001255506.3	      0
498-  9:	rna-NM_001035880.3	rna-XM_006573039.4	      0
498- 10:	rna-NM_001035883.2	rna-XM_006573040.4	      0
498- 11:	rna-NM_126343.5	rna-XM_003517735.4	 3e-124
498- 12:	rna-NM_126347.3	rna-XM_041005264.1	  4e-23
498- 13:	rna-NM_126349.3	rna-XM_003517927.5	      0
498- 14:	rna-NM_126350.3	rna-XM_003517934.5	      0
498- 15:	rna-NM_126351.3	rna-XM_003517941.3	 7e-116
498- 16:	rna-NM_126352.1	rna-XM_003517747.5	  2e-18
498- 17:	rna-NM_001335150.1	rna-XM_003517958.5	  2e-98
498- 18:	rna-NM_126361.4	rna-XM_041015340.1	 2e-149
498- 19:	rna-NM_126366.5	rna-XM_006573062.4	 3e-119
498- 20:	rna-NM_001035886.3	rna-XM_003516228.5	      0
498- 21:	rna-NM_126385.4	rna-XM_003517766.5	 9e-157
498- 22:	rna-NM_126386.3	rna-XM_003516261.5	  2e-99
498- 23:	rna-NM_126390.4	rna-XM_026127849.2	 1e-112
498- 24:	rna-NM_126393.3	rna-NM_001254079.1	  9e-59
498- 25:	rna-NM_126394.5	rna-NM_001251227.2	 7e-124
498- 26:	rna-NM_126399.3	rna-XM_006573078.4	      0
498- 27:	rna-NM_147237.4	rna-XM_003516314.5	  2e-42
498- 28:	rna-NM_126402.3	rna-XM_006573086.3	      0
498- 29:	rna-NM_126416.3	rna-NM_001251388.2	  9e-19
## Alignment 499: score=920.0 e_value=1.1e-53 N=20 NC_003071.7&NC_016088.4 plus
499-  0:	rna-NM_001084592.2	rna-XM_003516964.4	  9e-33
499-  1:	rna-NM_130072.3	rna-XM_003516966.5	 9e-109
499-  2:	rna-NM_130075.4	rna-XM_003516968.5	  1e-67
499-  3:	rna-NM_130076.2	rna-XM_003516972.5	 3e-102
499-  4:	rna-NM_130077.3	rna-XM_003516974.5	 9e-126
499-  5:	rna-NM_130079.3	rna-XM_003516392.5	 5e-116
499-  6:	rna-NM_130082.4	rna-NM_001357789.1	 2e-102
499-  7:	rna-NM_001202819.1	rna-NM_001352818.1	 2e-153
499-  8:	rna-NM_130084.3	rna-XM_006573356.4	  4e-46
499-  9:	rna-NM_130085.4	rna-XM_003516980.5	      0
499- 10:	rna-NM_130087.4	rna-XM_003516984.5	      0
499- 11:	rna-NM_130089.4	rna-NM_001289314.2	      0
499- 12:	rna-NM_001337122.1	rna-XM_003516991.5	      0
499- 13:	rna-NM_130099.2	rna-XM_003516996.5	  4e-83
499- 14:	rna-NM_180102.2	rna-XM_014777055.3	  2e-59
499- 15:	rna-NM_130103.3	rna-XM_041015735.1	  4e-72
499- 16:	rna-NM_180105.2	rna-NM_001353946.1	  2e-82
499- 17:	rna-NM_130105.4	rna-XM_041015745.1	  4e-89
499- 18:	rna-NM_001337134.1	rna-XM_006573381.4	  3e-43
499- 19:	rna-NM_130111.4	rna-XM_014761634.1	 4e-107
## Alignment 500: score=798.0 e_value=1.5e-52 N=18 NC_003071.7&NC_016088.4 plus
500-  0:	rna-NM_001336670.1	rna-XM_003516844.5	 2e-133
500-  1:	rna-NM_129325.6	rna-XM_026123704.2	  1e-44
500-  2:	rna-NM_129329.2	rna-XM_026129530.2	 8e-159
500-  3:	rna-NM_129332.5	rna-XM_003516848.3	 3e-143
500-  4:	rna-NM_129346.2	rna-XM_003516856.5	      0
500-  5:	rna-NM_001336680.1	rna-XM_006573261.4	  3e-56
500-  6:	rna-NM_129351.2	rna-XM_003516868.5	  1e-57
500-  7:	rna-NM_129352.2	rna-XM_014774487.3	  2e-46
500-  8:	rna-NM_129353.4	rna-NM_001289226.2	  3e-97
500-  9:	rna-NM_001336683.1	rna-XM_006573266.4	  2e-37
500- 10:	rna-NM_129355.2	rna-XM_003516278.5	      0
500- 11:	rna-NM_129363.3	rna-XM_006573277.4	 7e-144
500- 12:	rna-NM_129364.4	rna-XM_003516893.5	      0
500- 13:	rna-NM_129365.4	rna-XM_003516292.5	 2e-118
500- 14:	rna-NM_129367.4	rna-XM_006573283.4	      0
500- 15:	rna-NM_129368.3	rna-XM_014774588.3	      0
500- 16:	rna-NM_129370.5	rna-NM_001361103.1	  4e-38
500- 17:	rna-NM_129371.3	rna-XM_006573286.4	 4e-132
## Alignment 501: score=500.0 e_value=2.8e-24 N=11 NC_003071.7&NC_016088.4 plus
501-  0:	rna-NM_127525.5	rna-NM_001255126.1	      0
501-  1:	rna-NM_001202625.1	rna-NM_001249057.2	  4e-43
501-  2:	rna-NM_127529.3	rna-XM_014763931.3	  2e-95
501-  3:	rna-NM_127532.4	rna-XM_003517900.5	  7e-67
501-  4:	rna-NM_127538.4	rna-NM_001254143.2	 4e-158
501-  5:	rna-NM_127544.3	rna-XM_003516687.4	      0
501-  6:	rna-NM_001202626.2	rna-XM_003517593.5	      0
501-  7:	rna-NM_127548.4	rna-XM_003516756.5	      0
501-  8:	rna-NM_127549.3	rna-XM_006572877.4	      0
501-  9:	rna-NM_001202627.2	rna-XM_003517597.5	      0
501- 10:	rna-NM_001084453.2	rna-XM_003517598.5	      0
## Alignment 502: score=365.0 e_value=4.4e-17 N=9 NC_003071.7&NC_016088.4 plus
502-  0:	rna-NM_129374.4	rna-XM_014774782.3	 1e-109
502-  1:	rna-NM_129385.5	rna-XM_003516926.5	      0
502-  2:	rna-NM_129386.3	rna-XM_006573317.4	  6e-55
502-  3:	rna-NM_129387.3	rna-XM_003516344.5	  5e-82
502-  4:	rna-NM_129388.3	rna-XM_003516345.4	 2e-134
502-  5:	rna-NM_129392.4	rna-XM_003516936.5	  5e-94
502-  6:	rna-NM_129405.4	rna-NM_001248509.3	  2e-54
502-  7:	rna-NM_129410.5	rna-XM_003516373.5	  2e-32
502-  8:	rna-NM_129411.4	rna-NM_001349709.1	  2e-33
## Alignment 503: score=310.0 e_value=1.5e-11 N=7 NC_003071.7&NC_016088.4 plus
503-  0:	rna-NM_130059.4	rna-XM_003516750.5	  2e-63
503-  1:	rna-NM_130060.4	rna-XM_006573144.4	      0
503-  2:	rna-NM_201960.3	rna-XM_006573152.3	      0
503-  3:	rna-NM_130064.5	rna-XM_003516754.4	      0
503-  4:	rna-NM_130067.3	rna-XM_003516757.5	      0
503-  5:	rna-NM_130074.3	rna-NM_001251731.1	  2e-82
503-  6:	rna-NM_130084.3	rna-XM_003517911.5	  2e-46
## Alignment 504: score=290.0 e_value=1.2e-10 N=7 NC_003071.7&NC_016088.4 plus
504-  0:	rna-NM_130146.4	rna-XM_006573707.4	      0
504-  1:	rna-NM_001084598.1	rna-XM_003517422.3	 2e-161
504-  2:	rna-NM_001337177.1	rna-NM_001254449.2	      0
504-  3:	rna-NM_130188.4	rna-XM_003516664.5	  2e-53
504-  4:	rna-NM_130194.5	rna-XM_014777134.3	  4e-41
504-  5:	rna-NM_130197.5	rna-XM_003516669.4	      0
504-  6:	rna-NM_130205.2	rna-NM_001253924.1	  2e-28
## Alignment 505: score=260.0 e_value=4.9e-08 N=6 NC_003071.7&NC_016088.4 plus
505-  0:	rna-NM_126420.2	rna-XM_006573107.4	      0
505-  1:	rna-NM_001124788.2	rna-XM_006573110.4	  9e-22
505-  2:	rna-NM_126434.4	rna-XM_006573117.4	      0
[truncated: 1,188,646 more chars]
