# Supplementary material for: Evolutionary Conservation and Regulatory Diversification of AS1 Homologs in Soybean
Source: Int J Mol Sci. 2025 Nov 16;26(22):11089. doi: 10.3390/ijms262211089 (PMC12652363; doi:10.3390/ijms262211089)
Supplement: Supplementary file 1 [file ijms-26-11089-s001.zip › Supplementary Material.xlsx]

## Sheet: S1
Table S1. Accession numbers of AS1
Specie	Accession numbers
Marchantia polymorpha	OAE32925.1
Selaginella moellendorffii	XP_002962315
Ginkgo biloba	QOQ51785.1
Amborella trichopoda	XP_006855819
Arabidopsis thaliana,	NP_181299
Antirrhinum majus	CAA06612
Medicago truncatula	AES79345
Glycine max,	NP_001235251
	KAH1241836
	KAH1198238
	NP_001276745 XP_003552171
Solanum lycopersicum	NP_001234276
Zea mays	NP_001105509
Triticum aestivum	KAF7057245
	XBH89991
	XP_044387205
Oryza sativa	NP_001410521 XP_015620377

## Sheet: S2
Table S2. Primers used in this study
gene name	purpose	Forward primer sequence (5'→3')	Reverse primer sequence (5'→3')
GmAS1a	cds clone	ATGGACCAGAACAACGCCTC	AACCGCTAATGCAAGTCCTCA
GmAS1b	cds clone	TCCAACCTCGGTTTCCACTT	CCAACCACTAATGCAAGTCCTC
GmAS1c	cds clone	TCGCGCTGCAACTAGACAT	AGTCAGAAGAGCACCAATATCC
GmAS1d	cds clone	CAAGACATGGGCTGTGGGAT	CCGTTCAGCTAATGCCACTC
GmAS1a	RNA in situ hybridisation		TGTAATACGACTCACTATAGGGCCTATCTTCCATTTGGTTCAG
GmAS1b	RNA in situ hybridisation		TGTAATACGACTCACTATAGGGCCTATCTTCCATTTGGTTCAG
GmAS1c	RNA in situ hybridisation		TGTAATACGACTCACTATAGGGCTCATCTTGCATTTGGCTCAA
GmAS1d	RNA in situ hybridisation		TGTAATACGACTCACTATAGGGCCTAAGGGAGCCCTGCTCTGC
GmAS1a	qRT-PCR	CTTCAAGCAACACACGGCAAC	CCACTTCCCTAACCTCTTTGCT
GmAS1b	qRT-PCR	GCCTTGCTTCCATCTTGGCT	ATTGTCCGGTCCTCTCACAG
GmAS1c	qRT-PCR	TTGTCATGGCTGCTTCCGAT	GAAAGGGAACTTGGGCCGAT
GmAS1d	qRT-PCR	AGCAGCACTTCAGGGAGTTA	CCAAGCTGCCTCCTTCTTGT
Actin11	qRT-PCR	ATCTTGACTGAGCGTGGTTATTCC	GCTGGTCCTGGCTGTCTCC
AtAS1	promotor clone	ACCGAGTCGATTTTTCTATGGT	TCTTCCACTTGTTGCCGTGT
GmAS1a	AtAS1 pro::GmAS1a	agctcggtacccggggatccGATGAAATGATTTACAAATT	tggtcacctgtaattcacacCTATCTTCCATTTGGTTCAG
GmAS1b	AtAS1 pro::GmAS1b	agctcggtacccggggatccGATGAAATGATTTACAAATT	tggtcacctgtaattcacacCTATCTTCCATTTGGTTCAG
GmAS1c	AtAS1 pro::GmAS1c	agctcggtacccggggatccGATGAAATGATTTACAAATT	tggtcacctgtaattcacacTCATCTTGCATTTGGCTCAA
GmAS1d	AtAS1 pro::GmAS1d	agctcggtacccggggatccGATGAAATGATTTACAAATT	tggtcacctgtaattcacacCTAAGGGAGCCCTGCTCTGC
AtAS1	LP+RP	TCAGCGAAACTCTCGAGAATC	TTTCAACTTTTCACCTCCACG
AtAS1	BP	ATTTTGCCGATTTCGGAAC
	qRT-PCR	GCCTTGCTTCCATCTTGGCT		F19090
	qRT-PCR	ATTGTCCGGTCCTCTCACAG		F19091
	qRT-PCR	CTTCAAGCAACACACGGCAAC		F19086
	qRT-PCR	CCACTTCCCTAACCTCTTTGCT		F19087
	qRT-PCR	AGCAGCACTTCAGGGAGTTA		F19088
	qRT-PCR	CCAAGCTGCCTCCTTCTTGT		F19089
	qRT-PCR	TTGTCATGGCTGCTTCCGAT		F19084
	qRT-PCR	GAAAGGGAACTTGGGCCGAT		F19085
	cds with partial 5' UTR	TTAACCATCTGGGGTGCCTC
	cds-R	ACACCAACCACTAATGCAAGTC
	in situ	TGTAATACGACTCACTATAGGGCCTATCTTCCATTTGGTTCAG
	cds-F	AACACTCTCTCCAACCTCGG
	cds-R	TTCCCGTAAGTGTTGGGCT
	in situ	TGTAATACGACTCACTATAGGGCCTATCTTCCATTTGGTTCAG
	cds-F	CCACCTGGGTATGCTTCAGT
	cds-R	TTCAGCTAATGCCACTCCAA
	in situ	TGTAATACGACTCACTATAGGGCCTAAGGGAGCCCTGCTCTGC
	cds-F	CGACAACACGCTATCCCCAT
	cds-R	AGCCGTTCAGCTAATGCCA
	in situ	TGTAATACGACTCACTATAGGGCTCATCTTGCATTTGGCTCAA
